# Supplementary material for: Quantifying thermal adaptation of soil microbial respiration
Source: Nat Commun. 2023 Sep 6;14:5459. doi: 10.1038/s41467-023-41096-x (PMC10482979; doi:10.1038/s41467-023-41096-x)
Supplement: Supplementary file 4 — Supplementary Data [file 41467_2023_41096_MOESM4_ESM.xlsx]

## Sheet: Table S1. Site characteristics
Table S1. Site and experimental details for each of the sampled soils.
ID	Latitude	Longitude	Mean soil temperature (°C): MET variable	Maximum average daily soil temperature (°C)	Minimum average daily soil temperature (°C)	Distance from thermal feature (cm)	NZ soil classification	Land use	Sampling method	Total C (%)	Total N (%)	Moisture content (gg-1)	pH	Date sampled	Incubation date
BAZIZ	-46.0482	170.037	11.978	20.1792	3.40417	N/A	Pallic	Dairy	core	4.2	0.36	0.257	5.56	2021-12-02	2021-12-17
BODOT	-43.6819	172.326	13.6831	24.4667	2.77917	N/A	Pallic	Cropland	core	3.99	0.4	0.349	5.94	2021-09-15	2021-10-22
DAFOB	-43.6795	171.788	12.7268	21.1542	2.575	N/A	Brown	Cropland	core	2.9	0.27	0.218	5.63	2021-09-22	2021-10-28
DIZAF	-45.7191	169.533	10.9418	22.6	1.2	N/A	no S-Map coverage	Lowland grassland	core	5.89	0.55	0.445	5.32	2021-12-03	2021-12-20
FIGIZ	-43.6842	171.638	11.5144	24.3083	3.12083	N/A	Pallic	Cropland	core	2.81	0.28	0.301	5.68	2021-09-24	2021-10-29
FODAF	-37.68	175.197	16.2354	25.725	4.98333	N/A	Brown	Dairy	core	7.24	0.69	0.711	5.78	2021-09-30	2021-11-10
FUHAS	-38.1135	175.119	16.2546	25.7875	5.55833	N/A	Allophanic	Dairy	core	15.87	1.23	0.911	5.94	2021-10-11	2021-11-09
GAPIL	-38.3319	175.035	17.8069	32.1667	7.72083	N/A	Brown	Lowland grassland	core	11.47	1.13	0.554	5.12	2021-11-24	2021-12-06
GIGPA	-43.6565	171.589	11.5144	24.3083	3.12083	N/A	Pallic	Cropland	core	2.8	0.26	0.257	5.54	2021-09-24	2021-11-01
HADIV	-37.8274	175.02	17.1068	24.825	9.09167	N/A	Brown	Lowland grassland	bulk density ring	9.62	0.665	0.591	5.14	2021-10-21	2021-11-11
HIHAK	-37.8239	175.202	16.2354	25.725	4.98333	N/A	Gley	Dairy	core	5.71	0.56	0.49	6.01	2021-11-19	2021-11-29
JALAM	-37.8839	175.75	15.8063	26.6417	5.53333	N/A	Allophanic	Dairy	core	7.53	0.79	0.603	5.57	2021-09-15	2021-09-28
JOBAS	-45.6275	168.923	10.9836	19.1167	2.04167	N/A	Pallic	Lowland grassland	core	3.06	0.31	0.277	6.03	2021-12-01	2021-12-17
JUBIF	-43.3418	172.436	12.4001	24.4542	3.1125	N/A	Pallic	Cropland	core	2.32	0.23	0.178	5.83	2021-09-29	2021-11-03
KAKIG	-37.7695	176.091	16.7797	26.55	5.975	N/A	Allophanic	Horticulture	core	5.99	0.54	0.676	6.14	2021-11-04	2021-11-18
KILOR	-37.8306	176.384	16.7797	26.55	5.975	N/A	Allophanic	Horticulture	core	6.86	0.57	0.526	6.93	2021-11-17	2021-12-10
KOFIF	-43.8872	171.432	13.5362	22.4875	2.96667	N/A	Brown	Dairy	pit			0.306	5.73	2021-10-07	2021-11-05
MIJOZ	-43.846	171.413	13.5362	22.4875	2.96667	N/A	Brown	Cropland	pit	3.1	0.285	0.22	5.78	2021-10-01	2021-11-04
MUFOV	-42.9453	172.654	12.1609	21.675	3.1875	N/A	Melanic	Cropland	core	3.37	0.33	0.257	6.31	2021-09-17	2021-10-26
NAVUV	-43.6705	171.791	12.7268	21.1542	2.575	N/A	Pallic	Cropland	core	3.05	0.29	0.261	6.22	2021-09-22	2021-10-21
NUMIT	-43.2492	172.631	13.7161	26.6583	2.57917	N/A	Pallic	Lowland grassland	core	3.07	0.27	0.372	6.52	2021-09-29	2021-11-02
RURIH	-37.2397	175.545	18.06	29.5	8.0875	N/A	Gley	Dairy	core	5.98	0.6	0.38	6.03	2021-11-23	2021-12-10
SUTUK	-45.0878	169.185	13.7071	29.2708	0.420833	N/A	Semiarid	Horticulture	core	2.23	0.21	0.132	7.27	2021-11-30	2021-12-20
TIFOG	-43.3707	172.447	12.4001	24.4542	3.1125	N/A	Pallic	Cropland	core	3.37	0.33	0.282	6.87	2021-09-17	2021-10-27
TUJIP	-45.8637	170.29	11.978	20.1792	3.40417	N/A	Gley	Dairy	core	7.3	0.68	0.366	5.78	2021-12-02	2021-12-17
ZANUN	-37.3749	175.911	15.8063	26.6417	5.53333	N/A	Allophanic	Dairy	core	7.77	0.7	0.536	5.98	2021-11-05	2021-11-19
ZAVIT	-37.5368	175.887	15.8063	26.6417	5.53333	N/A	Allophanic	Horticulture	core	8.85	0.78	0.829	6.38	2021-11-03	2021-11-16
ZOMIH	-38.0078	176.484	16.7797	26.55	5.975	N/A	Pumice	Lowland grassland	core	5.37	0.48	0.376	5.81	2021-11-02	2021-11-15
Geothermal15	-38.1629	176.249	34.9965	55.2256	14.0671	15	Recent	Recreation	core	3.67259	0.238678	0.556	4.26	2020-11-30	2020-12-01
Geothermal25	-38.1629	176.249	32.217	50.6063	13.0695	25	Recent	Recreation	core	4.80136	0.29732	0.539	5.09	2020-12-07	2020-12-10
Geothermal40	-38.1629	176.249	29.8551	45.767	12.0088	40	Recent	Recreation	core	5.25822	0.341625	0.62	4.72	2020-11-30	2020-12-03
Geothermal45	-38.1629	176.249	29.2908	46.6982	12.2142	45	Recent	Recreation	core			0.543	4.31	2021-05-04	2021-05-05
Geothermal50	-38.1629	176.249	28.7951	44.9498	11.828	50	Recent	Recreation	core	5.78281	0.353473	0.525	5.38	2020-12-07	2020-12-09
Geothermal65	-38.1629	176.249	27.5969	42.9778	11.3894	65	Recent	Recreation	core			0.477	4.35	2021-03-23	2021-03-25
Geothermal120	-38.1629	176.249	24.9876	38.7001	10.427	120	Recent	Recreation	core			0.595	4.7	2021-04-20	2021-04-22
Geothermal150	-38.1629	176.249	24.1004	37.2512	10.0973	150	Recent	Recreation	core	12.1721	0.710617	0.468	4.67	2021-02-01	2021-02-04
Geothermal250	-38.1629	176.249	22.1863	34.1353	9.3812	250	Recent	Recreation	core			0.687	4.64	2021-04-20	2021-04-23
Geothermal295	-38.1629	176.249	21.5993	33.1828	9.16026	295	Recent	Recreation	core	11.8749	0.677567	0.796	4.72	2020-11-30	2020-12-02
Geothermal305	-38.1629	176.249	21.483	32.9941	9.11639	305	Recent	Recreation	core	12.834	0.750748	0.647	4.93	2020-12-07	2020-12-08
Geothermal350	-38.1629	176.249	21.0094	32.2267	8.9375	350	Recent	Recreation	core	10.8903	0.629289	0.439	4.77	2021-02-01	2021-02-02
Geothermal500	-38.1629	176.249	19.8298	30.3199	8.49005	500	Recent	Recreation	core			0.621	4.81	2021-05-04	2021-05-06
Geothermal750	-38.1629	176.249	18.5691	28.2889	8.00854	750	Recent	Recreation	core			0.511	4.74	2021-04-28	2021-04-23
Geothermal1000	-38.1629	176.249	17.7236	26.931	7.68355	1000	Recent	Recreation	core			0.427	4.77	2021-05-04	2021-05-07
Geothermal1250	-38.1629	176.249	17.0943	25.9227	7.44058	1250	Recent	Recreation	core			0.537	4.83	2021-04-28	2021-04-30
Geothermal1495	-38.1629	176.249	16.6058	25.1413	7.25126	1495	Recent	Recreation	core	8.87596	0.494898	0.602	5.32	2020-11-30	2020-12-04
Geothermal1505	-38.1629	176.249	16.5879	25.1127	7.2443	1505	Recent	Recreation	core	9.3358	0.505364	0.539	4.77	2020-12-07	2020-12-11
Geothermal1550	-38.1629	176.249	16.5089	24.9865	7.21364	1550	Recent	Recreation	core			0.523	4.73	2021-04-20	2021-04-21
Geothermal1595	-38.1629	176.249	16.4325	24.8645	7.18397	1595	Recent	Recreation	core	6.83347	0.392617	0.354	5.19	2021-02-01	2021-02-03

## Sheet: Table S2. ICPMS data
Table S2. Elemental data from along the geothermal gradient. All data is presented as ppm.
Distance from thermal feature (cm)	Replicate	Na	Mg	Al	Si	P	S	K	Ca	V	Cr	Mn	Fe	Co	Ni	Cu	Zn	As	Se	Sr	Ag	Cd	Ba	Hg	Tl	Pb	U
5	1	126.26	31.2505	4263.51	2750.65	202.877	1147.67	275.869	75.087	5.23686	1.65811	7.7062	5395.73	0.07279	0.288148	9.4883	17.7417	2.34032	0.28865	3.46179	1.61343	0.02761	26.2546	0	0	10.428	1.11896
5	2	109.41	33.6069	9220.86	5398.28	207.659	1684.32	193.268	62.6417	6.56767	2.0341	11.7192	5733.79	0.11044	0.410134	4.30766	13.291	2.66863	0.418668	3.91108	1.20731	0.009036	24.9203	0.0502	0.01004	5.66909	1.44225
10	1	114.97	38.7243	8681.28	5039.12	204.987	1160.89	180.381	94.3697	6.44317	2.09936	11.9596	5682.47	0.107428	0.524088	6.57118	21.2933	2.8875	0.407624	3.82373	1.36343	0.019076	23.5689	0.443266	0.011546	7.35832	1.46082
10	2	112	43.0099	9680.17	5835.98	215.692	1393.39	174.402	104.406	6.59226	2.15308	13.2242	5826.02	0.160138	0.50451	5.17863	25.7923	2.74042	0.442764	3.76701	1.34134	0.024096	24.5704	0.48945	0.011044	6.74487	1.47186
20	1	102.61	33.5165	8172.59	4980.47	205.907	1021.23	185.443	76.2044	5.07673	1.75098	9.36531	4517.07	0.091866	0.433226	4.016	13.933	2.32175	0.270578	3.28107	1.85589	0.022088	20.4936	0.370978	0.011546	5.9487	0.827798
20	2	126.45	46.3045	10812.2	6895.49	213.843	1158.39	146.896	102.708	6.00091	1.91563	11.9747	5208.6	0.127508	0.458828	3.33579	15.2226	2.65407	0.388548	3.97383	1.34084	0.031626	13.0746	0.615954	0.016566	5.6987	0.710832
30	1	92.62	35.9593	10421.4	6558	211.053	1049.15	148.057	73.1283	6.03806	1.79716	10.9466	5273.94	0.098392	0.344874	13.1132	26.0302	2.73289	0.418668	3.766	1.44174	0.01757	17.2527	0.6024	0.018574	7.83371	0.705812
30	2	94.88	39.281	10468.7	6603.79	212.087	1032.22	147.849	84.3459	6.08976	2.00097	11.4672	5055.16	0.115962	0.366962	8.65548	26.4403	2.67064	0.380516	3.75295	1.59234	0.02761	19.4645	0.676194	0.038654	6.7278	0.650592
50	1	116.19	34.4332	9686.13	5603.33	206.962	820.729	158.712	112.742	5.38746	1.65811	11.5591	4505.76	0.101404	0.351902	5.66055	28.4935	2.3835	0.375998	3.43719	1.66965	0.021586	16.0173	0.540152	0.022088	6.72981	0.56475
50	2	124.92	47.2497	9949.17	5594.07	207.43	967.101	147.25	106.853	5.70874	1.79666	14.565	4755.2	0.126002	0.405616	10.0942	14.4626	2.44725	0.336842	3.8157	1.25199	0.043172	18.1493	0.733924	0.03765	7.16203	0.575292
80	1	106.14	58.9845	10198.8	5544.97	210.992	618.637	113.016	141.913	5.27	1.64254	25.6251	4259.59	0.16566	0.402102	7.38392	21.7983	2.3353	0.300196	3.4643	1.23542	0.048694	13.2282	0.541658	0.035642	7.03202	0.551196
80	2	113.28	49.9711	11868.4	5645.39	215.343	668.028	136.199	144.837	5.86336	2.05469	25.4961	5036.03	0.140058	0.463848	6.29508	16.4164	2.58279	0.266562	3.59834	2.43018	0.02761	14.4174	0.673182	0.035642	7.13091	0.623986
150	1	111.56	60.5999	8748.63	3500.92	282.545	861.449	170.403	320.223	4.28658	1.76955	14.5962	3646.61	0.142066	0.427704	9.28499	17.9852	1.99545	0.274594	2.92415	2.68821	0.038152	13.7227	0.479912	0.029116	8.49786	0.44427
150	2	110.37	65.2625	9368.82	3898.99	277.604	889.641	148.28	277.075	4.43567	1.90208	15.9551	3857.39	0.142066	0.577802	15.2377	33.6119	2.11744	0.305216	3.21732	1.3554	0.084838	13.4636	0.48945	0.030622	12.7403	0.46937
200	1	100.54	62.8815	7755.04	2609.08	377.601	1188.14	204.205	424.444	3.6907	1.67969	12.0721	3078.17	0.131524	0.490956	15.0585	20.5238	1.90459	0.342364	2.96481	1.43974	0.24598	16.5529	0.439752	0.018072	10.2042	0.365958
200	2	108.51	66.2685	11272.2	5093.47	261.439	847.991	161.803	300.845	5.3704	1.88752	30.3434	4229.53	0.199294	0.435234	10.3668	25.8706	2.38852	0.229916	3.59332	1.56524	0.119978	14.4882	0.543666	0.03263	8.25288	0.53212
350	1	104.706	104.135	12791.6	4811.4	344.077	805.07	217.319	531.491	5.95121	2.27456	35.4844	4217.69	0.198792	0.480414	12.914	34.4377	2.95728	0.480916	4.56368	1.16163	0.066264	19.9711	0.482422	0.034136	12.8572	0.60993
350	2	105.45	98.278	13495.2	5650.12	389.795	1070.92	226.111	421.828	5.08426	1.96031	26.5804	4537.01	0.221884	0.503506	7.08724	31.0306	2.62496	0.258028	4.16108	1.31273	0.06024	11.0335	0.482924	0.023594	11.1715	0.636034
500	1	108.91	78.2086	14129.7	5142.46	304.544	895.731	191.724	389.612	5.43465	2.48339	83.8445	4221.23	0.200298	0.450294	10.6519	28.0688	3.30567	0.255016	4.91809	3.20326	0.069778	16.9279	0.420174	0.023092	12.3457	0.63001
500	2	110.24	79.4812	13811.7	5627.44	292.609	891.09	185.227	286.045	5.81969	2.09183	35.9231	3973.81	0.24347	0.551698	7.8061	23.2677	2.72034	0.321782	4.0411	1.6817	0.055722	21.7376	0.341862	0.037148	10.2915	0.60993
650	1	100.66	45.2312	14941.8	5478.35	250.435	839.995	169.962	257.907	3.80918	1.62698	28.6918	4078.34	0.107428	0.41164	5.38345	33.9166	2.39755	0.229916	3.78809	1.1556	0.044678	23.848	0.528606	0.003514	8.48882	0.583826
650	2	126.55	44.7126	20699.7	9555.24	233.068	1145.16	181.18	205.67	7.29607	2.59885	38.8207	5629	0.17068	0.861432	11.1901	17.5665	3.17264	0.297686	4.89099	0.9789	0.035642	9.91149	0.536136	0.019076	5.63043	0.692258
1000	1	138.39	93.13	13665.3	6034.03	357.894	816.803	196.518	369.534	5.8744	2.23641	30.7721	4743.32	0.172186	0.494972	4.64752	34.2414	2.58731	0.328308	4.0662	1.45279	0.109938	11.2112	0.593364	0.028614	8.96672	0.641054
1000	2	116.23	79.2307	15586.9	6881.3	382.057	887.453	197.579	297.363	6.99085	2.71883	48.0655	5323.29	0.191764	0.543164	4.63697	26.1793	2.83881	0.377504	4.49792	1.45931	0.083834	9.72173	0.706816	0.033634	10.7092	0.759024
1300	1	135.08	104.552	13407.2	5310.07	267.281	641.386	158.172	222.548	5.46477	2.25348	36.2263	4900.29	0.234434	0.570272	11.8231	16.5434	2.21382	0.371982	3.40306	1.70278	0.31124	9.10327	0.471378	0.032128	9.05859	0.676696
1300	2	117.04	76.9666	14132.4	5663.87	327.418	818.336	206.748	268.26	5.42762	2.28661	65.5642	5111.59	0.254012	0.479912	4.53457	20.7321	2.53912	0.307726	4.00094	1.30369	0.10793	8.93811	0.757518	0.018574	10.0646	0.715852
1600	1	118.07	103.823	14698.8	7677.99	293.747	936.206	165.833	164.034	5.48636	1.99595	22.96	4577.98	0.16064	0.46435	9.98327	22.7055	2.38048	0.32881	3.99642	1.01454	0.05271	7.68211	0.604408	0.028614	7.8066	0.600894
1600	2	126.34	51.0132	19214.8	10702.3	331.044	1149.45	155.215	228.141	7.1279	2.18069	30.1692	5418.18	0.15813	0.390556	6.66104	17.4325	2.8619	0.346882	4.81067	1.45379	0.057228	6.00342	0.6275	0.012048	5.86637	0.754506

## Sheet: Table S3. MET and pH regression
Table S3. AIC and R2 values for each regression model. Note, the column entitled "All data" uses spatial autoregression models, while the "geothermal gradient only" columns use linear regression. Because an adjusted R2 cannot be calculated for the spatial autoregression models, a Nagelkerke pseudo-R2 is reported instead.
		Geothermal gradient only				All data
		MET	pH	MET*pH		MET	pH	MET*pH
Topt (°C)	AIC	85.3799	91.6409	85.3298		191.63	209	195.07
	Adjusted R2	0.2388	-0.05833	0.3029		0.48602	0.25625	0.49213
Tinf (°C)	AIC	82.4847	90.1506	85.042		201.62	214.59	204.23
	Adjusted R2	0.3032	-0.04319	0.268		0.38996	0.19599	0.40775
Alpha diversity (Chao1)	AIC	261.115	278.094	256.188
	Adjusted R2	0.9285	0.8396	0.9478
Phylogenetic diversity (Faith's PD)	AIC	113.799	134.713	99.4885
	Adjusted R2	0.9329	0.8184	0.9687
Beta diversity (PC1 of UniFrac analysis)	AIC	-21.8234	-18.0478	-30.2818
	Adjusted R2	0.8625	0.8354	0.9151
Bacterial biomass (nmol g-1 soil)	AIC	96.3514	91.7659	94.3787
	Adjusted R2	0.2038	0.3282	0.3063

## Sheet: Table S4. ASV counts
Table S4. ASV counts from along the geothermal gradient. Column headers indicate distance (cm) from the geothermal feature. Sinlgetons are removed.
	5 rep #1	5 rep #2	10 rep #1	20 rep #1	20 rep #2	30 rep #1	50 rep #1	50 rep #2	80 rep #1	150 rep #1	150 rep #2	200 rep #2	350 rep #1	350 rep #2	500 rep #1	500 rep #2	650 rep #1	1000 rep #1	1300 rep #1	1300 rep #2	1600 rep #1
ASV_2	592	771	696	919	1144	1575	1021	649	210	0	1	0	0	0	0	1	0	0	0	0	0
ASV_3	1098	1330	1028	648	348	401	229	28	4	0	0	0	0	0	0	0	0	0	0	0	2
ASV_4	0	0	0	0	0	0	0	0	9	285	194	209	938	536	193	1068	579	203	260	128	249
ASV_5	0	0	1	0	0	1	86	106	1049	1172	1238	446	274	109	93	142	90	20	4	0	10
ASV_7	0	0	0	0	0	0	0	0	1	411	131	65	658	227	293	475	451	1	4	355	43
ASV_8	0	3	0	0	0	0	0	1	35	247	320	385	221	186	110	319	332	278	256	6	145
ASV_9	0	0	0	0	0	0	0	0	2	295	353	312	323	396	10	102	31	8	196	2	90
ASV_10	0	0	0	0	0	0	0	1	0	0	0	1	459	401	317	186	288	17	101	311	0
ASV_11	0	1	0	1	166	260	530	401	384	79	100	9	5	1	14	30	2	0	2	15	0
ASV_12	199	181	333	256	330	367	137	96	64	0	0	0	0	0	0	0	0	0	0	0	0
ASV_13	0	0	10	63	62	542	518	331	394	0	1	0	0	0	1	0	0	0	0	0	0
ASV_14	0	0	0	0	0	0	1	1	36	398	243	169	251	239	107	82	110	92	93	54	42
ASV_15	0	2	0	0	0	0	0	2	2	144	246	309	222	238	104	303	177	6	28	3	83
ASV_16	0	0	0	0	0	0	0	0	3	342	440	248	87	85	6	81	138	34	65	4	299
ASV_17	1142	559	117	7	0	0	0	0	0	0	0	0	0	0	0	1	0	0	0	0	0
ASV_19	0	1	0	0	0	0	0	0	0	7	93	231	164	65	1	197	307	299	76	8	218
ASV_21	0	1	0	0	0	0	0	0	1	177	570	198	190	329	27	107	10	0	5	5	21
ASV_22	0	0	0	0	489	452	370	301	11	0	0	0	0	0	0	0	0	0	0	0	0
ASV_23	0	2	0	0	0	0	0	0	2	39	92	143	364	320	131	212	104	16	62	18	93
ASV_24	361	348	413	155	62	143	45	14	1	0	0	0	0	0	0	0	0	0	0	0	0
ASV_25	591	217	298	166	189	4	1	0	1	0	0	0	1	2	2	2	4	3	1	2	2
ASV_26	0	0	0	0	2	0	0	0	2	0	1	3	315	29	106	103	277	3	12	607	19
ASV_27	1	0	0	0	3	3	278	113	320	19	46	62	26	21	13	30	102	40	85	10	199
ASV_28	0	0	0	0	0	0	0	0	47	234	218	168	134	340	69	100	31	1	15	38	3
ASV_29	125	112	419	237	44	314	101	8	0	0	0	0	0	0	0	0	0	0	0	0	0
ASV_30	1	1	1	5	16	4	3	1	5	53	92	50	192	275	251	112	118	49	43	71	16
ASV_33	104	51	346	178	98	390	95	59	2	0	0	0	0	0	0	0	0	0	0	0	0
ASV_35	0	0	0	0	0	0	0	0	2	453	250	151	78	130	42	115	22	0	0	6	1
ASV_36	0	0	0	0	0	0	0	0	6	77	196	178	204	156	83	115	107	28	34	31	28
ASV_37	0	0	1	4	0	6	22	22	59	135	121	102	109	132	84	83	109	66	37	59	64
ASV_38	0	1	3	4	0	0	13	15	56	77	78	45	87	111	109	99	152	132	92	66	73
ASV_39	120	4	266	277	96	241	99	87	1	1	0	0	0	1	0	1	0	1	0	0	0
ASV_40	0	0	0	0	0	1	2	0	1	34	39	63	90	67	69	117	222	186	140	50	113
ASV_41	87	84	190	118	164	171	130	82	43	0	0	0	0	0	0	0	0	0	0	0	0
ASV_42	0	0	0	0	0	0	0	0	0	6	2	12	146	321	212	61	77	96	9	140	4
ASV_43	305	2	500	171	8	76	0	0	0	0	0	0	0	0	0	0	0	0	0	0	0
ASV_44	10	67	107	245	44	308	273	1	0	0	0	0	0	0	0	0	0	0	0	0	0
ASV_45	35	766	79	46	46	6	0	0	1	0	0	0	0	0	0	0	0	0	0	0	0
ASV_46	92	620	232	2	25	60	0	0	0	0	0	0	0	0	0	0	0	0	0	0	0
ASV_47	0	0	0	0	0	0	122	64	291	29	69	32	4	11	3	39	54	59	107	0	106
ASV_48	0	0	0	0	0	1	1	27	130	654	136	35	2	7	1	2	1	1	0	1	1
ASV_49	0	0	0	0	0	0	0	0	6	32	28	76	35	42	60	94	151	93	115	117	139
ASV_50	0	0	0	0	0	0	0	0	0	156	327	363	34	74	3	10	1	4	3	0	1
ASV_51	0	0	0	0	0	0	2	0	0	75	48	25	68	24	88	83	130	169	108	36	62
ASV_52	0	0	0	0	0	0	158	242	465	28	3	0	0	2	0	2	7	13	3	0	5
ASV_53	185	214	130	96	62	136	40	37	22	0	0	1	0	0	0	0	0	0	0	0	0
ASV_54	0	0	0	0	0	0	0	0	0	62	149	116	84	415	9	26	5	7	6	14	3
ASV_57	0	0	0	0	0	0	0	0	0	0	0	0	58	4	69	21	117	105	25	272	186
ASV_58	0	0	0	0	1	0	1	1	11	35	58	63	100	92	76	117	128	44	73	31	52
ASV_59	0	0	1	0	14	28	38	129	253	100	100	74	22	14	1	23	12	13	19	0	35
ASV_60	495	62	197	46	14	54	3	2	0	0	0	0	0	0	0	0	0	0	0	0	0
ASV_61	0	0	0	0	0	0	1	0	0	61	157	412	21	43	11	61	30	5	10	0	38
ASV_62	1	0	2	2	11	149	118	132	167	13	19	25	35	33	44	17	13	16	13	6	2
ASV_66	0	0	0	0	0	0	0	0	1	4	20	90	106	104	55	73	189	3	5	0	87
ASV_67	0	0	0	0	0	0	0	0	0	11	16	206	7	69	0	7	15	56	238	0	125
ASV_68	139	277	205	47	9	42	9	0	0	0	0	0	0	0	0	0	0	0	0	0	0
ASV_69	0	0	0	0	0	0	0	1	3	270	189	131	51	28	6	9	24	10	6	2	8
ASV_70	0	1	0	0	0	0	1	2	0	11	10	67	173	342	16	107	4	2	2	1	0
ASV_71	0	0	0	0	1	0	0	0	0	0	2	35	58	38	84	36	126	102	76	64	92
ASV_72	2	0	0	2	0	15	11	11	10	83	87	58	94	128	70	86	13	16	16	13	5
ASV_76	77	13	263	98	45	118	30	6	1	1	2	0	1	5	0	0	5	2	5	1	5
ASV_77	0	1	3	7	1	3	4	6	11	45	29	59	51	46	42	66	108	65	31	18	71
ASV_78	0	0	0	0	4	0	3	4	4	48	37	45	96	117	28	45	61	55	63	23	42
ASV_79	677	3	0	0	0	0	0	0	0	0	0	0	0	0	0	0	0	0	0	0	0
ASV_80	8	1	20	24	35	23	99	110	109	13	4	15	8	11	7	9	20	44	41	1	43
ASV_81	0	0	0	0	0	1	9	18	44	18	16	13	13	11	31	17	121	103	92	92	35
ASV_82	0	0	0	1	0	0	0	0	0	4	2	14	14	8	2	14	102	229	109	4	137
ASV_83	0	0	0	0	0	0	0	0	23	169	379	41	12	8	2	3	0	0	1	0	3
ASV_84	23	9	15	1	91	22	42	41	226	3	0	6	5	1	2	3	8	27	3	3	81
ASV_85	1	0	0	0	0	2	2	3	203	21	41	133	33	34	0	5	6	20	32	0	77
ASV_87	0	0	0	0	0	0	10	10	129	10	4	47	33	14	9	24	44	48	49	88	81
ASV_88	0	0	0	0	0	0	1	0	1	13	6	20	42	38	17	32	164	71	69	92	26
ASV_89	43	27	105	207	8	198	0	3	0	0	0	0	0	0	0	0	0	0	0	0	0
ASV_90	0	0	0	0	0	0	0	0	0	4	4	1	82	25	228	93	54	2	3	91	2
ASV_91	0	0	0	0	0	0	0	0	0	2	1	6	70	19	61	67	120	46	29	48	116
ASV_94	2	0	0	0	0	0	0	0	5	25	110	74	79	79	7	63	56	35	23	3	8
ASV_95	0	0	0	0	0	0	5	3	52	30	35	106	8	29	2	41	67	41	60	0	78
ASV_96	0	0	0	0	0	0	4	5	20	24	16	27	33	27	25	24	141	66	63	28	30
ASV_97	0	0	0	0	59	89	83	268	43	1	3	0	0	1	0	0	0	1	0	0	0
ASV_98	0	0	0	0	1	0	103	125	293	34	0	0	0	0	0	0	0	1	1	0	0
ASV_99	0	0	0	0	0	0	0	0	0	0	3	2	2	12	361	18	11	101	19	6	24
ASV_100	0	0	0	0	0	0	0	0	0	0	0	0	210	41	256	10	1	1	0	38	1
ASV_101	0	0	0	1	0	0	0	1	1	5	10	38	162	62	33	142	61	1	8	12	9
ASV_103	0	0	0	0	0	0	1	2	93	166	209	46	9	8	0	3	1	0	1	1	0
ASV_104	0	0	0	0	0	0	0	0	87	13	10	17	87	33	3	16	3	130	72	0	69
ASV_105	0	0	1	9	216	6	122	84	77	2	0	1	0	0	0	0	0	0	0	0	0
ASV_106	0	0	0	0	0	0	1	0	3	6	7	15	36	11	9	54	119	91	77	8	55
ASV_108	0	0	0	0	0	0	0	0	0	0	0	0	64	62	126	74	64	27	23	65	14
ASV_109	0	0	0	0	0	0	0	0	0	0	0	0	8	5	8	22	65	184	105	7	97
ASV_111	0	0	0	0	0	0	0	0	22	148	55	12	17	8	0	14	76	46	77	13	11
ASV_112	0	0	0	0	0	0	0	0	5	391	3	33	39	17	1	0	5	2	0	3	3
ASV_114	0	1	0	0	0	0	17	6	37	34	17	32	78	97	17	49	34	28	18	5	11
ASV_115	0	0	0	0	0	0	1	0	1	24	5	58	16	80	26	51	85	32	25	54	12
ASV_116	0	0	0	0	8	1	18	36	49	6	7	45	13	12	10	10	52	19	66	20	98
ASV_117	0	0	0	1	0	2	0	0	0	0	11	29	44	76	16	60	41	5	75	10	83
ASV_119	0	0	0	0	0	0	0	0	2	3	7	43	43	37	36	175	39	5	8	38	23
ASV_120	1	0	0	0	0	0	0	0	5	160	106	40	29	32	3	6	17	31	14	2	10
ASV_121	0	0	0	0	0	0	0	0	0	12	34	67	91	52	9	35	75	6	21	13	40
ASV_122	0	0	0	0	0	0	0	0	2	37	26	14	72	29	57	158	36	1	1	12	3
ASV_123	0	0	0	0	2	1	0	0	0	0	0	1	0	7	16	12	55	58	137	0	142
ASV_125	0	0	0	0	0	0	3	5	6	5	14	7	73	20	84	160	43	3	2	15	3
ASV_126	0	0	0	1	0	2	1	11	23	205	115	24	17	20	6	3	3	2	2	2	0
ASV_127	0	0	0	0	0	0	7	19	126	171	101	1	2	0	1	0	0	0	0	0	1
ASV_129	0	0	0	0	0	0	0	0	2	47	71	34	54	31	27	34	46	38	23	1	9
ASV_130	0	0	0	0	0	0	0	0	0	97	86	42	50	104	2	27	0	1	6	0	0
ASV_131	1	0	0	4	0	2	0	25	78	24	14	33	30	7	37	7	24	36	17	31	32
ASV_133	0	0	0	0	0	0	0	1	6	139	129	54	12	19	1	27	15	0	1	1	0
ASV_134	0	0	0	0	0	0	0	2	4	56	84	167	26	30	1	23	1	1	2	0	9
ASV_135	0	0	0	0	0	0	0	0	0	0	0	0	18	3	31	10	43	168	64	15	47
ASV_136	0	0	0	0	0	0	0	0	0	0	34	34	66	35	24	13	31	35	37	47	35
ASV_137	4	4	7	6	1	3	9	4	8	5	9	13	21	15	32	4	80	26	47	50	27
ASV_138	0	0	0	0	0	0	0	0	0	14	4	9	19	12	7	27	55	73	57	12	105
ASV_139	34	0	112	114	13	104	12	5	0	0	0	0	0	0	0	0	0	0	0	0	0
ASV_140	0	0	3	0	0	0	0	0	262	0	3	4	1	0	0	0	0	0	0	0	2
ASV_141	0	0	0	0	0	0	0	1	0	96	145	141	0	2	0	0	1	2	0	0	3
ASV_142	0	0	0	0	3	0	1	3	1	12	18	16	57	44	52	41	59	39	17	12	12
ASV_143	8	131	43	35	54	74	12	13	7	0	0	0	0	0	0	0	0	0	0	0	0
ASV_144	0	1	0	0	0	0	0	2	2	23	9	11	108	58	55	58	23	0	5	13	9
ASV_145	61	25	63	59	43	67	14	28	5	0	0	0	0	0	0	0	0	0	0	0	0
ASV_146	0	0	14	10	28	97	86	42	92	0	0	0	0	0	0	0	0	0	1	0	0
ASV_147	0	0	0	0	0	0	9	16	19	23	20	25	31	14	18	23	37	31	26	29	40
ASV_148	0	0	0	0	0	0	4	0	2	3	6	15	48	67	31	38	27	29	24	31	32
ASV_149	0	0	0	0	0	0	0	0	0	6	1	6	44	29	20	36	125	38	21	3	22
ASV_150	0	0	2	0	0	0	0	0	22	21	24	81	23	17	13	46	35	27	21	4	12
ASV_151	272	4	64	14	0	0	0	0	0	0	0	0	1	0	0	0	0	0	0	0	0
ASV_154	0	1	0	0	0	0	0	0	7	41	28	11	29	44	69	33	20	4	19	36	3
ASV_155	0	0	0	0	0	0	2	0	72	6	24	29	26	10	0	21	32	59	17	2	38
ASV_157	0	0	0	0	0	0	0	0	0	26	152	21	8	6	22	12	10	46	14	18	8
ASV_158	0	0	0	0	0	0	0	0	1	5	22	84	21	11	13	24	29	3	73	4	54
ASV_159	0	0	0	0	0	1	0	0	0	0	0	0	15	1	16	2	5	0	2	298	1
ASV_160	0	0	0	0	0	0	0	0	11	40	14	21	33	26	36	38	35	14	22	31	11
ASV_161	0	0	0	0	0	1	0	0	0	50	48	41	50	40	28	33	25	1	4	4	3
ASV_162	0	0	0	0	0	0	0	0	0	4	2	1	84	116	18	30	21	4	26	3	22
ASV_163	0	0	0	0	0	0	0	0	0	44	58	47	40	32	5	13	23	19	21	7	17
ASV_164	1	0	2	0	3	1	0	0	0	129	95	18	19	33	7	11	2	2	1	1	2
ASV_165	0	0	0	0	3	13	38	49	85	71	41	16	0	0	0	0	6	1	0	0	0
ASV_168	0	0	0	0	2	2	9	23	22	49	64	32	25	31	9	27	17	3	0	3	6
ASV_169	85	3	20	18	5	8	36	34	86	8	8	2	2	1	2	2	0	0	0	0	0
ASV_170	0	0	1	0	0	0	0	1	3	24	46	14	17	33	17	15	33	32	29	27	26
ASV_171	16	0	119	45	28	79	34	0	0	0	0	0	0	0	0	1	0	0	0	0	0
ASV_172	319	2	0	0	0	0	0	0	0	0	0	0	0	0	0	0	0	0	0	0	0
ASV_173	0	0	0	0	0	0	0	0	0	0	0	0	0	0	0	3	30	52	34	1	193
ASV_174	0	0	0	0	0	0	0	0	0	10	12	8	64	51	46	46	37	19	5	9	8
ASV_175	0	4	2	2	0	1	3	9	9	107	64	70	11	5	9	6	4	1	1	4	2
ASV_176	0	0	0	0	0	0	1	1	35	8	36	67	18	15	1	7	22	13	52	0	35
ASV_177	0	0	0	0	0	0	0	0	3	1	1	8	13	5	18	25	57	37	31	55	55
ASV_178	0	0	0	0	30	8	105	140	8	1	0	0	2	0	1	1	7	1	1	2	0
ASV_179	0	0	0	0	0	0	7	1	0	2	1	2	21	2	20	9	33	113	20	32	28
ASV_180	0	0	0	0	0	0	0	8	29	146	73	28	2	4	1	6	8	0	0	1	1
ASV_182	64	22	91	50	37	27	1	0	0	0	0	0	0	0	0	0	0	0	0	0	0
ASV_184	0	0	0	0	0	0	0	0	0	1	1	3	28	16	24	41	72	4	8	57	36
ASV_185	0	0	0	0	0	0	0	0	1	66	57	54	42	36	21	15	5	0	0	1	0
ASV_186	4	2	1	0	0	0	0	0	1	2	8	40	78	47	11	16	22	12	4	0	42
ASV_187	0	0	0	0	0	0	0	0	0	1	0	0	2	0	129	0	2	0	0	161	0
ASV_188	1	1	1	1	1	5	10	4	11	4	6	4	6	13	26	9	33	31	43	47	21
ASV_189	0	0	0	0	0	0	1	0	0	0	2	8	14	23	10	10	17	58	64	56	20
ASV_190	17	6	54	34	11	66	52	16	27	0	0	0	0	0	0	0	0	0	0	0	0
ASV_191	15	1	66	44	9	54	32	21	17	4	3	6	9	7	1	0	0	0	0	0	0
ASV_192	0	0	1	2	13	33	99	38	44	49	2	1	0	0	3	0	0	0	0	0	0
ASV_193	0	0	0	0	0	0	0	0	1	7	18	118	23	13	17	25	16	21	1	2	18
ASV_195	1	0	0	1	6	2	37	187	27	1	0	1	2	0	2	1	0	1	0	1	1
ASV_196	0	0	0	0	0	0	0	0	1	0	0	0	1	0	26	1	22	0	0	232	0
ASV_199	0	0	1	1	17	6	80	35	132	0	0	0	0	0	0	0	0	0	0	0	0
ASV_200	0	0	0	0	9	0	99	111	32	1	0	5	0	0	3	11	1	0	0	1	1
ASV_201	0	0	0	0	0	0	1	1	8	9	36	8	30	21	29	10	13	39	23	23	21
ASV_202	0	0	0	0	0	0	1	0	0	7	15	0	48	59	36	32	53	8	5	4	5
ASV_203	0	0	0	3	0	1	67	43	73	6	5	5	2	4	3	2	8	9	7	6	25
ASV_204	0	0	1	12	0	1	17	20	22	28	20	11	30	24	17	16	27	8	5	9	1
ASV_205	0	0	0	11	9	37	86	37	42	2	5	6	0	1	1	2	0	9	0	0	0
ASV_206	0	0	0	0	0	1	1	1	27	19	11	11	26	1	27	24	48	37	9	6	18
ASV_207	0	0	0	0	0	0	0	0	0	0	0	0	69	20	99	68	5	0	0	7	0
ASV_208	0	0	0	0	37	0	18	48	38	23	36	18	10	4	8	0	8	4	3	2	5
ASV_209	0	0	0	0	0	0	0	1	1	13	10	8	33	56	53	26	38	6	0	11	6
ASV_210	0	0	0	0	1	0	0	0	2	4	1	3	25	14	9	18	78	60	20	15	14
ASV_211	0	0	0	0	0	0	0	0	0	0	0	0	14	2	39	39	49	11	61	31	7
ASV_212	0	0	0	0	0	0	0	0	0	0	1	2	3	3	4	14	161	5	8	0	47
ASV_213	3	0	1	1	5	2	6	1	4	21	16	14	15	12	11	26	33	28	18	17	24
ASV_214	0	0	0	0	0	0	0	0	0	0	1	12	17	35	7	45	33	45	40	4	17
ASV_215	30	12	109	35	0	69	1	0	0	0	0	0	0	0	0	0	0	0	0	0	0
ASV_216	0	0	0	0	0	0	1	0	1	17	51	31	42	110	2	0	1	0	0	0	0
ASV_217	0	0	7	58	0	2	3	0	5	4	8	1	69	10	7	5	23	7	27	2	8
ASV_219	0	0	0	0	0	0	0	0	2	98	35	11	24	23	11	45	3	0	0	0	0
ASV_220	0	0	0	0	0	0	0	0	0	0	2	4	2	9	5	22	35	17	66	11	74
ASV_221	0	0	0	0	0	0	0	0	0	25	4	4	20	7	123	44	17	0	1	0	2
ASV_222	0	0	1	2	0	0	9	5	5	8	8	4	31	14	8	21	23	40	27	17	21
ASV_224	0	0	0	0	0	0	0	0	1	14	10	35	13	52	18	9	18	27	24	14	8
ASV_225	0	0	0	0	0	0	0	0	0	0	0	0	6	35	28	84	26	15	18	27	1
ASV_226	0	0	0	0	3	2	1	2	3	14	19	15	23	35	32	13	30	18	14	9	8
ASV_227	43	4	32	23	24	65	35	11	0	0	0	0	0	0	0	0	0	0	0	0	0
ASV_228	0	0	0	0	0	0	0	0	0	0	0	0	0	0	14	0	13	2	0	212	0
ASV_230	0	0	0	0	0	0	0	0	0	41	21	21	32	36	20	33	24	2	1	0	4
ASV_231	0	0	0	1	1	4	0	3	0	18	14	22	36	55	8	25	15	10	9	2	11
ASV_232	0	0	0	0	0	0	0	0	0	0	0	9	15	5	7	55	44	22	47	0	25
ASV_233	0	0	0	0	0	0	0	0	0	0	19	11	16	7	7	20	48	38	37	3	27
ASV_234	1	0	0	0	0	0	12	22	75	62	25	2	4	3	1	0	9	0	1	4	5
ASV_236	0	0	0	0	0	0	0	0	0	0	1	27	31	55	55	33	8	0	2	16	4
ASV_237	1	0	0	0	0	0	0	0	0	28	11	29	7	84	44	13	9	1	0	1	0
ASV_238	0	0	4	11	5	27	52	47	40	9	10	5	0	0	0	1	1	7	4	0	4
ASV_239	0	0	0	0	0	0	0	0	0	2	0	4	33	10	25	9	54	32	23	15	13
ASV_240	0	0	0	0	0	1	29	13	30	94	6	8	4	20	5	9	3	2	2	0	1
ASV_242	0	0	0	0	0	0	0	0	0	35	36	37	5	12	2	11	4	3	43	1	32
ASV_243	0	0	0	0	0	0	3	0	7	2	3	1	13	11	9	20	40	49	24	15	19
ASV_244	0	0	0	0	0	0	0	0	0	0	3	22	1	5	1	0	12	122	46	2	2
ASV_245	0	0	0	0	0	0	0	0	4	0	3	1	21	26	8	20	54	36	18	1	26
ASV_246	0	0	0	0	0	0	0	0	0	0	0	0	20	4	52	7	0	0	0	139	0
ASV_247	0	0	0	0	0	0	0	0	0	0	0	7	7	3	4	21	33	127	6	8	1
ASV_248	1	0	2	4	0	0	1	2	7	10	36	32	15	22	16	6	8	26	8	1	16
ASV_250	4	58	41	22	36	41	8	5	0	0	0	0	0	0	0	0	0	0	0	0	0
ASV_254	0	0	0	0	0	0	0	0	0	1	0	1	0	2	3	29	32	63	21	4	49
ASV_255	24	0	45	77	4	1	1	10	1	0	4	1	3	4	4	8	2	1	5	2	5
ASV_257	0	0	0	0	1	0	0	0	9	16	15	16	20	37	34	9	3	7	11	20	10
ASV_258	0	0	0	0	0	0	1	0	13	21	17	4	24	14	17	11	17	46	5	8	11
ASV_259	0	0	0	0	0	0	0	0	1	0	2	12	26	24	20	35	25	24	12	9	15
ASV_262	0	0	2	1	1	0	1	1	2	21	23	16	12	43	9	32	11	8	11	10	1
ASV_264	0	0	0	0	0	0	22	13	21	1	0	0	1	4	28	11	10	11	4	61	16
ASV_265	0	0	0	0	0	0	1	0	2	45	37	20	23	27	18	9	5	4	10	0	2
ASV_266	0	0	0	0	0	0	0	5	23	1	7	8	11	29	4	24	24	13	17	2	34
ASV_267	0	0	1	1	3	11	66	107	4	3	0	0	0	0	2	0	0	0	1	0	0
ASV_268	0	0	0	0	0	0	0	0	0	4	9	31	29	8	26	19	24	31	9	8	4
ASV_269	0	0	2	1	4	3	27	58	35	7	3	22	5	0	2	0	10	2	6	1	7
ASV_270	1	0	0	7	8	19	47	23	51	16	22	3	2	0	0	1	0	0	0	0	0
ASV_271	0	0	0	0	0	0	0	0	12	8	4	2	31	10	24	46	54	1	2	3	5
ASV_272	0	0	0	0	0	0	0	0	1	0	0	0	0	2	0	199	0	0	0	0	0
ASV_273	0	1	0	0	0	0	0	0	0	6	2	9	4	11	9	8	15	35	41	8	48
ASV_274	1	0	3	12	32	121	1	1	0	8	5	1	4	0	8	0	0	0	0	0	0
ASV_275	0	0	0	0	0	0	0	0	0	0	0	0	0	0	58	1	11	0	1	126	0
ASV_276	14	3	85	51	2	1	0	6	0	0	1	0	13	0	0	0	0	0	10	2	0
ASV_277	0	0	0	0	0	0	0	0	0	32	12	2	48	8	35	4	9	7	7	20	7
ASV_278	0	0	0	0	0	0	1	1	0	0	0	0	0	0	0	7	16	65	68	4	33
ASV_280	0	0	0	0	0	0	0	0	1	35	5	1	13	3	13	14	51	26	12	12	7
ASV_281	0	0	0	0	0	0	0	0	0	0	4	6	32	1	14	23	13	58	10	1	29
ASV_283	0	0	0	0	0	0	0	0	1	10	17	7	15	22	21	22	18	7	21	14	13
ASV_284	0	0	0	0	0	0	0	0	1	1	1	1	11	2	0	1	17	90	34	9	16
ASV_285	191	0	0	0	0	0	0	0	0	0	0	0	0	0	0	0	0	0	0	0	0
ASV_286	0	0	0	0	0	0	0	0	0	20	3	3	41	57	43	13	2	0	1	7	1
ASV_287	2	0	0	0	0	0	0	16	43	33	27	17	0	4	0	3	9	9	12	0	10
ASV_288	0	0	0	0	0	0	5	29	0	16	38	1	15	35	25	5	1	0	2	15	1
ASV_289	0	0	2	6	1	4	14	16	10	7	2	6	10	8	11	10	23	16	10	25	3
ASV_290	0	0	0	0	0	0	0	0	0	2	1	16	5	2	1	2	9	28	37	5	77
ASV_291	0	0	0	0	0	1	2	0	0	1	2	4	6	4	13	5	18	36	27	7	55
ASV_293	0	0	0	0	1	2	4	4	4	20	64	20	17	29	9	3	0	1	0	0	6
ASV_294	0	0	0	0	0	0	0	0	0	1	0	4	41	47	47	14	11	3	3	5	3
ASV_295	2	5	29	25	38	61	17	1	0	0	0	0	0	0	0	0	0	0	0	0	0
ASV_296	2	3	3	0	23	3	8	2	24	3	22	2	4	2	8	4	17	8	7	7	27
ASV_297	0	0	0	0	0	0	0	0	0	3	8	8	13	6	30	3	15	49	12	13	15
ASV_298	0	0	0	0	0	0	0	0	0	0	3	7	15	15	1	11	52	21	16	5	31
ASV_299	0	0	0	0	0	0	1	1	0	0	4	13	49	7	22	11	26	2	5	14	19
ASV_301	0	0	0	0	0	0	0	0	1	0	3	7	11	1	22	5	22	13	23	37	29
ASV_302	0	0	0	0	0	0	0	0	0	0	0	0	0	0	0	1	50	22	57	2	37
ASV_303	0	0	0	0	0	0	0	0	0	0	0	0	0	2	58	11	19	18	27	38	4
ASV_305	0	0	0	0	0	0	0	0	0	0	1	46	5	15	0	4	5	16	61	5	18
ASV_306	0	0	0	0	0	0	0	0	1	2	3	0	28	9	11	4	22	29	42	12	13
ASV_307	0	0	0	0	0	0	0	0	0	0	0	0	2	1	51	4	40	5	32	16	27
ASV_308	2	0	8	9	4	2	21	10	14	20	7	8	9	5	9	9	9	9	6	8	4
ASV_309	0	0	0	1	0	4	0	2	1	1	0	0	40	27	95	2	0	0	0	4	0
ASV_310	0	0	2	0	0	0	3	13	11	19	3	19	25	51	0	0	16	14	0	0	0
ASV_311	12	1	21	45	22	56	0	4	0	0	0	0	0	10	0	0	0	1	0	0	0
ASV_312	0	0	0	0	0	1	10	6	19	7	11	20	13	1	9	2	26	12	16	10	4
ASV_313	1	0	0	0	0	3	0	115	13	28	0	3	2	0	0	2	0	3	2	1	0
ASV_314	0	0	0	0	1	1	1	4	1	6	3	0	12	7	16	7	17	18	26	25	23
ASV_315	0	0	0	1	0	0	0	0	0	7	2	2	27	101	17	15	0	0	0	0	0
ASV_316	0	0	0	0	0	0	0	0	1	54	41	7	20	14	10	8	2	3	1	5	6
ASV_318	0	3	1	2	2	4	12	13	20	1	2	7	2	0	7	7	25	16	11	25	4
ASV_319	3	3	3	2	0	3	12	13	6	3	8	6	26	13	12	14	13	19	5	0	5
ASV_321	0	0	0	0	0	0	0	0	6	3	17	31	11	30	0	14	22	7	12	0	13
ASV_322	14	14	13	36	11	64	3	3	0	0	0	2	2	0	0	0	0	0	0	0	0
ASV_323	0	0	0	0	0	0	0	0	0	0	0	1	56	57	15	21	13	2	0	1	0
ASV_324	0	0	0	0	0	0	0	0	4	25	29	22	28	49	0	5	1	0	2	0	1
ASV_325	38	9	13	18	5	20	23	16	8	4	0	1	0	0	0	1	3	0	0	0	0
ASV_326	0	0	0	0	0	0	0	0	2	1	6	10	34	37	10	12	7	14	20	2	9
ASV_327	0	0	0	0	0	0	0	0	0	2	12	29	7	12	2	22	20	1	10	0	44
ASV_328	0	0	0	0	0	0	0	0	1	0	0	0	23	1	31	15	16	14	19	35	10
ASV_329	0	0	0	0	0	2	5	0	0	2	4	2	18	11	56	14	11	2	9	15	15
ASV_330	0	0	0	0	0	0	0	0	0	21	6	3	39	20	15	42	5	0	3	2	10
ASV_331	0	0	0	0	0	0	0	0	0	0	1	14	32	27	17	23	11	10	10	11	6
ASV_332	0	0	0	0	0	0	0	0	0	0	0	0	3	1	1	1	8	0	27	13	101
ASV_334	0	0	0	0	0	1	0	0	2	9	10	4	10	4	10	9	30	15	12	27	15
ASV_335	1	0	1	0	0	0	0	0	2	30	37	8	12	14	12	21	7	6	4	3	5
ASV_336	0	0	0	0	0	0	0	0	1	0	0	0	7	23	86	6	3	2	11	23	2
ASV_337	0	0	0	0	0	0	0	0	2	33	15	9	13	6	4	4	20	16	10	2	26
ASV_340	0	7	10	4	42	67	22	3	0	0	0	0	0	0	0	0	0	0	0	0	0
ASV_341	3	0	0	0	0	0	0	0	1	7	7	9	6	16	21	19	22	17	7	10	10
ASV_342	0	0	0	0	0	0	0	0	0	0	0	0	4	0	8	7	27	19	27	34	23
ASV_344	0	0	0	0	0	0	0	0	0	0	1	7	11	9	2	6	32	26	9	24	20
ASV_345	0	0	0	0	0	0	0	0	0	0	0	0	1	1	1	1	34	0	20	95	1
ASV_346	0	0	0	0	0	0	1	2	6	1	0	3	18	15	13	9	29	31	7	3	11
ASV_347	0	0	0	0	0	0	0	1	0	110	1	0	39	1	0	0	0	1	0	2	0
ASV_348	0	0	0	6	16	50	11	10	0	1	3	1	11	0	15	3	7	1	4	4	3
ASV_349	0	0	0	0	0	0	2	61	68	18	0	0	0	0	0	0	0	0	0	0	0
ASV_351	0	0	0	0	3	3	8	6	10	26	22	29	8	17	4	0	1	0	8	0	2
ASV_352	0	0	0	0	0	0	0	0	0	2	5	0	10	4	10	19	7	2	19	12	61
ASV_353	0	0	0	0	0	0	0	0	0	0	1	12	25	26	11	18	20	2	14	6	13
ASV_354	0	0	0	0	0	0	0	0	1	0	13	14	7	12	1	5	22	24	35	0	18
ASV_355	10	4	19	6	20	54	18	13	3	0	0	0	0	0	0	0	0	0	1	0	0
ASV_357	0	0	0	0	0	0	0	0	0	1	0	4	1	22	1	9	13	21	62	1	15
ASV_358	0	0	0	0	0	0	19	14	4	0	0	2	0	9	0	1	6	27	46	2	14
ASV_359	0	0	0	0	0	0	0	0	2	37	14	6	7	9	1	13	4	27	17	3	10
ASV_361	0	0	0	0	0	0	0	0	0	0	2	0	0	0	1	2	5	3	2	133	3
ASV_363	0	0	0	1	0	0	5	9	9	9	11	20	12	9	7	7	16	10	13	2	10
ASV_364	0	0	0	0	3	13	18	8	4	6	5	6	5	0	12	12	12	16	3	2	17
ASV_366	0	0	0	0	0	0	3	1	6	18	23	29	8	10	0	2	5	4	20	2	15
ASV_367	0	0	0	0	0	0	0	0	0	6	2	10	4	6	7	10	20	14	38	3	19
ASV_370	5	0	11	50	3	7	7	18	10	2	3	4	5	1	1	0	6	4	1	1	0
ASV_371	32	10	38	13	4	2	4	4	8	2	0	0	2	0	2	2	3	1	5	3	5
ASV_372	2	1	0	2	0	0	3	5	16	11	13	5	7	7	14	6	8	8	13	13	11
ASV_373	0	0	0	0	0	0	0	18	39	27	16	21	0	0	0	0	2	2	14	0	5
ASV_374	0	0	0	0	0	0	0	0	1	35	16	12	16	7	15	20	8	3	5	5	1
ASV_375	0	0	0	0	0	0	0	0	0	1	0	0	13	0	47	2	18	4	5	54	0
ASV_377	0	0	0	0	0	0	1	0	2	87	19	7	9	0	1	12	2	1	1	0	3
ASV_378	0	1	1	2	9	11	2	8	6	3	3	3	8	12	1	5	15	18	22	0	11
ASV_381	0	0	1	2	0	0	33	7	34	8	7	1	2	0	0	1	4	24	5	0	12
ASV_382	0	0	1	0	0	0	0	0	0	5	18	22	23	9	10	12	12	7	5	3	9
ASV_383	120	21	0	0	0	0	0	0	0	0	0	0	0	0	0	0	0	0	0	0	0
ASV_384	0	0	0	0	0	0	0	0	0	29	31	3	8	14	14	18	5	8	2	2	7
ASV_386	10	1	15	26	16	14	12	13	10	0	1	3	1	1	1	0	4	1	1	3	3
ASV_387	34	0	34	25	0	13	0	3	3	5	9	9	0	2	0	0	0	0	0	0	0
ASV_388	0	0	0	0	0	0	0	0	0	0	3	19	24	41	13	11	15	1	2	7	1
ASV_389	0	0	0	0	0	0	11	1	8	5	3	5	2	1	53	16	7	9	3	8	2
ASV_391	0	0	0	0	0	0	0	2	3	2	5	17	2	0	1	1	7	7	71	2	14
ASV_392	0	0	0	0	0	0	0	0	0	0	0	0	12	26	32	22	18	4	2	18	1
ASV_393	136	0	0	0	0	0	0	0	0	0	0	0	0	0	0	0	0	0	0	0	0
ASV_394	0	0	0	0	0	1	3	9	22	16	8	0	13	11	23	6	6	0	4	11	0
ASV_395	0	0	0	0	0	0	10	11	13	12	2	14	11	5	4	5	18	15	4	1	4
ASV_398	2	0	0	1	2	0	0	3	2	1	5	1	3	7	13	3	14	9	18	36	11
ASV_399	0	0	0	0	0	0	0	0	1	1	1	4	3	1	12	30	15	20	22	4	17
ASV_400	0	0	0	0	0	0	0	0	0	0	0	0	6	30	67	15	3	5	2	4	1
ASV_401	0	2	4	5	1	2	23	13	28	17	7	11	7	3	0	1	0	0	0	0	6
ASV_402	0	0	0	0	0	2	0	0	0	0	1	4	5	11	3	11	74	16	0	1	4
ASV_403	0	0	0	1	0	0	0	0	2	0	0	93	34	0	0	1	1	0	0	0	0
ASV_404	0	0	0	0	1	1	2	3	1	3	3	6	8	11	7	4	32	16	14	8	6
ASV_405	0	0	0	0	0	0	0	0	0	0	0	0	0	0	1	0	2	56	23	0	45
ASV_406	0	0	0	0	0	0	0	0	0	0	1	0	0	2	0	1	20	83	21	0	2
ASV_407	0	0	0	0	0	0	0	0	0	0	0	8	31	19	53	8	3	3	0	5	0
ASV_408	0	0	0	0	0	0	0	0	0	1	1	0	11	3	21	9	11	29	16	10	14
ASV_409	0	0	0	0	0	0	0	0	0	0	0	1	10	4	22	13	2	2	3	53	18
ASV_410	0	0	0	0	2	0	0	0	0	1	2	5	6	4	3	3	27	15	17	10	29
ASV_411	0	0	0	0	0	0	0	0	7	4	0	0	1	0	2	7	44	13	27	4	13
ASV_412	0	0	0	0	0	0	2	0	2	1	0	0	28	0	18	64	1	0	1	7	2
ASV_414	0	0	0	0	0	0	0	0	0	0	1	1	7	1	16	6	22	23	12	16	18
ASV_415	0	0	0	0	0	0	0	0	0	0	0	1	6	3	3	12	18	22	14	22	21
ASV_416	0	0	0	0	0	0	0	0	0	0	10	12	5	0	10	10	27	7	16	5	21
ASV_418	0	0	0	0	0	0	1	0	0	0	2	12	4	5	11	8	13	13	29	15	10
ASV_419	0	0	0	0	0	0	0	0	0	4	2	4	2	13	18	10	15	11	12	26	8
ASV_421	6	0	3	16	6	3	7	6	10	5	1	2	10	3	2	4	8	4	7	14	6
ASV_422	2	3	13	10	17	14	21	18	10	0	0	0	0	0	0	0	0	0	0	0	1
ASV_423	0	0	1	0	0	1	3	6	2	18	19	28	0	1	6	5	15	9	5	1	2
ASV_424	3	0	0	3	4	5	53	44	3	0	1	1	2	0	0	0	0	0	0	1	0
ASV_425	0	1	0	4	0	0	19	21	9	7	0	3	5	14	8	10	3	7	2	2	3
ASV_426	3	0	1	6	13	28	27	37	0	0	0	0	0	0	0	0	1	1	0	0	0
ASV_427	0	0	0	0	0	0	0	0	1	1	0	4	4	0	39	4	17	17	10	15	10
ASV_428	0	0	0	0	0	0	0	0	1	0	2	4	2	6	4	5	9	39	13	21	12
ASV_429	0	0	0	0	0	0	0	0	2	13	38	14	19	10	1	20	0	3	0	0	0
ASV_430	0	0	0	4	3	0	0	0	3	5	5	14	1	3	1	4	17	21	15	5	8
ASV_431	0	0	0	1	0	0	0	0	0	0	0	0	7	2	14	40	26	5	0	20	3
ASV_432	0	0	0	0	0	0	4	1	6	10	12	16	35	14	4	6	2	1	6	0	4
ASV_434	0	0	0	5	5	1	4	5	7	0	1	6	5	2	4	1	10	4	14	31	14
ASV_435	0	0	0	0	0	0	0	0	0	0	0	0	0	1	2	5	43	9	2	3	53
ASV_437	0	0	0	0	0	0	0	0	0	7	9	17	6	10	1	11	11	28	5	1	8
ASV_438	0	0	0	0	0	0	0	0	0	0	0	0	0	1	0	0	2	55	36	0	24
ASV_439	0	0	0	0	0	0	0	0	1	29	21	23	1	6	1	4	1	10	14	0	7
ASV_440	3	2	0	0	0	2	2	4	5	7	1	4	9	7	10	3	7	13	6	27	5
ASV_441	0	0	0	0	0	0	0	0	0	0	1	0	2	1	0	2	47	39	14	3	8
ASV_442	34	5	20	15	0	0	0	5	0	7	0	3	9	3	1	2	1	2	6	2	0
ASV_443	29	17	12	15	2	9	3	2	3	0	0	1	0	1	4	0	2	0	0	5	1
ASV_444	0	0	0	12	0	16	43	35	3	0	1	0	0	0	2	0	1	0	0	2	0
ASV_445	0	0	0	0	0	0	0	1	7	6	12	19	9	26	3	8	7	5	5	1	8
ASV_447	0	0	0	0	0	0	0	0	1	3	2	0	34	19	7	8	4	5	9	1	25
ASV_448	0	0	0	0	0	0	0	0	3	23	23	19	6	4	8	12	11	5	1	1	2
ASV_449	48	12	25	19	2	7	0	0	0	0	0	0	0	0	0	0	0	0	0	0	0
ASV_451	0	0	0	10	4	29	32	3	7	8	1	2	1	4	0	0	4	0	2	0	9
ASV_452	0	0	0	0	0	0	0	0	0	0	1	0	2	3	37	1	14	2	0	56	0
ASV_454	4	1	8	11	6	5	8	22	8	0	0	0	2	2	7	0	10	5	2	6	4
ASV_455	0	1	0	0	0	0	0	0	0	5	35	18	30	15	2	0	0	0	3	0	6
ASV_456	0	0	0	0	0	0	0	0	0	0	0	0	51	1	21	24	7	0	0	11	0
ASV_457	0	0	0	0	0	0	0	0	0	3	1	9	13	3	1	3	14	22	35	2	5
ASV_458	5	3	9	4	8	3	8	1	8	6	3	1	5	6	3	9	10	9	1	4	5
ASV_459	0	6	6	1	34	4	0	30	1	0	0	12	0	0	0	2	5	3	0	0	0
ASV_460	0	0	0	0	0	0	0	1	0	0	0	0	1	1	0	1	4	35	22	8	36
ASV_461	0	0	2	1	0	2	1	2	0	6	8	11	12	8	5	27	8	11	2	3	3
ASV_462	0	0	0	0	0	0	0	0	0	0	0	2	3	1	5	1	25	43	11	5	16
ASV_463	0	0	0	0	3	0	4	1	6	4	6	4	4	11	6	3	11	10	18	8	13
ASV_464	4	0	5	7	0	18	8	4	4	0	10	3	5	0	4	8	2	6	4	5	11
ASV_465	5	1	2	2	6	0	7	1	2	3	5	2	21	6	5	1	9	5	9	12	6
ASV_466	0	0	0	0	0	0	0	0	0	0	5	11	36	29	28	2	0	0	0	0	0
ASV_467	0	0	0	0	0	0	2	2	26	7	8	4	6	1	9	1	10	10	11	5	6
ASV_468	0	0	0	0	0	0	0	0	0	4	1	0	4	0	71	11	6	1	3	10	1
ASV_469	0	8	0	7	4	4	0	2	0	1	2	9	30	12	7	8	9	0	3	0	1
ASV_470	0	0	1	0	4	0	20	12	5	2	1	2	4	11	4	2	10	6	15	6	5
ASV_471	0	0	0	0	0	1	4	3	3	15	16	7	7	4	13	2	14	1	9	8	4
ASV_472	0	0	0	0	0	0	0	0	0	0	0	1	11	4	27	4	0	0	0	64	0
ASV_475	0	0	0	0	0	0	0	0	0	0	1	5	1	4	0	8	7	31	20	4	26
ASV_476	0	0	0	0	0	0	0	0	0	4	26	39	1	3	0	4	5	2	14	0	11
ASV_477	0	0	1	0	19	9	12	27	27	1	5	4	2	0	0	0	0	0	0	0	0
ASV_478	0	0	0	0	0	0	0	0	0	0	0	1	4	7	21	2	16	25	24	2	4
ASV_479	0	0	0	0	0	0	2	2	0	0	0	0	2	0	10	4	19	16	24	6	15
ASV_480	0	0	0	0	0	0	0	0	0	0	0	1	2	0	2	0	1	0	3	98	1
ASV_482	0	0	0	0	0	0	0	0	3	19	30	52	0	2	0	1	0	2	0	0	0
ASV_484	0	0	0	0	0	0	0	0	0	0	0	2	29	19	2	21	8	5	7	3	8
ASV_486	0	0	0	0	0	0	0	0	0	0	0	0	12	8	28	10	10	0	4	35	1
ASV_487	2	0	0	0	0	2	15	13	22	4	12	0	0	0	0	1	0	9	7	0	17
ASV_488	0	0	0	0	0	0	0	0	0	0	1	0	0	0	1	0	19	16	7	0	56
ASV_491	0	0	0	0	0	0	0	0	0	8	16	54	10	13	0	2	0	1	1	1	1
ASV_494	0	0	0	0	0	0	0	0	18	14	6	17	5	23	3	2	0	2	3	5	6
ASV_495	0	0	0	0	0	0	0	0	1	8	9	4	3	9	6	15	9	11	8	7	13
ASV_496	0	0	0	0	0	0	0	0	0	3	0	1	23	9	21	7	11	9	8	12	0
ASV_497	0	0	0	0	0	0	0	0	0	5	7	5	3	2	25	3	14	9	5	20	6
ASV_498	0	0	0	0	0	0	0	0	0	0	0	0	0	2	0	0	2	3	62	20	14
ASV_499	1	0	0	0	0	1	0	2	3	14	6	1	13	2	13	9	13	6	9	9	2
ASV_500	1	0	2	3	1	7	2	1	1	2	1	5	11	5	8	5	5	4	14	15	12
ASV_501	0	0	0	1	0	4	7	13	15	7	14	7	2	2	0	6	4	5	4	1	8
ASV_502	0	0	0	0	0	0	0	0	0	4	8	8	22	23	12	6	4	2	2	2	10
ASV_503	0	0	0	0	0	0	0	0	0	0	0	1	0	0	0	0	42	22	17	17	0
ASV_504	1	0	0	0	0	0	0	0	7	6	7	5	11	8	7	7	9	15	5	4	12
ASV_506	0	0	0	0	0	0	0	0	0	6	4	12	10	3	0	2	9	15	35	0	8
ASV_511	0	0	0	0	0	0	0	0	0	0	2	1	22	9	22	5	4	6	18	3	10
ASV_512	4	16	37	16	11	15	3	0	1	0	0	0	0	0	0	0	0	0	0	0	0
ASV_513	0	0	0	0	21	1	9	17	32	0	0	0	0	0	0	2	0	3	5	1	2
ASV_514	0	0	0	0	0	0	2	3	6	0	10	6	6	11	14	5	8	5	10	9	5
ASV_515	0	0	0	19	10	46	10	7	1	6	3	0	0	0	0	0	0	0	0	0	0
ASV_516	0	0	0	0	0	0	0	0	0	0	0	0	12	3	17	28	8	0	0	23	9
ASV_517	0	0	0	0	1	0	0	8	18	8	6	14	3	1	2	4	11	0	7	0	16
ASV_518	7	2	1	4	4	1	5	2	2	3	8	5	8	5	7	8	5	7	2	6	6
ASV_519	0	0	1	3	50	0	3	28	9	0	0	0	0	0	0	0	0	0	0	0	0
ASV_520	0	0	0	0	0	0	15	8	15	12	2	7	9	13	0	0	12	5	0	0	0
ASV_521	0	0	0	0	0	0	0	0	0	1	0	18	0	1	2	3	10	6	32	0	26
ASV_523	0	0	0	0	0	0	0	0	20	13	17	17	1	2	0	0	13	5	8	4	0
ASV_524	0	0	0	0	0	0	0	0	5	0	1	13	10	5	2	1	14	12	26	2	9
ASV_525	0	0	0	0	0	0	1	0	0	0	0	2	18	0	0	0	10	26	3	39	1
ASV_526	1	0	0	1	0	0	0	0	0	2	1	1	3	1	38	2	11	1	2	30	2
ASV_527	3	2	5	6	2	3	17	7	7	2	5	1	2	3	1	4	8	10	4	1	3
ASV_529	6	1	17	13	10	12	25	3	0	2	6	2	0	0	0	0	0	0	0	0	0
ASV_531	0	0	0	2	2	0	2	1	0	6	3	1	11	8	9	3	4	6	6	22	10
ASV_532	0	0	0	0	0	0	2	0	6	13	0	3	4	3	4	10	13	23	5	1	9
ASV_534	0	0	0	0	0	0	0	0	0	3	5	1	6	5	28	11	13	3	1	15	6
ASV_535	0	0	0	0	0	0	0	0	17	3	16	3	11	9	4	13	4	6	8	0	4
ASV_536	0	0	0	0	0	0	0	1	11	26	15	7	12	6	3	6	2	3	2	0	2
ASV_537	0	0	1	0	1	9	20	18	8	2	0	8	1	1	0	0	3	10	9	0	5
ASV_538	0	0	0	0	0	3	35	49	3	0	0	1	0	0	1	2	3	0	0	0	0
ASV_540	0	0	0	1	0	0	0	0	0	3	2	0	4	3	35	3	13	2	11	17	1
ASV_541	0	1	0	0	0	0	0	1	0	8	0	0	11	37	22	3	3	0	0	11	1
ASV_542	0	0	0	2	0	0	0	0	1	1	1	2	4	6	5	12	11	3	24	4	22
ASV_544	0	0	0	0	0	0	0	0	0	0	0	0	11	42	41	1	1	0	0	2	0
ASV_545	0	0	0	0	0	0	0	0	0	0	0	0	7	1	9	0	12	26	12	30	1
ASV_546	0	0	0	0	0	0	0	0	0	9	2	9	4	1	4	4	14	18	14	3	13
ASV_547	0	0	0	0	1	1	1	4	1	7	11	7	8	7	13	7	4	18	0	1	5
ASV_548	0	0	0	0	0	0	0	0	1	3	3	2	12	6	3	3	4	14	9	0	27
ASV_549	0	0	0	0	0	0	0	0	11	1	8	6	7	3	2	0	5	24	19	3	7
ASV_550	0	0	0	1	0	0	2	5	8	9	4	0	5	4	3	0	16	13	8	11	7
ASV_552	0	0	0	0	0	0	0	97	0	0	0	0	0	0	0	0	0	0	0	0	0
ASV_553	0	0	0	0	0	0	0	0	0	0	0	2	12	17	20	22	3	11	8	1	1
ASV_554	0	0	0	0	0	0	0	0	0	0	0	0	0	0	3	0	0	0	0	94	0
ASV_556	0	0	0	0	1	1	1	0	2	2	2	9	4	6	1	3	1	0	46	0	16
ASV_558	0	0	0	0	0	1	0	0	1	2	3	2	2	2	4	1	12	11	12	1	41
ASV_559	0	2	2	8	10	41	6	9	11	0	0	0	0	0	1	0	0	0	0	0	0
ASV_560	0	0	0	0	0	0	3	1	3	3	3	2	6	6	7	2	18	15	3	16	3
ASV_561	0	1	0	0	0	0	0	2	0	6	7	4	5	8	3	7	20	5	9	11	6
ASV_562	21	6	24	15	2	17	7	0	0	0	0	0	0	0	0	0	0	0	0	0	0
ASV_563	10	0	0	8	3	12	3	3	12	0	1	0	1	0	0	0	13	11	3	5	5
ASV_564	0	0	0	4	0	1	13	1	9	1	1	0	1	1	0	0	11	2	5	8	32
ASV_565	0	0	0	1	0	0	0	0	7	9	11	22	12	8	6	5	5	1	5	0	0
ASV_566	0	0	0	0	0	0	0	0	0	0	2	2	8	3	11	3	26	9	12	14	2
ASV_567	0	0	0	0	1	0	8	6	27	1	2	14	0	0	0	3	3	0	5	0	18
ASV_568	8	2	7	10	12	25	14	12	1	0	0	0	0	0	0	0	0	0	0	0	0
ASV_569	0	0	0	0	0	0	4	27	49	1	0	5	0	0	0	0	0	2	0	0	0
ASV_570	0	0	0	0	0	0	0	1	1	3	6	6	10	10	10	1	6	17	5	5	6
ASV_571	0	0	0	0	0	0	0	0	0	0	2	1	7	3	9	11	26	5	18	2	5
ASV_573	0	0	0	0	0	0	0	0	6	2	3	16	2	9	4	1	5	12	12	5	14
ASV_574	0	0	0	0	0	0	1	0	0	0	0	1	14	25	5	3	1	17	5	9	9
ASV_575	0	0	0	0	0	0	0	0	5	1	0	1	8	13	26	2	7	2	1	25	1
ASV_576	0	1	0	0	0	1	0	0	0	0	0	1	33	10	10	12	8	0	0	16	0
ASV_577	0	0	0	0	0	0	0	0	0	0	0	2	1	0	0	2	8	19	40	1	19
ASV_578	27	6	10	6	5	15	1	0	3	0	0	0	0	0	0	0	1	6	2	2	5
ASV_579	0	0	0	0	0	2	2	1	0	5	3	3	2	14	8	11	9	6	10	8	4
ASV_581	0	0	0	0	0	0	0	0	0	0	0	1	0	1	0	3	18	48	6	0	10
ASV_582	0	0	0	0	0	1	1	0	5	4	2	11	12	8	10	2	2	11	14	3	2
ASV_583	0	0	0	0	0	0	1	0	0	1	7	1	4	1	14	3	22	9	15	10	1
ASV_585	0	0	0	0	0	0	1	0	1	3	9	5	2	6	0	3	14	14	13	7	12
ASV_587	0	0	0	0	0	0	0	0	0	0	0	0	20	7	18	46	0	0	0	0	0
ASV_588	0	0	0	0	0	0	0	0	0	0	2	35	9	10	2	1	0	1	1	13	6
ASV_590	0	0	0	0	0	0	0	0	0	0	0	0	1	2	0	4	31	35	5	0	8
ASV_591	0	0	0	1	0	0	0	0	0	0	7	21	1	0	0	0	12	23	11	1	9
ASV_593	0	0	0	0	0	0	0	0	0	1	0	1	3	8	14	13	11	6	8	14	11
ASV_594	0	0	0	0	0	0	0	0	0	0	0	1	4	7	5	3	7	23	11	8	17
ASV_595	0	0	0	0	1	0	48	12	18	1	2	2	0	0	0	0	1	1	0	0	0
ASV_596	0	0	0	0	0	0	0	0	1	7	11	2	10	6	1	4	9	7	8	1	16
ASV_597	41	4	41	1	0	2	0	0	0	0	0	0	0	0	0	0	0	0	0	0	0
ASV_598	5	0	3	8	4	10	8	8	13	18	4	2	2	1	0	2	1	0	0	0	0
ASV_599	0	0	0	0	0	0	0	0	1	5	2	1	15	2	7	10	20	2	5	11	4
ASV_600	0	0	0	0	0	0	0	0	4	0	1	0	3	0	4	12	17	19	11	4	10
ASV_601	0	0	0	0	0	0	0	0	0	0	0	0	1	0	10	2	38	4	1	28	0
ASV_602	0	0	0	0	2	0	1	2	5	4	3	3	2	1	11	0	13	3	9	13	16
ASV_603	0	0	0	0	0	0	5	0	1	27	18	20	5	11	0	0	0	0	0	0	1
ASV_604	0	0	0	0	0	0	0	0	1	0	2	4	4	3	1	3	17	17	14	0	22
ASV_605	0	0	0	2	0	0	5	7	7	4	7	3	4	3	5	5	9	10	9	1	5
ASV_606	0	0	0	0	0	0	0	0	0	0	5	4	16	5	1	1	18	12	6	12	4
ASV_608	0	0	0	0	0	0	0	1	0	0	0	0	8	0	20	54	0	0	0	0	1
ASV_610	6	0	8	6	5	5	23	23	8	0	0	0	0	1	0	0	0	0	0	0	0
ASV_611	4	0	14	15	2	15	20	7	0	0	1	3	1	1	0	0	1	0	0	0	0
ASV_612	0	0	1	1	0	3	3	1	1	5	17	20	2	3	0	3	2	0	19	0	4
ASV_614	0	0	1	0	0	0	0	0	0	3	9	12	13	11	4	6	0	9	1	16	0
ASV_616	0	0	0	0	0	0	0	0	4	0	4	5	0	6	4	1	0	13	12	33	4
ASV_618	0	0	0	1	0	0	3	0	4	2	4	2	15	1	5	5	9	7	6	7	12
ASV_619	0	0	0	0	0	0	0	0	9	19	36	19	0	0	0	0	0	0	0	0	0
ASV_620	0	0	0	0	0	0	0	0	0	0	0	6	0	1	1	9	24	0	3	0	31
ASV_621	0	0	0	0	0	0	0	0	3	0	0	0	4	3	14	4	10	5	8	29	4
ASV_622	0	0	0	0	0	0	0	0	2	0	0	0	4	0	14	26	33	2	1	0	2
ASV_624	0	0	0	0	0	0	0	0	7	1	0	2	21	5	42	2	0	0	0	5	0
ASV_625	0	1	0	0	0	0	0	0	0	0	8	12	10	4	3	1	8	27	3	4	4
ASV_626	0	0	0	0	0	0	0	0	0	0	2	5	4	7	0	1	1	24	7	0	34
ASV_627	0	0	0	0	0	0	0	0	0	0	0	0	8	5	2	3	24	4	20	12	7
ASV_628	0	0	0	0	0	0	0	0	0	3	20	14	16	11	3	5	6	2	0	2	1
ASV_629	0	0	1	0	0	0	1	1	1	0	0	0	0	1	3	0	11	31	13	9	3
ASV_630	0	0	0	0	0	0	0	0	0	0	0	1	0	1	3	5	15	2	35	1	19
ASV_631	0	0	0	1	0	0	0	0	0	2	1	1	21	7	4	2	9	22	1	0	8
ASV_632	0	0	0	0	0	0	0	0	0	0	0	0	10	5	21	16	5	1	0	25	0
ASV_633	24	0	9	2	2	4	0	0	4	2	2	8	4	1	9	2	1	3	0	4	3
ASV_634	0	0	0	2	0	0	5	1	3	6	2	8	12	9	0	6	3	15	2	3	5
ASV_636	0	0	0	1	0	5	14	9	18	10	23	2	1	0	0	0	0	0	0	0	0
ASV_637	0	0	0	0	0	0	0	0	0	0	0	1	32	9	4	34	0	0	0	3	0
ASV_638	0	0	0	1	0	0	0	0	4	0	0	2	4	0	3	2	13	13	14	20	5
ASV_640	0	0	0	0	0	0	0	0	0	1	4	11	7	10	0	8	14	21	1	1	3
ASV_641	0	0	0	0	0	0	0	2	0	3	3	4	11	3	21	17	11	2	0	1	3
ASV_645	0	0	0	0	0	0	0	0	2	0	0	3	9	7	3	6	14	26	7	4	1
ASV_646	2	0	1	0	0	0	0	0	0	1	2	1	3	10	7	4	23	5	4	8	7
ASV_647	0	0	0	2	0	24	27	6	8	0	3	0	1	1	2	0	1	3	0	0	2
ASV_648	0	0	0	0	0	0	0	0	0	0	3	16	0	3	0	1	3	40	10	0	3
ASV_649	0	0	0	0	0	2	2	5	4	3	9	6	4	4	7	2	8	9	5	0	7
ASV_650	0	0	0	0	0	0	0	1	1	0	0	1	1	0	0	0	25	32	11	3	2
ASV_651	0	0	0	0	0	0	0	0	4	4	3	12	0	0	1	4	10	4	10	5	23
ASV_652	0	0	0	0	0	0	1	0	0	9	45	1	4	18	0	1	0	0	0	0	2
ASV_655	0	0	0	0	0	0	0	1	5	3	3	3	5	4	5	2	7	9	4	14	14
ASV_656	0	0	0	0	0	0	0	0	3	11	17	13	1	1	0	1	2	13	11	0	6
ASV_658	0	0	0	0	0	0	0	0	0	0	6	11	23	5	2	3	0	13	4	3	5
ASV_659	0	0	0	0	0	0	1	0	3	3	1	0	19	4	7	7	17	0	0	13	2
ASV_661	0	0	0	0	0	0	0	0	0	2	3	0	13	4	10	2	4	2	3	36	0
ASV_662	1	0	0	4	0	1	1	0	5	0	0	1	1	0	8	1	14	18	13	9	1
ASV_663	0	0	0	0	0	0	2	7	7	1	4	4	2	0	6	3	8	11	11	9	4
ASV_665	0	0	0	0	0	0	6	10	14	32	10	1	0	1	1	1	2	1	1	0	0
ASV_666	0	0	0	0	0	0	0	0	0	4	9	54	0	0	0	0	3	7	2	0	1
ASV_667	0	0	0	0	0	0	0	0	1	0	4	3	24	8	2	8	12	2	0	4	12
ASV_668	0	0	0	0	0	0	2	1	13	6	4	3	7	7	6	2	10	3	1	5	5
ASV_669	0	0	0	0	0	0	0	4	4	30	12	24	1	1	0	0	0	0	0	0	0
ASV_670	1	1	0	0	0	0	0	3	0	4	14	14	7	13	8	2	0	4	1	6	0
ASV_671	0	0	0	0	0	0	0	0	0	1	0	18	12	7	24	5	2	1	1	5	0
ASV_672	0	1	0	1	0	1	0	0	0	3	0	1	18	3	8	3	12	1	12	13	0
ASV_673	0	0	0	0	0	0	0	0	0	0	0	1	2	2	5	40	27	0	0	0	1
ASV_675	0	0	0	0	0	0	0	0	5	2	3	3	2	7	1	32	11	6	1	1	5
ASV_676	0	0	0	0	0	0	0	0	1	0	0	1	7	3	4	2	9	23	25	1	3
ASV_677	0	0	2	0	0	0	0	0	4	0	0	0	0	0	14	1	15	7	1	27	3
ASV_678	0	0	0	0	0	0	0	0	76	0	0	0	0	0	0	0	0	0	0	0	0
ASV_679	0	0	0	0	0	0	0	0	1	15	10	4	6	6	4	7	4	13	5	1	1
ASV_680	0	0	0	0	0	0	0	0	0	1	0	0	2	3	40	30	1	0	0	0	1
ASV_681	0	0	0	0	0	0	0	0	0	0	0	0	0	0	0	1	18	2	32	6	19
ASV_682	0	0	0	0	0	0	0	0	1	0	7	5	8	7	4	6	4	7	9	7	10
ASV_683	28	4	0	1	2	0	5	33	1	0	3	0	0	0	0	0	0	0	0	0	0
ASV_684	0	0	0	1	1	3	2	3	2	2	10	2	3	9	2	5	9	7	9	5	2
ASV_687	0	14	17	15	14	13	0	0	0	0	0	0	0	0	0	0	0	0	0	0	0
ASV_688	9	6	20	14	5	14	6	0	0	0	0	0	0	0	0	0	0	0	0	0	0
ASV_690	0	0	0	3	0	0	1	6	3	10	2	3	3	6	4	5	11	7	3	1	8
ASV_692	0	0	2	12	1	2	12	7	3	1	2	6	3	7	3	4	3	2	1	0	3
ASV_693	0	0	1	0	1	0	1	0	2	0	0	1	2	2	3	2	8	12	16	9	13
ASV_694	0	0	0	0	0	0	0	0	1	0	4	1	0	0	5	12	10	16	11	8	6
ASV_695	3	0	2	5	3	7	7	6	0	3	5	1	2	1	2	2	6	6	6	1	7
ASV_696	1	0	0	1	0	0	0	0	2	3	1	3	2	3	23	3	2	3	2	16	10
ASV_697	0	0	0	0	0	0	0	1	5	3	15	21	1	3	3	0	6	1	9	0	7
ASV_698	0	0	0	0	0	0	0	0	0	2	3	1	3	2	7	4	12	7	15	10	9
ASV_699	0	0	0	0	0	0	0	0	0	0	0	0	2	0	35	2	14	2	3	16	1
ASV_700	41	26	4	0	0	0	0	0	0	0	0	0	0	0	0	1	0	0	0	0	0
ASV_701	10	1	34	13	3	6	2	0	0	0	0	0	0	0	0	0	0	2	0	2	0
ASV_702	0	0	0	1	0	1	0	2	8	1	0	0	0	0	3	1	14	11	15	3	13
ASV_703	0	0	0	0	0	0	0	0	0	1	2	5	6	7	4	5	5	6	20	4	8
ASV_704	0	0	0	0	0	0	0	0	0	0	1	9	1	3	0	1	8	24	23	0	3
ASV_705	0	0	3	1	3	2	14	16	8	8	8	4	1	0	0	1	0	2	1	1	0
ASV_706	0	0	0	0	0	0	0	0	0	13	5	7	23	19	2	1	2	0	0	1	1
ASV_708	0	0	1	12	7	2	2	4	0	4	3	7	2	1	1	1	8	6	4	0	7
ASV_709	0	0	2	0	3	0	3	2	6	5	8	2	0	1	3	5	5	9	5	4	7
ASV_710	0	0	0	3	3	22	10	33	0	0	0	0	1	0	0	0	0	0	0	0	0
ASV_711	0	0	0	0	0	0	25	4	33	2	3	0	0	2	0	1	2	0	0	0	0
ASV_712	0	0	0	0	0	0	0	0	0	0	1	4	9	3	14	4	3	13	2	18	0
ASV_715	0	0	0	0	0	0	0	0	0	0	0	0	4	0	13	2	11	19	2	20	0
ASV_716	0	0	0	0	0	0	0	0	2	0	3	1	0	1	1	3	6	34	14	0	7
ASV_721	0	0	0	0	0	0	0	0	0	5	5	2	0	5	11	2	19	5	11	4	4
ASV_722	0	0	0	0	0	0	0	0	0	0	0	1	10	3	14	0	8	1	9	27	0
ASV_723	5	0	6	11	4	1	4	4	2	3	8	2	3	1	0	2	1	9	0	1	3
ASV_724	0	0	1	2	2	0	16	7	4	0	0	1	2	2	9	5	2	4	6	3	4
ASV_725	4	5	7	4	3	7	3	4	2	0	0	0	2	5	5	0	7	2	3	3	5
ASV_726	0	0	0	0	0	0	10	3	9	0	0	0	2	0	1	1	10	0	17	15	0
ASV_727	0	0	0	0	0	0	0	0	1	2	4	1	6	4	4	10	8	12	7	6	6
ASV_728	18	28	11	3	10	2	0	0	0	0	0	0	0	0	0	0	0	0	0	0	0
ASV_729	0	0	0	3	0	0	0	0	0	23	6	8	3	10	1	5	5	1	3	3	1
ASV_730	6	1	7	5	2	1	4	4	3	2	0	3	2	4	1	3	9	0	2	9	1
ASV_731	0	0	1	0	10	5	41	4	8	0	1	0	0	0	0	0	0	0	0	0	0
ASV_732	0	0	0	0	2	0	0	0	0	9	2	1	4	0	3	16	20	3	5	1	3
ASV_733	1	0	0	0	0	1	5	3	5	2	1	1	0	1	13	2	10	10	4	5	3
ASV_734	0	0	0	0	1	0	0	1	0	0	0	3	1	0	1	5	17	1	23	1	16
ASV_735	0	0	0	0	0	0	0	0	0	4	5	20	1	2	1	0	1	23	8	1	4
ASV_736	1	0	0	1	1	3	6	3	1	9	20	17	3	1	3	0	0	0	0	0	2
ASV_737	0	0	0	0	0	0	0	1	0	4	5	5	24	1	0	3	3	8	6	5	6
ASV_738	0	0	0	2	0	0	4	1	6	5	12	8	5	9	5	4	1	5	1	2	1
ASV_739	0	0	0	0	1	1	16	21	11	1	3	1	5	5	1	0	0	4	0	1	0
ASV_740	0	0	0	20	2	1	0	0	3	0	0	0	2	0	6	3	9	4	0	11	10
ASV_741	0	0	0	0	0	0	0	0	0	0	0	0	2	34	3	29	0	0	0	0	3
ASV_742	0	0	0	0	0	0	0	0	0	2	1	6	10	7	11	7	10	3	2	3	5
ASV_743	3	2	29	11	0	24	1	0	0	0	0	0	0	0	0	0	0	0	0	0	0
ASV_744	5	0	0	0	7	1	0	0	0	3	2	4	11	11	0	0	7	3	5	4	7
ASV_745	0	0	0	0	0	0	1	0	3	6	5	13	0	3	0	2	9	8	8	0	12
ASV_746	0	0	0	0	0	0	0	0	0	0	0	0	0	0	4	3	20	17	11	7	8
ASV_747	26	4	7	3	1	2	0	0	0	3	6	1	1	3	0	0	2	1	2	0	3
ASV_748	0	0	1	0	0	1	0	0	1	0	1	6	5	0	0	5	6	6	7	4	22
ASV_749	0	0	0	0	0	0	1	1	14	7	6	4	4	0	0	1	16	3	9	0	0
ASV_750	0	0	0	0	0	0	0	0	0	1	5	2	5	4	8	10	5	14	5	5	4
ASV_751	0	0	0	0	0	0	0	0	0	0	0	0	0	0	1	0	2	36	16	4	9
ASV_752	0	0	2	0	0	0	0	2	0	3	2	1	4	10	1	8	10	10	5	2	9
ASV_753	0	0	0	0	0	1	1	2	6	1	3	2	1	6	5	3	9	6	10	4	9
ASV_755	0	0	0	0	0	0	0	0	0	0	0	0	20	48	0	0	1	0	0	0	0
ASV_758	0	0	0	0	0	0	0	0	0	0	0	8	4	7	0	2	11	8	11	4	10
ASV_759	0	0	1	0	0	0	0	0	2	28	4	10	5	3	1	2	5	6	0	0	0
ASV_760	0	0	0	2	0	1	0	4	4	7	9	7	4	7	0	2	3	4	4	1	7
ASV_762	0	0	0	0	0	0	0	0	0	0	2	2	2	2	2	2	11	26	8	1	7
ASV_763	0	0	1	0	0	0	0	0	0	0	0	0	0	0	0	0	2	0	1	63	1
ASV_764	0	0	1	0	0	0	4	0	10	3	1	2	8	3	1	4	1	18	8	4	0
ASV_765	0	0	1	0	0	2	0	1	0	2	2	4	4	7	9	6	9	10	1	0	10
ASV_767	0	0	0	0	0	0	0	0	0	68	0	0	0	0	0	0	0	0	0	0	0
ASV_768	0	0	0	0	0	0	0	0	0	0	0	0	0	0	2	11	13	0	0	39	3
ASV_769	2	0	1	12	0	10	12	13	8	0	0	0	0	0	0	0	3	0	0	0	2
ASV_770	0	0	0	1	1	1	1	8	3	2	9	5	4	4	2	2	6	3	2	6	4
ASV_771	0	0	0	1	4	0	8	18	24	1	2	1	0	2	0	1	0	0	0	0	0
ASV_772	0	0	0	4	0	0	3	6	3	10	27	3	0	1	0	3	2	2	0	0	0
ASV_773	0	0	0	0	0	0	0	0	0	0	0	5	3	3	0	5	14	5	11	4	12
ASV_775	0	0	0	0	0	0	0	0	1	0	1	4	6	5	3	5	6	9	7	12	3
ASV_776	6	4	35	0	12	0	0	0	0	0	0	0	0	2	2	0	0	0	0	0	0
ASV_778	0	0	0	0	0	0	0	0	3	13	7	11	9	3	0	2	8	1	3	0	4
ASV_779	0	0	0	0	0	0	0	0	0	1	0	3	2	1	9	3	4	8	3	4	25
ASV_780	0	0	0	1	0	0	0	0	0	1	7	19	0	3	1	7	12	2	3	5	3
ASV_783	0	0	0	0	0	0	6	0	31	2	2	1	3	0	0	2	1	1	5	0	12
ASV_784	0	0	0	0	1	2	0	0	2	1	1	3	4	6	14	1	7	3	4	9	3
ASV_785	0	0	0	0	0	0	0	0	0	1	7	0	11	17	5	1	2	5	5	2	4
ASV_786	0	0	1	1	42	1	1	6	6	0	0	0	2	0	1	0	0	1	0	2	0
ASV_787	10	1	13	4	8	5	3	10	1	1	1	0	0	3	1	1	0	1	1	0	0
ASV_788	0	0	0	0	0	0	3	6	10	4	4	6	2	3	1	5	9	2	2	6	1
ASV_789	0	0	0	0	0	0	0	0	0	4	13	6	6	4	3	3	1	5	0	17	1
ASV_790	0	0	0	0	0	0	0	0	0	0	0	0	0	1	2	7	15	12	6	16	5
ASV_791	1	0	0	1	0	0	4	4	13	1	2	1	4	2	3	2	4	7	5	3	6
ASV_792	0	0	0	0	0	0	0	1	0	0	0	4	6	3	7	4	10	8	7	1	12
ASV_794	0	0	0	0	0	0	0	0	0	1	0	0	0	1	0	0	4	22	9	1	27
ASV_795	0	0	0	0	0	0	0	0	0	8	2	1	13	8	8	3	4	1	1	16	0
ASV_796	0	0	0	0	0	0	0	0	0	17	16	9	5	9	0	5	3	0	0	0	1
ASV_797	0	0	0	0	0	0	0	0	0	0	0	0	11	10	11	14	8	0	2	6	3
ASV_798	0	0	0	0	0	0	0	0	0	0	0	1	6	8	11	39	0	0	0	0	0
ASV_799	0	0	0	0	0	0	1	0	0	0	0	0	2	8	16	8	13	7	2	3	5
ASV_800	1	4	9	8	8	9	4	6	12	0	0	0	0	0	0	1	0	0	0	0	0
ASV_801	0	0	0	0	0	0	1	0	8	0	0	0	4	2	1	2	11	9	10	2	13
ASV_802	1	0	0	3	0	1	0	0	8	21	4	8	9	4	0	0	0	0	1	2	1
ASV_803	0	0	0	0	0	0	0	1	12	2	1	2	1	0	2	0	11	11	6	3	11
ASV_804	0	0	0	0	0	0	1	1	0	2	1	3	3	0	11	3	11	7	15	0	3
ASV_805	0	0	0	0	0	0	0	0	0	0	0	0	0	1	20	17	7	0	6	1	9
ASV_806	0	0	0	0	0	0	0	0	1	2	5	1	7	19	2	5	1	3	6	3	7
ASV_807	0	0	0	0	0	0	0	0	0	4	3	3	6	4	14	12	7	0	2	6	2
ASV_808	0	0	1	2	0	1	1	0	0	3	9	0	9	12	6	1	2	5	3	8	0
ASV_809	3	0	0	2	1	13	1	5	2	2	1	1	1	1	1	0	1	20	4	1	2
ASV_810	0	1	24	10	7	19	0	0	0	0	0	0	0	0	0	0	0	1	1	0	0
ASV_811	0	0	0	0	1	1	4	1	0	1	3	22	1	2	2	0	0	14	4	3	5
ASV_812	0	0	0	0	0	0	0	0	0	0	0	3	10	1	19	29	0	1	1	0	0
ASV_813	0	0	0	0	1	0	1	1	0	0	0	1	9	14	13	4	3	2	5	7	0
ASV_814	0	0	0	4	4	16	9	9	2	2	3	1	1	2	1	3	1	0	0	0	0
ASV_815	0	0	0	3	7	2	1	0	1	3	0	3	3	0	5	1	7	4	3	12	4
ASV_816	0	0	0	0	0	0	0	0	0	0	0	2	3	3	7	4	20	8	5	1	7
ASV_818	0	0	0	1	0	0	0	0	0	3	2	3	5	9	4	5	3	14	6	3	1
ASV_819	0	0	0	0	0	0	0	1	0	3	0	3	5	5	2	1	20	17	1	1	0
ASV_820	0	0	0	0	0	0	1	4	5	5	1	2	4	2	4	5	5	3	10	9	3
ASV_821	0	1	0	0	0	0	0	0	3	7	17	6	7	15	3	0	1	0	0	1	2
ASV_822	0	0	0	0	0	0	0	0	4	1	5	6	7	3	4	5	7	7	3	5	6
ASV_823	23	3	11	9	0	0	1	0	1	1	4	1	0	1	0	1	1	0	1	2	1
ASV_827	0	0	0	0	0	0	0	0	3	7	2	1	2	8	14	4	3	5	2	9	1
ASV_828	0	0	0	0	0	0	0	0	0	0	0	4	5	3	7	0	2	3	15	12	8
ASV_829	0	0	0	0	0	0	0	0	0	0	0	3	0	0	0	0	5	31	14	1	5
ASV_831	0	0	0	0	0	0	0	0	0	5	11	3	1	3	3	2	9	3	5	8	8
ASV_832	0	0	0	0	0	0	0	0	0	0	0	0	0	0	7	2	5	10	6	7	22
ASV_833	1	0	0	10	1	0	15	9	7	0	0	0	0	0	1	1	8	2	2	0	4
ASV_834	0	0	0	0	0	1	0	47	8	1	0	0	5	0	0	0	0	0	0	0	0
ASV_838	3	0	2	2	0	0	1	0	3	4	7	0	5	2	2	2	4	13	2	4	4
ASV_839	5	0	15	10	3	9	0	1	0	2	1	0	1	1	2	0	4	2	0	1	0
ASV_840	0	0	2	1	0	2	8	12	4	0	1	3	1	3	4	2	2	0	3	0	11
ASV_842	0	0	0	0	0	0	1	1	10	1	6	6	7	4	4	2	9	8	0	0	0
ASV_843	2	0	1	19	2	9	1	4	3	0	0	1	1	4	1	0	1	3	1	1	5
ASV_844	0	0	0	0	0	0	1	1	2	7	5	2	0	1	1	17	2	9	4	4	1
ASV_848	0	0	0	0	0	0	0	0	0	4	2	5	2	0	0	22	10	9	0	3	1
ASV_849	0	0	0	0	0	0	0	0	0	0	0	0	1	0	0	0	12	5	21	9	9
ASV_850	0	0	0	0	0	0	2	1	0	4	4	4	3	5	4	4	2	6	9	5	6
ASV_851	0	0	0	0	0	0	0	0	0	0	0	0	2	0	1	33	14	1	3	5	0
ASV_852	0	0	0	0	0	0	0	0	0	0	0	0	0	0	1	7	13	5	13	4	15
ASV_855	0	0	0	0	0	0	0	0	0	0	0	0	3	2	0	1	14	5	16	2	15
ASV_856	0	0	0	0	0	1	0	0	0	0	1	1	0	0	0	1	1	25	9	2	17
ASV_857	0	0	0	2	0	54	0	1	1	0	1	0	0	0	0	1	0	0	0	0	0
ASV_858	0	0	0	0	0	0	1	2	12	2	0	0	4	0	17	5	5	3	5	4	0
ASV_860	0	0	0	0	0	0	0	0	0	1	0	2	11	3	11	5	5	4	9	2	7
ASV_861	0	0	0	0	0	0	0	0	0	0	0	5	12	3	4	4	18	0	6	6	2
ASV_863	0	0	1	2	1	0	1	0	0	1	0	2	4	0	13	7	7	5	4	6	2
ASV_864	0	0	0	0	0	0	0	0	0	0	0	0	1	2	19	5	17	7	1	1	0
ASV_865	0	0	1	2	0	2	10	5	6	7	5	4	0	3	2	2	2	1	1	1	3
ASV_866	1	0	1	2	0	1	0	0	3	2	3	4	7	3	5	4	3	9	2	6	2
ASV_867	0	0	0	0	0	0	0	0	0	0	6	14	0	4	1	8	6	4	10	0	4
ASV_868	0	0	0	0	0	0	1	0	0	11	8	15	3	2	0	0	15	1	1	0	1
ASV_869	0	0	0	0	2	1	17	27	4	0	0	0	0	0	0	0	1	1	0	1	4
ASV_870	0	0	0	3	0	0	0	1	3	1	0	5	1	2	9	4	8	0	11	3	8
ASV_872	0	0	0	0	0	0	0	0	0	0	2	4	23	22	2	6	0	0	0	0	0
ASV_874	0	0	1	3	16	12	7	4	4	0	2	0	0	0	0	0	1	2	0	1	0
ASV_875	0	0	0	0	0	0	0	0	1	3	3	1	6	4	5	4	16	4	1	5	4
ASV_876	0	0	0	0	0	0	0	0	0	1	8	7	6	4	2	5	0	13	3	2	6
ASV_877	0	0	0	0	0	0	0	0	0	0	0	0	3	0	1	1	5	0	0	5	42
ASV_878	0	0	0	2	0	1	4	3	1	1	1	4	6	2	1	3	6	11	4	3	3
ASV_879	0	0	0	0	0	0	0	0	2	1	1	0	5	1	5	0	4	2	1	34	1
ASV_880	0	0	0	0	0	0	0	0	0	0	0	0	0	0	15	29	1	0	0	12	0
ASV_881	0	0	0	0	0	0	0	0	0	7	0	6	3	1	0	1	12	6	13	7	1
ASV_882	0	0	1	1	1	0	3	0	2	1	0	0	1	0	6	7	8	4	7	13	3
ASV_883	0	0	0	3	0	0	1	20	0	1	2	0	1	2	3	0	18	2	0	4	1
ASV_885	6	7	10	12	4	10	1	2	0	0	0	0	0	0	0	0	0	1	0	0	0
ASV_886	0	0	5	4	1	4	14	13	7	1	0	1	0	2	0	0	0	0	1	0	3
ASV_887	0	1	1	2	1	0	0	0	1	0	2	0	0	0	8	6	10	4	1	17	2
ASV_888	0	0	0	0	0	0	0	0	0	49	2	4	0	0	0	1	0	0	0	0	1
ASV_889	0	0	0	0	0	0	0	0	0	0	0	0	1	5	5	15	3	4	7	3	14
ASV_891	0	0	1	0	0	4	5	3	2	1	3	9	2	2	0	1	5	4	9	2	2
ASV_892	0	0	0	0	0	0	0	0	3	1	2	1	11	8	12	3	9	2	1	0	1
ASV_893	0	0	0	0	0	0	0	0	0	0	0	3	10	7	5	7	3	11	3	3	3
ASV_894	0	0	0	0	0	0	0	0	0	0	0	1	4	0	3	0	11	7	5	4	20
ASV_895	1	0	0	0	0	0	0	0	0	0	0	0	0	0	0	0	0	0	4	0	51
ASV_896	0	0	0	0	0	0	1	1	0	2	8	2	7	10	8	6	6	3	0	1	1
ASV_897	0	0	0	0	0	0	0	1	0	0	5	3	2	7	13	0	4	1	3	15	2
ASV_898	0	0	0	0	0	0	0	0	0	5	14	4	8	16	4	4	0	1	0	0	0
ASV_899	0	0	0	0	0	0	0	0	0	1	3	2	4	3	4	6	7	7	8	2	9
ASV_900	0	0	0	0	0	0	0	0	0	0	2	28	1	1	0	0	1	0	14	0	9
ASV_901	0	0	0	0	0	0	0	0	0	0	0	5	1	2	1	2	6	0	20	1	18
ASV_902	0	0	0	0	0	0	0	0	0	0	0	0	5	1	45	5	0	0	0	0	0
ASV_904	9	2	33	8	0	0	0	0	0	0	0	0	0	0	0	0	1	1	0	0	0
ASV_905	0	0	0	0	0	0	0	0	6	5	1	2	8	2	8	3	3	3	4	2	4
ASV_906	0	0	0	0	0	0	0	0	0	0	0	0	3	2	3	7	9	0	3	6	15
ASV_908	0	0	0	0	0	0	1	0	2	0	1	1	0	2	0	4	0	14	6	1	19
ASV_909	0	0	0	0	0	0	0	0	0	0	0	2	0	0	0	0	11	22	3	4	6
ASV_910	12	2	12	12	4	1	1	1	0	0	1	0	0	0	0	0	1	2	2	4	0
ASV_911	0	0	0	0	0	0	0	0	0	10	37	0	0	8	0	0	0	0	0	0	0
ASV_912	0	0	0	0	0	0	0	0	0	7	23	10	3	4	0	0	1	4	3	0	0
ASV_913	0	0	0	0	0	0	1	0	6	1	3	6	8	2	6	4	7	0	1	9	1
ASV_914	0	0	0	0	0	0	1	0	0	1	2	0	3	7	6	16	1	3	1	12	2
ASV_915	3	1	5	3	0	0	2	2	2	1	0	3	2	0	2	3	3	2	4	8	3
ASV_916	0	0	0	0	0	0	0	1	7	3	9	2	6	19	4	1	0	1	0	0	0
ASV_917	0	0	0	1	0	0	20	0	11	0	0	0	0	0	0	1	7	1	1	0	11
ASV_918	0	0	0	0	0	0	0	1	1	1	4	0	0	0	0	0	10	3	16	13	5
ASV_919	0	0	0	1	0	0	1	0	1	2	9	4	2	3	2	4	2	9	6	6	2
ASV_920	1	0	1	4	0	7	26	9	1	0	0	0	0	2	0	0	0	1	0	0	0
ASV_921	0	0	0	1	0	3	0	2	0	2	1	0	1	0	8	0	9	7	6	7	2
ASV_922	2	0	2	2	1	2	21	19	3	0	0	0	0	0	0	0	0	0	0	0	0
ASV_924	0	0	0	0	0	0	0	0	0	0	0	7	0	0	0	5	2	5	7	0	24
ASV_925	0	0	0	0	0	0	0	0	0	0	0	2	13	0	6	0	2	12	3	11	3
ASV_926	0	0	2	2	0	0	1	0	1	6	3	2	10	3	8	3	2	6	1	0	1
ASV_927	0	0	0	0	0	0	0	0	0	0	0	5	1	1	4	3	7	11	5	12	2
ASV_929	1	0	0	3	1	1	0	3	2	7	4	3	2	0	6	0	2	11	0	6	0
ASV_930	0	0	0	1	0	0	0	0	0	1	1	1	2	1	1	1	10	6	11	7	9
ASV_934	0	0	0	0	1	5	2	1	1	0	1	0	1	3	5	2	6	8	4	3	10
ASV_935	0	0	0	0	0	0	1	0	3	2	1	2	8	4	10	4	6	0	3	8	1
ASV_937	0	0	0	0	0	0	0	0	0	0	1	29	2	4	1	4	2	4	2	1	3
ASV_938	0	0	0	0	0	0	0	0	1	0	3	0	3	0	5	4	18	10	3	5	1
ASV_939	0	0	0	0	0	0	0	0	0	0	0	5	7	11	6	1	2	9	6	1	5
ASV_940	0	0	0	0	0	0	0	0	0	0	0	0	6	19	10	2	0	0	0	16	0
ASV_941	0	0	0	0	0	0	0	0	3	0	0	0	12	34	1	0	0	1	0	2	0
ASV_943	0	0	0	0	0	0	0	0	0	0	0	0	0	0	12	0	0	0	0	40	1
ASV_946	0	5	2	0	4	0	2	3	2	0	2	3	0	1	2	2	3	8	8	1	1
ASV_947	0	0	0	0	0	0	6	3	2	2	2	2	5	1	0	0	15	6	4	0	2
ASV_948	0	0	0	0	0	0	0	0	0	0	0	1	10	0	5	2	3	10	6	7	6
ASV_949	0	0	0	0	0	0	0	0	0	2	0	1	4	7	8	8	6	9	3	2	1
ASV_950	0	0	0	0	0	0	0	0	0	1	4	2	4	6	8	10	0	7	2	4	3
ASV_951	1	0	0	0	0	0	0	0	0	0	0	0	3	0	8	3	4	5	2	5	19
ASV_952	0	0	0	0	0	0	0	0	3	2	0	0	12	2	1	0	7	4	2	8	9
ASV_953	0	0	0	0	0	0	0	0	0	0	0	3	7	1	0	6	7	12	7	7	1
ASV_954	0	0	0	0	0	0	0	0	0	0	0	0	0	0	2	0	6	26	7	0	10
ASV_955	0	0	0	0	0	0	0	0	0	2	0	3	1	25	11	0	1	5	2	2	0
ASV_957	0	0	0	0	0	0	5	0	0	1	2	1	3	2	1	0	5	5	4	21	2
ASV_958	0	0	0	0	0	0	0	0	0	0	0	1	13	2	0	0	5	14	9	1	7
ASV_960	0	0	4	5	5	2	9	15	9	0	0	0	0	0	0	0	1	0	0	0	0
ASV_961	4	2	12	5	4	9	4	1	1	0	0	1	0	0	2	1	0	0	1	1	0
ASV_962	0	0	0	0	0	0	7	8	12	12	7	3	0	0	0	0	0	1	0	0	0
ASV_963	1	0	0	0	0	0	1	0	0	8	7	2	2	2	1	7	5	7	1	3	3
ASV_965	0	0	0	1	19	15	3	12	0	0	0	0	0	0	0	1	0	0	0	0	0
ASV_966	0	0	0	0	0	0	0	0	0	2	4	13	8	0	5	9	4	1	2	0	3
ASV_968	0	0	0	0	0	0	0	0	0	5	1	5	3	8	5	8	0	12	0	4	0
ASV_971	0	0	0	0	0	0	0	0	0	0	0	0	0	1	2	0	5	16	3	3	13
ASV_973	0	0	0	0	0	0	0	0	0	0	1	9	0	0	0	0	1	13	20	0	5
ASV_974	0	0	0	0	0	0	0	0	1	1	4	8	3	0	1	1	8	5	9	0	8
ASV_975	0	0	0	0	0	0	0	0	0	0	0	0	2	1	0	7	8	7	7	6	11
ASV_976	0	0	0	0	0	0	0	2	11	0	2	8	0	2	0	1	9	4	5	0	6
ASV_977	0	0	0	0	0	0	0	2	0	2	4	6	4	0	1	1	3	8	6	6	7
ASV_978	0	0	0	0	0	0	0	0	0	4	4	1	7	4	2	3	7	5	4	4	5
ASV_979	0	0	0	0	0	0	0	0	1	0	0	0	0	1	1	0	3	4	2	38	0
ASV_980	0	0	0	0	0	0	0	0	0	5	1	3	4	1	7	7	4	0	2	2	12
ASV_981	0	0	0	1	5	0	5	0	4	1	1	0	4	3	8	2	0	2	0	10	2
ASV_982	0	0	0	0	0	0	0	2	3	7	5	7	1	6	0	1	6	4	5	0	1
ASV_983	0	0	0	0	0	0	0	0	0	0	0	0	4	1	0	0	17	10	4	4	3
ASV_984	0	0	0	0	0	0	0	0	0	8	1	21	0	0	2	0	4	9	0	0	3
ASV_985	0	0	0	0	0	0	0	0	0	0	0	0	1	0	3	4	6	11	10	6	7
ASV_986	0	0	0	3	1	2	0	1	0	2	2	0	5	3	10	1	6	5	2	4	1
ASV_987	0	0	0	0	0	1	2	20	7	1	4	3	1	1	0	2	2	3	1	0	1
ASV_988	0	0	0	0	0	0	0	0	0	1	2	0	4	3	0	2	14	11	3	5	4
ASV_989	0	0	0	0	0	0	0	0	0	0	0	0	1	1	14	0	1	0	0	32	0
ASV_990	0	0	0	0	0	0	0	0	0	0	0	0	0	0	1	5	3	11	10	9	10
ASV_991	2	0	2	6	1	25	0	0	1	0	0	0	0	2	0	3	1	1	1	0	2
ASV_992	0	0	0	2	0	1	0	3	1	3	3	3	4	0	3	3	3	0	0	2	0
ASV_993	12	7	13	0	0	0	0	1	0	0	0	0	1	1	0	0	5	2	0	0	4
ASV_994	0	0	0	0	0	0	1	3	1	2	4	5	3	2	5	6	5	4	4	0	1
ASV_995	0	0	0	0	0	0	2	0	9	1	3	2	3	2	1	1	4	3	2	8	6
ASV_996	3	0	0	0	0	0	0	3	0	2	1	1	2	3	1	2	7	1	7	12	2
ASV_997	0	0	0	0	0	0	0	0	0	2	0	1	5	0	5	2	10	14	4	0	2
ASV_998	0	0	0	0	0	0	0	0	0	0	0	0	1	0	10	6	13	1	0	16	0
ASV_1000	0	0	0	0	0	0	0	0	0	1	1	2	6	1	13	1	8	3	5	2	2
ASV_1001	0	0	0	0	0	0	0	1	1	1	1	0	0	2	1	2	3	20	2	6	7
ASV_1002	0	0	0	0	0	0	0	0	4	0	0	2	4	2	3	1	11	5	4	6	5
ASV_1003	0	0	0	0	0	0	0	1	1	3	7	6	5	1	8	2	2	10	1	0	0
ASV_1004	36	10	1	0	0	0	0	0	0	0	0	0	0	0	0	1	0	0	0	0	0
ASV_1005	0	0	0	0	0	2	0	0	3	11	5	8	0	0	0	0	4	3	4	1	7
ASV_1006	0	0	0	0	0	0	0	0	0	7	1	5	7	18	8	0	0	0	0	2	0
ASV_1007	0	0	0	0	0	0	0	0	0	11	5	1	7	7	0	5	4	2	4	0	2
ASV_1008	0	0	0	0	0	0	0	0	0	0	1	3	0	5	5	1	4	12	2	4	11
ASV_1009	0	0	0	0	0	0	1	0	3	0	0	1	1	3	3	8	3	3	3	14	5
ASV_1010	0	0	0	0	0	1	0	0	0	0	0	0	10	1	9	6	2	2	1	12	4
ASV_1012	1	1	7	5	5	8	8	5	3	1	0	1	0	0	0	0	0	0	0	1	0
ASV_1013	0	0	0	0	0	0	1	0	1	1	2	2	3	0	11	1	1	13	6	0	4
ASV_1014	0	0	0	0	0	0	0	0	32	0	0	0	2	0	1	0	1	3	6	0	0
ASV_1015	0	0	0	0	0	0	0	0	0	20	13	0	0	1	0	0	2	0	1	0	3
ASV_1016	0	0	0	0	0	0	0	0	0	4	16	10	2	9	1	3	0	0	0	0	0
ASV_1018	0	0	1	0	0	0	0	0	0	0	0	1	1	6	11	5	7	2	0	8	1
ASV_1019	0	0	0	0	0	0	1	0	1	0	0	1	2	2	5	1	1	5	15	4	7
ASV_1021	0	0	0	0	0	0	0	0	0	1	2	0	2	3	3	5	9	9	0	4	8
ASV_1022	0	0	0	0	0	0	0	0	0	0	0	5	6	1	12	2	0	1	2	17	0
ASV_1023	0	0	0	0	0	0	0	0	0	0	1	0	5	0	3	3	5	16	1	11	0
ASV_1024	0	0	0	0	0	0	0	0	0	0	0	16	0	1	0	0	1	23	3	0	1
ASV_1025	0	0	0	0	0	0	2	0	3	1	0	0	3	6	17	1	1	6	1	5	0
ASV_1026	1	0	0	0	0	0	0	0	2	6	8	2	1	4	2	1	13	0	5	0	2
ASV_1028	0	0	0	0	0	0	0	0	0	7	6	22	1	3	0	1	7	0	0	0	0
ASV_1029	0	1	0	0	0	0	0	0	0	1	0	11	5	23	0	2	2	1	1	0	0
ASV_1030	0	0	0	1	0	1	1	0	1	0	2	2	2	4	11	5	7	3	3	3	1
ASV_1033	0	0	0	0	0	0	0	0	0	0	0	0	3	1	2	34	0	0	0	2	5
ASV_1034	0	0	0	0	0	0	0	0	0	0	0	0	0	0	2	1	23	1	4	5	11
ASV_1035	0	0	0	0	1	0	0	4	1	4	1	1	3	3	5	2	5	6	1	6	0
ASV_1036	0	0	0	0	0	0	0	1	2	2	6	3	9	0	6	0	0	12	1	2	1
ASV_1039	0	0	0	0	1	0	0	0	0	0	0	2	0	0	2	2	4	0	12	1	21
ASV_1040	0	0	0	0	0	0	0	0	0	0	0	1	0	0	0	0	11	2	5	0	26
ASV_1041	0	0	0	0	0	0	0	0	1	17	7	8	1	0	1	0	3	4	1	2	0
ASV_1042	0	0	0	0	0	0	0	0	0	0	0	0	3	0	2	0	14	5	3	12	6
ASV_1046	0	0	0	1	1	13	11	16	4	0	0	0	0	0	0	0	0	0	0	0	0
ASV_1047	0	0	0	4	2	24	8	5	0	0	0	0	0	0	0	0	1	0	2	0	0
ASV_1048	0	0	0	0	0	0	0	0	0	1	1	4	1	1	6	4	3	11	10	3	1
ASV_1049	0	0	0	0	0	0	0	0	2	2	6	3	6	2	4	2	3	4	1	3	8
ASV_1051	0	0	0	0	0	0	0	0	0	1	0	1	5	3	15	1	2	12	5	0	1
ASV_1053	0	0	0	0	0	0	0	0	0	3	1	1	1	2	8	0	7	3	9	2	9
ASV_1054	0	0	0	1	4	0	3	0	2	0	1	5	3	5	5	3	0	3	8	3	0
ASV_1055	0	0	0	0	0	0	0	0	0	0	0	0	8	0	3	0	0	0	3	32	0
ASV_1056	0	0	0	0	0	0	0	0	0	0	0	6	9	2	2	1	4	13	4	5	0
ASV_1057	0	0	0	0	0	0	0	0	0	0	0	3	12	3	4	14	1	0	3	4	2
ASV_1059	0	0	0	0	0	0	0	0	0	0	0	3	0	2	3	2	3	25	2	0	6
ASV_1060	0	0	0	0	0	0	0	0	0	0	0	2	3	4	3	2	11	5	8	0	5
ASV_1061	0	0	0	0	0	0	0	0	0	0	0	1	1	1	0	1	6	4	23	1	6
ASV_1062	0	0	0	0	0	0	0	0	0	0	0	0	0	1	1	3	14	8	7	2	4
ASV_1063	0	0	0	0	0	0	0	0	0	0	1	0	3	4	4	2	12	6	3	2	7
ASV_1064	0	0	0	0	0	0	0	0	0	0	3	1	7	6	0	6	7	4	3	1	6
ASV_1065	1	2	0	0	0	0	0	0	0	0	0	0	4	3	10	1	9	6	2	3	3
ASV_1066	0	0	0	0	0	0	0	0	0	1	0	0	0	0	0	0	10	24	7	1	0
ASV_1067	0	0	0	0	0	0	1	2	0	2	2	0	0	2	3	25	1	1	0	5	0
ASV_1068	0	0	0	0	0	0	0	0	0	0	0	0	7	0	2	2	21	1	2	8	1
ASV_1071	0	0	0	0	0	0	0	0	0	9	23	0	0	0	9	0	0	0	1	0	3
ASV_1072	0	0	0	0	0	1	1	0	0	4	3	3	12	3	3	1	1	0	0	13	0
ASV_1073	0	0	0	0	0	0	0	0	0	0	1	13	1	12	0	7	1	3	6	0	1
ASV_1074	0	1	0	0	0	0	0	0	0	0	3	1	0	3	13	0	7	7	8	2	0
ASV_1075	0	0	0	0	0	1	0	0	0	0	0	0	11	14	0	19	0	0	0	0	0
ASV_1076	0	0	0	0	0	0	0	0	0	0	0	0	0	0	1	0	0	0	0	44	0
ASV_1078	9	6	8	12	3	1	2	0	0	0	0	0	0	1	0	0	0	0	0	0	0
ASV_1079	0	0	0	0	0	0	0	1	0	0	0	0	0	0	4	1	5	5	6	18	0
ASV_1080	2	0	3	7	0	5	15	2	0	1	1	1	2	1	0	0	1	0	0	0	1
ASV_1081	6	0	1	5	9	5	2	5	0	1	2	0	2	0	0	0	0	0	1	1	0
ASV_1082	0	0	0	0	13	0	0	10	5	0	0	5	1	0	0	1	2	0	0	0	0
ASV_1083	0	0	3	2	1	0	0	0	0	1	20	6	1	1	0	1	1	0	3	0	2
ASV_1087	0	0	0	0	0	0	2	3	3	0	6	15	0	0	0	0	0	5	7	0	2
ASV_1088	1	0	1	0	0	0	2	0	11	0	3	1	5	0	0	1	2	2	2	2	7
ASV_1089	0	0	0	0	0	0	0	0	1	1	1	0	5	5	15	3	6	2	2	0	2
ASV_1090	0	0	0	0	0	0	0	0	0	0	0	0	1	1	2	16	2	2	10	1	8
ASV_1092	0	0	0	0	0	0	17	0	18	0	0	0	0	0	1	0	0	0	0	4	3
ASV_1097	0	0	0	0	0	0	0	0	0	5	14	6	3	5	5	1	0	0	1	3	1
ASV_1098	0	0	0	0	0	0	0	0	0	1	1	10	13	3	1	1	1	8	0	0	5
ASV_1099	0	0	0	0	0	0	0	0	0	5	2	0	2	1	6	2	6	8	3	8	1
ASV_1101	0	0	0	0	0	0	0	0	1	0	1	5	1	0	0	1	2	15	11	0	7
ASV_1102	0	0	0	0	0	0	0	0	0	0	0	0	3	0	0	0	2	10	4	13	12
ASV_1103	0	0	0	1	0	0	0	0	0	0	0	3	2	2	0	0	2	3	13	11	7
ASV_1105	0	0	0	0	0	0	0	0	0	0	0	0	0	0	0	0	4	0	23	0	17
ASV_1106	0	0	0	0	0	0	0	0	0	0	0	0	0	0	25	3	3	0	1	11	1
ASV_1108	4	0	0	3	0	0	4	2	2	0	8	0	5	1	0	4	1	3	1	1	2
ASV_1109	0	0	0	0	0	1	0	0	0	1	2	5	2	3	2	1	13	4	7	0	1
ASV_1110	0	0	0	0	0	0	1	1	0	4	1	1	0	3	1	1	8	12	3	2	4
ASV_1111	0	0	0	0	0	0	0	0	0	0	4	2	0	0	0	1	1	3	6	25	0
ASV_1112	0	0	0	0	0	0	0	0	0	0	0	0	2	1	34	1	1	0	0	3	0
ASV_1113	0	0	0	1	0	0	0	4	1	2	5	0	5	1	2	11	1	3	1	4	0
ASV_1115	0	0	0	0	0	0	0	2	2	14	10	2	2	3	2	4	0	0	1	0	0
ASV_1116	0	0	0	0	0	0	0	0	0	3	0	3	1	4	9	6	10	0	0	6	0
ASV_1119	0	0	0	0	2	3	1	1	0	0	0	1	1	0	1	31	0	0	0	0	0
ASV_1120	3	0	0	6	21	3	1	1	0	1	0	0	0	0	1	0	0	3	1	1	1
ASV_1121	0	0	1	0	0	0	0	0	0	0	0	0	2	1	23	2	0	1	6	7	0
ASV_1122	0	0	1	1	0	0	1	2	3	3	3	11	1	7	2	0	1	2	5	0	0
ASV_1123	0	0	3	0	2	1	2	0	0	11	11	6	1	1	1	4	0	0	0	0	0
ASV_1124	0	0	0	7	0	6	18	1	9	0	0	0	1	0	0	0	0	0	0	0	1
ASV_1125	0	0	0	0	0	0	0	0	1	23	7	12	0	0	0	0	0	0	0	0	0
ASV_1126	0	0	0	0	0	0	0	0	0	19	9	2	0	10	0	2	0	0	1	0	0
ASV_1128	0	0	0	0	0	0	1	0	1	1	5	1	2	0	1	0	5	10	5	5	6
ASV_1131	0	0	0	0	0	0	0	0	0	0	0	2	11	3	4	1	5	2	8	5	2
ASV_1132	0	0	0	0	0	0	0	0	0	0	0	1	5	1	18	3	0	0	0	15	0
ASV_1133	0	0	0	0	0	0	0	0	0	0	0	4	9	2	0	2	10	3	5	4	4
ASV_1134	0	0	0	0	0	0	0	0	0	0	0	3	0	3	3	1	7	13	4	6	3
ASV_1135	0	0	0	0	0	0	0	0	0	0	0	0	0	1	1	0	6	2	14	15	4
ASV_1136	0	0	0	3	0	0	0	0	1	0	11	0	4	2	8	0	0	7	0	1	4
ASV_1137	0	0	0	0	1	0	1	6	17	1	3	0	3	2	3	1	0	1	0	0	1
ASV_1141	0	0	0	0	0	0	0	0	0	0	0	0	0	0	0	9	15	12	0	4	1
ASV_1142	6	11	8	5	4	5	0	0	0	0	0	0	0	0	0	1	0	1	0	1	0
ASV_1143	0	0	0	0	1	6	0	2	1	3	1	6	3	5	1	0	0	8	2	3	0
ASV_1144	0	0	0	0	0	0	0	0	0	4	5	1	4	1	4	2	7	0	6	7	1
ASV_1145	0	0	0	0	0	0	1	0	0	7	12	10	4	8	0	0	0	0	0	0	0
ASV_1146	0	0	0	0	0	0	0	0	0	1	3	3	1	0	9	2	2	0	13	3	5
ASV_1149	0	0	0	0	0	0	0	0	1	0	3	6	1	0	2	3	8	2	4	10	2
ASV_1150	0	0	0	0	0	0	0	0	0	0	0	2	7	9	10	2	0	1	5	6	0
ASV_1151	0	0	0	0	0	0	0	0	0	0	0	0	1	0	3	1	29	0	0	8	0
ASV_1152	0	0	0	0	0	0	0	0	0	0	0	0	1	1	6	1	0	0	2	31	0
ASV_1153	0	0	0	0	0	0	0	0	0	0	0	0	0	2	2	0	9	1	4	24	0
ASV_1154	2	0	8	9	3	16	1	1	0	0	0	0	0	0	0	0	0	0	0	0	0
ASV_1156	0	0	1	0	0	0	0	0	5	2	3	1	0	0	5	8	12	0	0	2	0
ASV_1157	0	0	0	0	0	0	0	0	2	12	8	9	0	5	1	1	0	0	1	0	0
ASV_1159	0	0	0	0	0	0	0	0	0	0	0	0	0	0	1	1	1	2	4	26	4
ASV_1160	0	0	0	0	0	0	0	0	0	0	0	0	0	0	0	0	4	13	11	0	12
ASV_1161	0	0	0	0	0	0	0	0	0	0	0	0	0	0	0	0	6	5	14	0	13
ASV_1163	1	0	2	4	0	3	2	6	1	1	6	0	2	0	1	0	1	4	0	5	0
ASV_1164	0	0	0	0	0	0	0	0	0	0	0	0	0	1	0	0	1	4	4	1	29
ASV_1165	0	0	1	0	0	1	0	4	3	0	1	0	3	1	1	5	6	1	4	2	7
ASV_1167	1	0	1	0	0	0	1	1	0	3	9	5	3	4	3	1	2	1	0	5	1
ASV_1168	0	0	0	0	0	0	0	1	0	0	0	4	9	25	2	0	0	0	0	0	0
ASV_1169	0	0	0	0	0	0	0	0	0	3	0	0	7	0	2	0	8	2	8	4	7
ASV_1170	0	0	0	0	0	0	3	0	1	1	0	0	2	2	6	6	4	0	2	5	9
ASV_1171	0	0	0	0	0	0	0	0	1	1	5	2	0	0	0	16	16	0	0	0	0
ASV_1172	0	0	0	0	0	0	0	0	0	14	3	4	3	2	3	0	5	2	1	2	2
ASV_1173	0	0	0	0	0	0	0	0	3	3	6	0	0	0	1	3	5	8	5	3	4
ASV_1174	0	0	0	0	0	0	0	0	0	0	1	10	5	4	2	1	1	0	6	5	6
ASV_1175	0	0	0	0	0	0	0	0	0	0	0	0	1	6	0	0	30	0	2	0	2
ASV_1176	0	0	0	0	0	0	1	0	2	0	0	0	0	0	0	0	2	2	11	10	13
ASV_1177	0	0	0	3	7	2	6	3	2	0	0	0	1	0	0	3	4	0	4	1	0
ASV_1178	0	0	0	0	0	0	0	0	0	19	14	4	0	2	0	0	0	0	0	0	0
ASV_1179	0	0	0	0	0	0	14	0	21	0	0	0	2	0	0	0	0	0	0	0	0
ASV_1181	0	0	0	0	0	0	0	0	3	0	3	3	5	6	1	9	1	1	0	4	2
ASV_1182	0	0	0	0	0	0	0	0	0	0	0	0	0	0	0	0	7	11	7	0	12
ASV_1183	0	0	0	1	2	9	2	1	1	5	4	2	2	3	1	2	3	0	1	0	0
ASV_1184	0	0	0	1	0	2	0	0	0	1	1	0	4	7	8	5	2	1	4	3	0
ASV_1185	0	0	0	0	0	0	0	0	0	0	0	0	2	0	3	0	2	7	9	8	8
ASV_1186	0	0	0	0	0	0	0	0	0	0	0	5	3	3	1	1	3	9	1	1	12
ASV_1188	0	0	0	0	0	0	0	0	0	0	0	1	2	0	11	1	9	0	1	12	1
ASV_1189	0	0	0	0	0	0	0	0	0	0	0	0	0	0	0	0	2	10	16	0	11
ASV_1190	0	0	0	0	0	0	0	0	0	2	2	0	7	5	3	5	3	8	3	1	0
ASV_1193	8	17	8	1	3	2	0	1	0	0	0	0	0	0	0	0	0	0	0	0	0
ASV_1195	0	0	0	1	0	0	0	1	0	10	6	2	1	1	1	2	2	6	2	2	3
ASV_1196	0	0	0	0	0	0	0	21	0	2	1	0	0	5	1	2	0	0	1	6	1
ASV_1197	0	0	0	0	0	2	10	2	2	0	1	0	2	0	0	2	0	0	1	12	6
ASV_1199	0	0	0	0	0	0	0	0	0	12	7	11	5	3	0	0	1	1	0	0	0
ASV_1200	0	0	0	0	0	0	0	0	0	1	0	0	4	0	8	9	3	7	2	3	3
ASV_1201	0	0	0	0	0	0	0	0	0	1	0	1	1	4	6	4	1	9	5	4	4
ASV_1204	0	0	0	0	0	0	0	0	0	0	0	3	2	4	1	0	2	12	3	3	10
ASV_1205	0	0	1	0	1	4	4	15	0	0	0	0	0	1	0	0	3	0	0	3	0
ASV_1206	0	0	0	0	0	0	7	1	9	4	1	4	1	1	0	1	1	0	2	2	2
ASV_1207	0	0	0	0	0	0	0	0	0	1	0	8	1	5	0	3	0	3	6	1	10
ASV_1211	0	1	0	0	0	0	0	0	0	2	0	0	1	1	12	3	6	1	1	7	3
ASV_1212	0	0	0	0	0	0	0	0	0	0	1	1	3	0	1	0	3	9	4	3	11
ASV_1214	5	0	1	3	1	1	1	3	5	0	0	0	0	5	0	1	2	0	2	9	0
ASV_1215	1	0	0	1	8	4	1	0	0	1	5	5	4	5	0	3	0	0	1	0	0
ASV_1216	0	0	0	0	0	0	1	1	0	0	0	0	1	0	33	0	0	0	0	3	0
ASV_1218	0	0	0	1	5	3	12	10	6	0	0	0	0	0	0	0	0	0	2	0	0
ASV_1220	0	0	0	0	0	0	0	0	0	1	3	1	9	2	6	5	5	0	0	6	1
ASV_1221	0	0	0	0	0	0	0	0	1	6	9	4	3	3	1	0	6	3	0	2	1
ASV_1222	0	0	0	0	0	0	1	0	0	1	0	0	0	1	0	0	3	28	2	1	2
ASV_1225	0	0	0	0	0	0	0	0	0	0	0	2	0	1	0	2	10	4	11	4	5
ASV_1228	0	0	0	0	0	0	0	0	0	0	2	0	1	7	3	0	13	3	2	4	2
ASV_1229	0	0	0	0	0	0	0	0	1	0	0	0	1	0	1	5	1	12	4	10	0
ASV_1232	0	0	0	0	0	0	0	0	1	17	12	1	1	2	0	1	1	1	0	0	0
ASV_1234	0	0	0	0	0	0	0	0	6	3	2	0	2	3	2	2	5	1	8	1	2
ASV_1236	0	0	0	0	0	0	1	0	1	0	1	1	3	1	1	0	1	10	7	3	7
ASV_1239	0	0	0	0	0	0	0	0	0	1	0	1	2	0	0	1	3	2	9	0	18
ASV_1240	0	0	0	1	0	0	0	1	0	1	0	1	8	18	4	0	1	1	1	0	0
ASV_1241	0	0	0	0	2	0	3	13	1	1	0	0	0	0	2	0	7	1	2	4	1
ASV_1242	0	0	0	0	0	0	0	0	0	0	0	0	0	0	0	4	0	0	16	15	2
ASV_1243	13	17	1	0	0	1	0	1	1	0	0	0	0	1	0	0	0	2	0	1	0
ASV_1245	10	0	3	7	0	14	1	0	0	0	0	0	0	0	0	0	0	0	0	1	2
ASV_1247	6	0	3	1	0	0	1	4	0	5	5	3	0	3	1	1	1	1	2	1	0
ASV_1248	2	3	3	1	0	0	0	3	0	0	0	0	2	2	2	0	0	4	7	8	1
ASV_1249	0	0	1	4	0	29	4	0	0	0	0	0	0	0	0	0	0	0	0	0	0
ASV_1250	0	0	1	2	3	1	9	4	5	2	2	3	1	0	1	0	2	0	1	1	0
ASV_1251	0	0	0	0	0	0	2	4	0	1	6	3	11	5	2	1	0	1	1	1	0
ASV_1252	0	0	0	0	0	0	0	0	0	1	9	20	0	3	0	0	1	4	0	0	0
ASV_1253	0	0	0	0	0	0	0	0	0	2	2	3	3	7	7	0	2	0	0	12	0
ASV_1254	0	0	0	1	0	0	0	0	5	2	0	0	0	1	0	0	15	6	1	2	5
ASV_1255	0	0	0	0	0	0	0	0	0	4	3	6	4	7	2	0	5	2	1	0	4
ASV_1256	0	0	0	0	0	0	2	0	2	4	0	1	1	1	8	2	6	1	2	4	4
ASV_1257	0	0	0	0	0	0	0	0	0	0	1	9	2	3	5	3	0	5	2	6	2
ASV_1258	0	0	0	0	0	0	0	0	0	0	0	9	2	2	1	2	1	5	8	5	3
ASV_1260	0	0	0	0	0	0	1	0	0	9	5	4	1	6	7	1	1	1	0	0	0
ASV_1261	0	0	0	0	0	1	0	0	7	0	1	7	1	0	0	0	0	11	3	0	4
ASV_1263	0	0	0	1	1	0	1	0	0	1	0	1	3	0	1	2	1	6	7	9	2
ASV_1264	0	0	0	0	0	0	0	0	0	0	0	0	0	0	0	0	0	25	0	0	11
ASV_1265	0	0	0	0	0	0	0	2	4	0	0	0	3	0	0	0	2	11	5	2	7
ASV_1266	0	0	0	0	0	0	1	5	0	8	1	1	0	1	6	0	9	2	1	1	0
ASV_1270	0	0	0	0	0	0	0	0	0	2	1	0	3	1	7	5	5	4	4	2	3
ASV_1271	0	0	0	0	0	0	0	0	0	2	4	6	4	9	3	1	0	1	4	0	3
ASV_1273	0	0	0	0	0	0	0	0	0	8	6	1	1	0	0	1	5	6	5	0	4
ASV_1274	0	0	0	0	0	0	0	0	0	0	1	0	4	6	3	15	5	0	0	3	0
ASV_1276	0	0	0	0	0	0	0	0	0	0	0	1	1	0	0	0	5	9	4	0	17
ASV_1277	0	0	0	0	0	0	0	0	0	0	0	0	2	0	20	2	1	0	0	12	0
ASV_1279	0	0	0	0	0	0	0	0	0	0	0	0	0	0	0	2	0	7	21	0	7
ASV_1281	0	0	0	0	0	0	0	0	9	10	6	0	0	1	2	0	2	0	3	0	2
ASV_1282	0	0	0	0	0	0	0	0	0	1	0	2	5	2	5	4	6	5	2	2	0
ASV_1283	0	0	0	0	0	0	0	0	0	1	0	8	4	7	0	2	2	1	8	0	2
ASV_1284	0	0	0	0	0	0	0	0	0	0	0	0	5	1	0	0	5	4	8	7	5
ASV_1285	1	0	0	0	0	0	0	0	0	0	0	0	3	16	8	4	2	0	0	1	0
ASV_1286	0	0	0	0	0	0	0	0	0	0	0	1	7	2	17	7	1	0	0	0	0
ASV_1287	0	0	0	0	0	0	0	0	0	3	3	2	2	1	1	2	2	8	2	1	7
ASV_1289	1	0	8	1	2	0	8	1	8	0	1	0	0	0	1	3	0	2	0	0	0
ASV_1291	0	0	0	0	2	0	0	2	0	1	0	2	7	7	2	4	3	0	3	2	1
ASV_1292	0	0	0	0	0	0	0	1	1	1	2	3	0	7	0	5	4	6	4	0	2
ASV_1293	0	0	0	0	0	0	3	1	1	0	3	8	9	1	0	0	0	10	0	0	0
ASV_1294	0	0	0	0	0	0	0	0	0	4	1	0	0	0	2	0	3	0	0	26	0
ASV_1295	0	0	0	0	0	0	0	0	0	3	0	1	1	2	15	3	5	2	0	3	1
ASV_1296	0	0	0	0	0	0	0	0	1	4	9	2	0	1	0	0	7	3	5	4	0
ASV_1297	0	0	0	0	0	0	0	0	2	7	2	0	3	6	2	2	2	1	1	0	8
ASV_1299	0	0	0	0	0	0	0	0	0	0	3	1	4	2	3	13	2	2	0	2	4
ASV_1300	0	0	0	0	0	0	0	0	0	0	1	0	2	1	0	0	5	10	5	2	10
ASV_1301	0	1	0	0	0	0	0	0	0	0	0	0	2	0	1	1	4	4	4	1	18
ASV_1306	0	0	0	0	0	0	0	0	0	0	0	0	0	0	0	0	0	0	1	35	0
ASV_1307	1	0	0	4	0	1	0	0	1	0	1	1	5	2	1	1	4	0	1	10	0
ASV_1308	0	0	0	0	0	0	0	0	1	2	5	11	0	1	0	0	2	8	2	0	1
ASV_1309	0	0	0	0	0	0	0	0	0	0	0	2	0	6	8	15	0	0	0	2	1
ASV_1312	0	0	0	0	0	0	0	1	0	8	4	8	7	3	0	0	1	1	1	0	0
ASV_1313	0	0	0	0	0	0	0	0	0	0	0	3	0	0	6	2	5	3	5	2	8
ASV_1314	0	0	0	0	0	0	0	0	0	0	0	0	4	8	9	0	7	0	1	4	0
ASV_1316	0	0	0	0	0	0	0	0	0	0	0	0	2	0	3	0	5	10	5	4	3
ASV_1317	0	0	0	0	0	0	0	2	1	0	1	0	0	0	2	4	15	3	0	6	0
ASV_1318	0	0	0	0	0	0	0	0	0	0	4	3	1	7	1	3	1	1	5	3	5
ASV_1319	0	0	0	0	0	0	0	0	0	0	0	0	0	0	0	1	6	8	18	0	0
ASV_1320	0	0	0	0	0	0	0	0	0	0	0	0	1	0	5	0	7	1	12	5	2
ASV_1321	0	0	0	6	0	5	7	15	1	0	0	0	0	0	0	0	1	0	0	0	0
ASV_1322	0	0	0	0	0	0	0	3	1	2	0	1	2	1	1	1	10	7	2	0	4
ASV_1323	0	0	0	0	0	0	0	0	0	1	0	0	0	0	0	1	2	3	24	0	4
ASV_1324	0	0	0	0	0	0	0	0	0	4	0	0	0	2	7	3	5	1	1	8	4
ASV_1325	0	0	0	0	0	0	0	0	0	1	10	0	2	5	8	5	0	1	0	3	0
ASV_1326	0	0	0	0	0	0	0	0	0	2	0	2	2	3	7	6	0	3	1	6	3
ASV_1327	0	0	0	0	0	0	0	0	1	2	2	1	1	3	1	1	4	10	1	1	7
ASV_1328	0	0	0	0	0	1	0	0	1	0	1	0	3	0	6	0	0	5	11	7	0
ASV_1329	0	0	0	1	0	0	0	0	0	0	0	1	2	3	1	3	12	6	3	3	0
ASV_1331	0	0	0	0	0	0	0	0	0	0	0	0	0	0	33	2	0	0	0	0	0
ASV_1332	15	17	1	0	0	0	0	0	0	0	0	0	0	0	0	0	0	0	0	0	0
ASV_1333	3	8	6	2	10	4	0	0	0	0	0	0	0	0	0	0	0	0	0	0	0
ASV_1334	1	0	6	1	12	0	3	1	5	0	0	0	0	0	0	1	1	0	0	2	0
ASV_1335	1	0	0	0	1	0	4	3	2	3	5	6	0	0	1	0	1	1	1	2	0
ASV_1336	0	0	0	0	0	0	0	1	1	1	0	0	2	1	4	4	4	2	7	1	5
ASV_1338	0	0	0	0	0	1	0	0	0	2	0	0	5	5	11	0	3	3	0	3	0
ASV_1339	0	0	0	1	0	1	1	3	5	2	4	5	2	2	0	1	0	4	0	1	1
ASV_1340	0	0	0	0	0	0	0	0	0	0	0	0	0	0	2	0	2	11	10	1	7
ASV_1341	0	0	0	0	0	0	0	0	0	0	0	0	1	0	6	20	1	0	0	5	0
ASV_1342	31	3	0	0	0	0	0	0	0	0	0	0	0	0	0	0	0	0	0	0	0
ASV_1343	9	1	5	3	4	9	0	1	0	0	0	0	0	0	1	0	0	0	0	0	1
ASV_1344	0	0	0	0	0	0	1	2	5	1	1	2	0	2	3	3	5	4	1	2	2
ASV_1345	0	0	0	2	0	0	2	1	0	0	0	5	3	2	1	0	0	1	1	14	2
ASV_1346	0	0	0	0	0	0	0	0	0	18	5	9	0	2	0	0	0	0	0	0	0
ASV_1348	0	0	0	0	0	0	0	0	1	2	5	0	3	3	3	3	8	3	2	0	1
ASV_1352	0	0	0	0	0	0	0	0	0	0	3	3	3	2	4	8	1	7	0	1	2
ASV_1353	0	0	0	0	0	0	0	0	0	0	0	4	8	2	15	2	0	0	1	2	0
ASV_1354	0	0	0	0	0	0	0	0	0	0	0	0	5	24	0	0	0	1	3	0	1
ASV_1355	0	0	0	0	0	0	0	0	0	0	0	0	0	0	0	0	14	3	7	0	10
ASV_1356	0	0	0	0	0	0	0	0	0	0	0	0	0	0	8	3	14	0	0	9	0
ASV_1358	1	5	6	7	0	6	4	1	0	0	0	0	0	0	0	0	1	0	0	0	0
ASV_1359	0	0	0	0	0	0	0	0	1	0	3	1	3	1	1	1	3	3	5	3	6
ASV_1360	0	0	0	1	0	0	6	2	1	2	2	1	4	3	2	1	1	1	2	3	0
ASV_1362	0	0	0	0	0	0	0	0	0	0	0	8	4	1	2	5	3	2	3	4	0
ASV_1364	0	0	0	0	0	0	0	0	1	0	0	4	1	0	2	1	2	11	0	8	1
ASV_1365	0	0	0	0	0	0	0	2	0	4	1	0	0	2	2	0	3	5	1	6	6
ASV_1366	0	0	0	0	0	0	4	2	3	0	2	1	6	1	4	0	2	1	2	2	1
ASV_1367	0	0	0	0	0	0	0	0	0	0	0	4	4	2	3	1	6	5	1	4	1
ASV_1368	0	0	0	0	0	0	0	0	2	1	3	0	3	2	4	1	2	11	1	1	0
ASV_1369	0	0	0	0	0	0	0	0	0	0	4	2	3	2	1	7	3	2	1	2	5
ASV_1370	0	0	0	0	0	0	0	0	0	0	0	0	0	0	2	2	7	6	2	6	7
ASV_1371	0	0	0	0	0	0	0	0	1	2	2	1	0	1	2	3	5	11	1	0	3
ASV_1372	0	0	0	0	0	0	0	1	1	1	1	2	1	3	0	0	3	1	1	13	4
ASV_1373	26	0	1	6	0	0	0	0	0	0	0	0	0	0	0	0	0	0	0	0	0
ASV_1374	6	2	6	0	1	1	0	1	0	0	0	0	3	0	3	1	2	0	6	1	0
ASV_1375	0	0	1	1	0	1	0	0	0	1	0	0	0	0	0	0	0	1	2	4	22
ASV_1376	0	0	0	0	0	0	0	1	0	0	2	1	1	2	0	1	3	7	5	4	6
ASV_1377	0	0	0	0	4	2	0	17	0	2	2	1	1	2	1	0	0	0	1	0	0
ASV_1379	0	0	0	0	0	0	0	2	1	0	0	0	2	0	3	0	5	1	9	6	4
ASV_1381	0	0	0	0	0	0	0	0	0	0	3	5	0	0	0	0	0	12	12	0	1
ASV_1383	0	0	0	0	0	0	0	0	0	0	0	0	6	0	10	3	2	0	0	5	7
ASV_1384	0	0	0	0	0	0	0	0	0	0	0	1	10	13	0	0	0	2	1	6	0
ASV_1385	0	1	4	2	2	0	0	1	0	0	6	1	5	6	0	0	0	0	0	0	0
ASV_1386	0	1	1	0	3	1	0	2	1	3	0	0	0	0	2	1	1	0	1	2	1
ASV_1387	0	2	0	0	0	0	0	0	0	0	0	0	0	3	0	0	1	13	2	2	8
ASV_1389	0	0	0	0	0	0	0	0	0	0	0	4	1	5	0	0	4	2	10	0	3
ASV_1390	0	0	0	0	0	0	0	0	0	1	1	1	6	3	4	0	0	0	0	14	1
ASV_1391	0	0	0	0	0	0	0	0	0	0	0	1	3	2	3	3	1	10	1	7	0
ASV_1392	0	0	0	0	0	0	1	1	2	4	1	1	0	1	5	0	8	1	2	1	3
ASV_1393	0	0	0	0	0	0	0	0	0	0	0	1	4	0	0	3	2	2	4	11	3
ASV_1394	0	0	0	0	0	0	0	0	0	0	0	0	0	1	0	2	7	18	0	2	1
ASV_1396	0	0	0	0	0	0	0	0	0	1	0	0	0	0	0	0	6	20	1	0	3
ASV_1399	0	0	3	1	0	0	0	0	0	5	8	4	1	6	1	1	1	1	0	0	0
ASV_1400	0	0	0	0	2	3	16	2	6	0	0	0	0	0	0	0	0	1	0	2	0
ASV_1401	0	0	0	0	0	0	0	0	1	1	3	2	3	2	5	7	2	2	1	1	2
ASV_1402	0	0	0	0	0	0	1	0	0	1	2	3	3	7	2	6	1	0	4	2	0
ASV_1403	0	0	0	0	0	0	1	0	9	8	0	0	0	0	0	1	3	1	5	0	4
ASV_1404	0	0	0	0	0	0	0	0	0	0	2	2	0	0	0	1	2	10	10	1	4
ASV_1405	0	0	0	0	0	0	0	0	0	0	1	1	3	0	1	0	3	0	3	16	4
ASV_1406	0	0	0	0	0	0	0	0	0	0	0	2	8	13	1	4	0	0	3	1	0
ASV_1408	0	0	0	0	0	0	0	0	0	0	0	0	5	0	3	1	0	0	1	22	0
ASV_1410	2	1	1	1	0	2	1	2	1	0	0	2	1	0	0	3	0	0	0	3	0
ASV_1411	0	0	0	0	1	0	0	11	5	0	4	5	0	1	0	1	1	0	1	0	0
ASV_1412	0	0	0	0	0	0	0	0	0	0	0	0	0	1	0	0	16	9	0	2	0
ASV_1414	0	1	0	0	0	0	0	0	0	0	0	1	1	0	0	0	7	10	2	0	6
ASV_1417	0	0	0	0	0	0	1	0	0	0	0	0	7	5	2	0	1	3	3	2	6
ASV_1418	0	0	0	0	0	0	0	0	0	0	0	0	0	0	0	0	3	2	10	2	13
ASV_1419	0	0	0	0	0	0	0	0	0	0	0	0	3	0	0	0	3	6	8	7	2
ASV_1420	0	0	0	0	0	0	0	0	0	0	0	0	1	0	3	1	6	2	11	4	2
ASV_1421	0	0	0	0	0	0	0	0	0	0	0	0	0	1	0	0	5	1	6	0	17
ASV_1423	0	0	0	0	0	0	6	9	1	1	3	1	1	0	3	2	3	0	0	0	0
ASV_1424	1	0	4	2	0	3	0	1	0	6	0	2	5	1	0	0	1	1	0	1	3
ASV_1426	0	0	0	0	0	0	0	1	4	1	0	1	5	9	0	10	0	0	0	0	0
ASV_1427	0	0	0	0	0	1	2	2	0	0	1	2	0	4	1	1	4	2	5	3	3
ASV_1428	0	0	0	0	0	0	0	0	0	7	4	0	1	9	4	2	2	2	0	0	0
ASV_1429	0	0	0	0	0	0	1	0	1	1	0	5	1	3	0	1	3	2	6	3	4
ASV_1430	0	0	0	1	0	0	1	0	3	5	6	1	3	2	4	0	1	2	2	0	0
ASV_1435	0	0	0	0	0	0	1	0	3	0	2	1	0	0	2	2	2	1	7	5	5
ASV_1437	0	0	0	0	0	0	0	0	0	0	0	2	1	0	6	0	0	1	2	2	17
ASV_1439	0	0	0	0	0	0	0	0	0	0	0	0	0	0	2	1	6	5	6	8	3
ASV_1440	0	0	0	9	6	0	3	1	0	0	1	0	1	1	0	0	1	1	1	1	0
ASV_1441	1	0	1	16	1	7	0	3	0	0	0	0	0	0	0	0	0	0	0	0	0
ASV_1443	0	0	0	0	0	0	0	0	5	8	6	3	3	0	3	0	0	0	0	0	0
ASV_1444	1	0	1	0	2	2	5	9	8	1	0	0	0	0	0	0	0	0	0	0	0
ASV_1446	0	0	0	2	0	3	11	6	2	0	0	1	0	0	0	1	2	1	0	0	0
ASV_1447	0	0	0	0	0	0	0	0	0	0	0	0	0	0	0	0	0	20	0	0	8
ASV_1448	0	0	0	0	0	0	0	0	0	2	0	0	0	5	2	2	2	4	6	0	6
ASV_1450	8	1	13	1	2	4	0	1	0	0	0	0	0	0	0	0	0	0	0	0	0
ASV_1451	0	0	2	0	1	0	2	0	3	1	2	3	0	5	1	2	4	2	2	0	0
ASV_1453	0	0	0	0	1	0	0	1	1	0	2	2	1	1	3	4	2	2	4	2	4
ASV_1457	0	0	0	0	0	0	0	0	0	7	1	16	0	0	5	0	0	1	0	0	0
ASV_1458	0	0	0	0	0	0	0	0	0	2	1	1	2	2	9	4	6	0	0	3	0
ASV_1459	0	0	0	0	0	0	0	0	0	1	3	2	1	4	1	8	1	3	1	3	2
ASV_1461	0	0	0	0	0	1	0	0	3	0	1	1	1	4	3	3	1	5	1	3	3
ASV_1462	0	0	0	0	0	0	0	0	0	0	0	0	4	6	13	0	0	0	5	0	2
ASV_1463	0	0	0	0	0	0	0	0	0	0	0	0	4	0	0	0	2	0	0	24	0
ASV_1464	0	0	0	0	0	0	0	0	0	0	0	0	5	0	2	3	6	0	5	7	2
ASV_1465	0	0	0	0	0	0	0	0	0	0	0	0	1	3	1	2	2	1	8	10	2
ASV_1466	0	0	0	0	0	0	3	0	1	0	0	3	1	1	2	1	2	4	4	0	8
ASV_1467	0	0	0	0	0	1	0	4	0	1	1	0	1	8	4	0	4	1	1	1	1
ASV_1468	0	0	5	1	0	0	1	1	0	1	1	0	1	3	2	2	3	2	2	2	1
ASV_1469	0	0	0	0	0	0	0	0	1	3	0	0	0	0	1	0	13	8	0	1	0
ASV_1470	0	0	0	0	0	0	0	0	0	2	1	0	3	0	3	7	10	1	0	0	1
ASV_1471	0	0	0	0	0	0	0	0	0	0	0	0	2	0	2	6	6	1	2	4	4
ASV_1473	0	0	0	0	0	0	0	0	0	0	0	0	0	0	3	19	0	1	0	3	0
ASV_1474	0	0	0	0	0	0	0	0	3	0	0	0	2	0	1	0	9	9	2	1	1
ASV_1476	0	0	0	0	0	0	0	0	2	2	1	1	0	1	3	1	7	7	3	0	0
ASV_1477	0	0	2	4	2	1	12	5	2	0	0	0	0	0	0	0	0	1	0	0	0
ASV_1480	0	0	0	3	2	0	8	6	4	0	0	0	2	0	0	0	0	1	1	1	1
ASV_1483	0	0	0	0	0	0	0	0	1	0	0	0	9	2	1	2	3	3	3	4	1
ASV_1484	0	0	0	0	0	0	0	0	0	0	0	1	1	2	9	1	4	0	2	8	1
ASV_1485	6	13	3	1	1	0	0	1	0	0	0	0	0	0	0	1	0	0	0	0	0
ASV_1486	5	2	10	3	5	1	0	1	0	0	0	0	0	0	0	0	0	0	0	0	0
ASV_1487	1	0	0	0	0	0	2	0	3	1	5	2	0	1	4	0	0	6	0	1	1
ASV_1488	0	1	5	10	0	0	0	0	0	0	1	0	3	1	0	0	0	0	2	1	1
ASV_1489	0	0	0	0	0	0	2	0	12	1	0	0	0	0	0	0	1	2	3	0	6
ASV_1491	0	0	0	0	0	0	0	0	0	0	0	0	0	0	3	4	2	7	0	11	0
ASV_1493	0	0	0	0	0	0	0	0	0	0	0	7	3	0	0	2	2	3	1	8	0
ASV_1494	0	0	0	0	0	0	0	0	0	0	0	0	1	0	0	0	1	11	10	1	3
ASV_1496	0	0	1	0	0	0	0	1	0	0	2	1	2	0	1	5	6	0	2	3	3
ASV_1497	0	0	0	0	0	0	0	0	0	0	4	0	1	3	5	1	4	2	3	2	2
ASV_1498	0	0	0	0	0	0	0	0	0	0	0	1	0	0	0	0	4	7	2	0	13
ASV_1500	14	4	4	1	2	0	0	0	0	0	0	0	0	0	0	1	0	0	0	0	2
ASV_1501	1	0	7	2	1	3	1	6	0	0	2	0	2	0	0	2	0	1	0	0	0
ASV_1502	0	0	0	0	26	0	1	1	0	0	0	0	0	0	0	0	0	0	0	0	0
ASV_1504	0	0	0	0	1	0	0	1	0	1	9	5	1	2	1	0	0	3	1	2	1
ASV_1505	0	0	0	0	0	2	2	1	0	0	2	2	1	1	6	1	0	5	1	2	2
ASV_1506	0	0	0	0	0	0	3	1	11	2	2	0	0	1	0	0	0	6	0	0	2
ASV_1509	0	0	0	3	0	1	0	0	1	1	1	0	1	0	0	0	2	3	2	7	6
ASV_1511	0	0	0	0	0	0	0	0	3	1	7	1	1	5	2	1	1	0	2	2	2
ASV_1512	0	0	0	0	1	0	0	0	1	1	2	0	0	2	2	1	1	0	13	3	1
ASV_1513	0	0	0	0	0	0	0	0	2	3	0	0	2	4	0	0	7	1	3	3	3
ASV_1516	0	0	0	0	0	0	0	0	0	0	3	2	3	2	2	3	3	6	2	1	1
ASV_1520	0	0	0	0	0	0	0	0	0	0	0	0	3	0	1	0	1	0	8	12	3
ASV_1521	0	0	0	0	0	0	0	0	0	0	0	0	0	0	0	1	3	6	6	0	12
ASV_1523	16	3	4	1	0	0	0	0	0	0	0	0	0	0	0	0	0	0	0	1	0
ASV_1525	0	0	0	1	3	5	8	2	1	0	0	0	0	0	0	0	0	0	1	0	2
ASV_1526	0	0	0	0	0	0	0	0	0	1	5	0	4	6	1	2	0	4	0	0	3
ASV_1527	0	0	0	0	0	0	0	0	1	2	0	1	0	0	2	0	1	14	1	2	2
ASV_1528	0	0	0	0	0	1	1	0	0	4	1	1	4	0	3	2	2	6	0	0	0
ASV_1529	0	0	0	0	0	0	0	0	1	11	3	7	0	2	1	0	0	1	0	0	0
ASV_1530	3	2	0	0	0	0	0	0	2	2	4	6	0	6	0	1	0	0	0	0	0
ASV_1531	0	0	0	0	0	0	0	0	0	0	2	0	0	0	0	0	5	3	5	1	7
ASV_1534	0	0	0	0	0	0	0	0	1	0	1	0	3	1	1	1	1	13	1	1	0
ASV_1537	0	1	0	0	0	0	0	0	2	6	4	0	2	6	0	1	1	2	0	1	0
ASV_1538	0	0	0	0	0	0	0	0	0	0	3	0	1	0	0	0	2	8	0	12	0
ASV_1539	0	0	0	0	0	0	0	0	0	0	0	0	1	0	0	1	1	8	2	7	4
ASV_1541	2	1	2	2	6	6	4	2	2	0	0	0	0	0	0	0	0	0	0	0	0
ASV_1542	3	1	1	6	2	4	4	2	0	0	0	0	0	0	0	0	0	0	0	2	2
ASV_1543	0	0	1	0	0	0	2	2	0	0	4	3	1	4	2	3	1	1	1	1	1
ASV_1544	0	0	0	0	0	0	3	6	0	1	0	2	3	0	0	0	3	1	2	3	3
ASV_1548	0	0	0	0	0	0	0	0	0	1	9	3	3	7	1	0	1	1	1	0	0
ASV_1549	0	0	0	1	0	0	0	0	1	6	0	0	2	0	0	0	2	15	0	0	0
ASV_1550	0	0	0	0	0	0	0	0	0	1	4	2	6	1	3	1	4	3	2	0	0
ASV_1551	0	0	0	0	0	0	0	0	0	1	0	0	1	0	18	0	0	0	0	7	0
ASV_1552	0	0	0	0	0	0	0	0	0	7	12	7	0	0	0	1	0	0	0	0	0
ASV_1553	0	0	0	0	0	0	0	0	0	0	0	1	4	2	0	7	3	1	5	4	0
ASV_1556	0	0	0	0	0	0	0	0	0	0	0	3	3	2	9	0	1	4	0	5	0
ASV_1557	0	0	0	0	0	0	0	0	0	0	0	0	1	4	4	2	1	1	3	10	1
ASV_1558	0	0	0	0	0	0	0	0	0	0	0	0	0	0	0	0	0	3	11	11	2
ASV_1559	0	0	0	0	0	0	0	0	0	0	0	0	0	0	3	0	0	0	0	24	0
ASV_1560	3	0	3	8	0	2	2	4	2	0	0	0	0	0	0	0	0	0	0	0	0
ASV_1562	0	0	0	0	0	0	0	11	11	0	0	0	0	0	0	0	0	1	1	1	0
ASV_1563	0	0	1	1	3	6	4	2	0	0	0	2	0	1	0	1	1	0	0	1	2
ASV_1565	0	0	0	0	0	1	0	2	0	1	7	6	0	0	1	1	1	3	1	0	1
ASV_1566	0	0	1	0	0	0	0	0	0	0	1	6	0	0	0	3	7	0	0	0	7
ASV_1567	0	0	0	0	0	1	0	0	8	2	8	0	1	1	0	0	0	2	0	1	0
ASV_1570	0	0	0	0	0	0	0	0	4	1	1	5	5	4	4	0	0	0	1	0	0
ASV_1571	0	0	0	0	0	0	0	0	0	0	1	0	7	0	8	0	3	1	0	5	0
ASV_1572	0	0	1	0	0	0	1	0	0	1	0	0	0	14	0	0	0	1	1	1	5
ASV_1573	0	0	0	0	0	0	0	1	13	0	3	2	1	0	1	0	1	1	1	0	1
ASV_1576	0	0	0	0	0	0	0	0	0	4	3	2	5	4	2	0	4	0	0	0	1
ASV_1577	0	0	0	0	0	0	0	0	0	0	0	0	0	0	0	2	9	6	4	0	4
ASV_1578	14	1	5	3	1	1	0	0	0	0	0	0	0	0	1	0	0	0	0	0	0
ASV_1579	1	0	0	2	0	0	1	2	1	0	2	3	3	0	2	2	0	2	0	5	0
ASV_1581	0	0	1	0	1	0	0	1	4	1	4	0	5	2	1	0	2	3	1	0	0
ASV_1582	0	1	1	5	2	11	1	3	1	1	0	0	0	0	0	0	0	0	0	0	0
ASV_1584	0	0	0	0	0	0	0	3	0	1	1	4	5	0	1	0	3	1	6	1	0
ASV_1585	0	1	0	1	0	1	0	2	1	2	3	2	2	1	1	3	1	1	1	1	2
ASV_1586	0	0	0	0	0	0	2	3	0	1	1	3	1	0	2	2	3	2	4	1	1
ASV_1587	0	0	0	0	0	0	19	6	0	0	0	0	0	0	0	0	1	0	0	0	0
ASV_1588	0	0	0	0	0	0	0	0	0	3	9	0	0	0	0	0	11	3	0	0	0
ASV_1589	0	0	0	0	0	0	0	0	0	3	6	0	2	6	0	0	4	0	1	4	0
ASV_1590	0	0	0	0	0	0	0	0	0	1	2	0	2	0	1	7	8	2	1	0	2
ASV_1591	0	0	0	0	0	0	0	0	0	2	0	0	3	10	3	3	0	1	3	0	1
ASV_1592	0	0	0	1	0	1	0	0	0	5	4	0	2	0	2	4	1	2	0	1	3
ASV_1594	0	0	0	0	0	0	0	0	0	0	1	0	0	5	4	0	2	2	3	1	8
ASV_1595	0	1	0	0	0	0	1	0	0	0	0	2	2	9	3	0	0	0	4	4	0
ASV_1596	0	0	0	0	0	0	0	0	0	0	0	3	5	4	3	3	6	1	0	0	1
ASV_1597	0	0	0	0	0	0	0	0	0	0	0	0	2	5	6	7	1	1	0	0	4
ASV_1599	2	0	1	4	2	3	4	3	2	0	0	0	0	0	0	0	0	0	0	0	0
ASV_1600	0	0	1	0	0	0	0	0	0	0	0	0	1	13	0	2	2	1	0	0	2
ASV_1601	0	0	0	0	0	0	1	0	6	5	4	1	0	0	0	0	1	1	4	0	1
ASV_1607	0	0	1	3	4	0	2	0	0	0	1	0	0	2	0	3	0	2	2	3	0
ASV_1608	0	0	0	0	0	0	0	0	0	0	0	1	0	1	15	4	0	2	0	0	0
ASV_1609	0	0	0	0	0	0	0	0	1	0	1	2	0	1	2	1	1	8	2	2	3
ASV_1610	25	0	0	0	0	0	0	0	0	0	0	0	0	0	0	0	0	0	0	0	0
ASV_1611	25	0	0	0	0	0	0	0	0	0	0	0	0	0	0	0	0	0	0	0	0
ASV_1614	3	0	1	0	0	0	0	0	2	1	5	0	3	1	2	0	2	2	2	1	0
ASV_1615	0	0	2	0	0	0	3	0	4	1	9	0	2	0	0	1	1	1	0	1	0
ASV_1616	0	1	0	0	0	0	3	1	4	2	0	0	3	0	0	0	4	1	4	1	1
ASV_1617	0	0	0	2	0	0	0	3	2	0	6	0	5	1	0	0	0	6	0	0	0
ASV_1619	0	0	0	0	2	0	0	0	1	1	1	0	2	0	7	2	4	3	0	2	0
ASV_1620	0	0	0	0	0	0	0	0	0	0	0	0	19	6	0	0	0	0	0	0	0
ASV_1621	0	0	0	0	0	0	2	0	0	0	0	0	4	2	1	0	5	1	2	5	3
ASV_1622	0	0	0	0	0	0	0	0	0	0	0	4	3	0	1	0	4	2	6	0	5
ASV_1624	0	0	0	0	0	0	0	0	0	0	0	4	1	8	1	2	0	3	5	0	1
ASV_1626	0	0	0	0	0	0	0	0	0	0	0	12	0	1	0	0	0	6	6	0	0
ASV_1628	0	0	0	0	0	0	0	0	0	0	0	0	0	3	0	0	1	0	0	21	0
ASV_1629	0	0	0	1	3	0	1	2	2	0	1	2	1	1	0	3	0	1	0	2	0
ASV_1630	0	0	0	0	0	2	0	1	0	0	0	1	3	6	4	1	3	0	1	0	1
ASV_1632	0	0	0	0	0	0	1	1	8	1	0	3	0	0	1	1	1	1	1	0	4
ASV_1633	0	0	0	0	0	0	1	0	15	6	0	0	1	0	0	0	0	0	0	0	0
ASV_1634	0	0	0	0	0	0	0	0	0	0	0	0	0	0	2	0	5	5	1	5	1
ASV_1635	0	0	0	0	0	0	0	0	0	0	0	0	0	0	0	0	0	0	0	22	1
ASV_1637	0	0	0	0	0	0	0	0	0	0	3	0	0	0	1	2	3	5	3	1	3
ASV_1638	0	0	0	0	0	0	5	0	0	3	2	2	0	2	0	1	4	1	3	0	0
ASV_1639	0	0	0	0	0	0	0	0	0	0	0	0	0	0	0	0	0	6	11	0	5
ASV_1640	0	0	0	0	0	0	0	0	0	0	0	0	0	0	0	0	1	19	1	2	0
ASV_1641	0	0	0	0	0	0	0	0	0	0	0	0	0	0	0	0	8	13	0	0	2
ASV_1643	6	0	0	0	0	0	0	0	0	1	0	0	0	0	3	2	4	3	4	1	0
ASV_1644	1	0	3	0	1	4	2	1	8	0	4	0	0	0	0	0	0	0	0	0	0
ASV_1645	0	0	0	0	2	0	0	4	0	0	0	0	0	0	0	0	0	0	7	1	10
ASV_1648	0	0	0	0	0	0	0	1	0	6	3	0	1	0	3	1	2	3	3	0	1
ASV_1650	0	0	0	0	0	0	0	0	0	3	1	0	2	6	0	1	2	6	0	2	1
ASV_1651	0	0	0	2	0	0	0	0	0	1	1	2	7	2	0	0	0	5	0	3	1
ASV_1653	0	0	0	0	0	0	0	0	0	4	7	5	3	4	0	0	1	0	0	0	0
ASV_1654	0	0	0	0	0	0	0	0	0	1	1	2	11	0	3	0	3	0	0	3	0
ASV_1655	0	0	0	0	0	0	0	0	1	3	0	0	1	0	3	0	0	4	4	6	2
ASV_1658	0	0	0	0	0	0	0	0	0	0	1	0	11	7	0	0	0	0	2	2	1
ASV_1659	0	0	0	0	0	0	0	0	1	0	1	4	0	0	0	0	6	3	3	1	5
ASV_1661	0	0	0	0	2	0	0	0	0	0	0	0	5	0	3	0	6	5	1	1	1
ASV_1663	0	0	0	0	0	0	0	0	0	0	0	0	0	0	0	4	8	1	0	10	1
ASV_1664	0	0	0	0	0	22	2	0	0	0	0	0	0	0	0	0	0	0	0	0	0
ASV_1665	0	0	0	0	0	0	0	0	1	0	0	0	0	0	0	1	0	0	16	0	6
ASV_1668	3	6	2	4	1	2	4	0	0	0	0	0	0	0	0	0	0	0	0	0	0
ASV_1670	0	0	0	0	2	1	0	0	0	1	0	4	1	1	0	1	1	6	3	1	0
ASV_1672	0	0	0	0	0	0	0	0	0	0	0	0	0	0	1	1	10	4	0	2	3
ASV_1673	0	0	0	0	0	0	0	0	1	0	0	2	1	0	2	0	0	4	10	2	0
ASV_1674	0	0	0	0	0	0	0	0	0	0	0	0	1	0	0	0	1	1	1	11	7
ASV_1677	0	0	0	0	0	0	0	1	1	7	3	0	0	1	0	1	2	6	0	0	1
ASV_1678	0	0	0	0	0	0	0	2	2	15	1	1	1	0	1	0	0	0	0	0	0
ASV_1681	0	0	0	0	0	0	0	0	1	2	1	3	2	1	0	1	2	6	0	1	3
ASV_1683	0	0	0	0	0	0	0	0	0	1	11	1	0	2	0	1	0	1	4	1	1
ASV_1686	0	0	0	0	0	0	0	0	0	0	4	2	4	1	5	0	0	7	0	0	0
ASV_1688	0	0	0	0	0	0	0	0	0	0	1	1	1	4	3	0	3	4	0	1	5
ASV_1689	0	0	0	0	0	0	0	0	0	0	1	2	2	3	1	5	1	0	5	2	1
ASV_1693	1	0	0	0	0	1	9	3	5	0	0	0	0	0	0	0	0	0	0	0	0
ASV_1694	1	0	0	4	1	0	4	0	0	2	0	0	3	0	1	0	0	1	0	3	0
ASV_1695	14	0	0	1	0	0	0	0	0	0	1	0	0	0	0	0	4	0	0	0	1
ASV_1697	4	2	0	3	2	0	0	0	0	1	0	2	0	0	1	0	0	0	1	0	1
ASV_1698	0	0	0	10	0	0	0	7	0	1	1	0	0	0	0	0	0	0	0	0	0
ASV_1699	0	0	0	0	0	1	0	2	2	0	0	0	0	0	3	0	0	7	1	2	2
ASV_1701	0	0	0	0	0	0	1	0	0	1	14	0	1	2	1	0	0	0	1	0	0
ASV_1702	0	0	0	0	0	1	3	2	2	0	1	1	0	0	1	0	5	1	1	2	1
ASV_1703	0	0	0	0	0	0	0	1	0	6	0	1	2	1	0	0	0	2	0	4	4
ASV_1704	0	0	0	0	0	0	0	0	0	0	1	0	0	0	0	2	4	6	4	1	1
ASV_1706	0	0	0	0	0	0	0	1	1	0	0	1	2	1	1	0	9	3	0	0	2
ASV_1707	0	0	0	0	0	0	0	0	0	0	0	1	0	0	0	0	1	0	2	7	9
ASV_1711	0	0	0	0	0	0	0	0	0	0	0	0	0	0	0	2	2	0	2	14	0
ASV_1712	0	0	0	0	0	0	0	0	0	0	0	0	1	0	0	1	2	4	6	4	2
ASV_1714	4	2	14	1	0	1	0	0	0	0	0	0	0	0	0	0	0	0	0	0	0
ASV_1716	0	0	0	0	0	0	12	6	4	0	0	0	0	0	0	0	0	0	0	0	0
ASV_1717	0	0	0	0	0	0	3	3	6	0	0	5	0	0	0	0	0	1	1	0	3
ASV_1719	0	0	0	0	0	0	0	0	0	1	0	3	3	1	1	1	2	2	8	0	0
ASV_1720	0	0	0	0	0	0	0	0	0	4	3	3	5	0	0	2	1	2	1	0	1
ASV_1721	0	0	0	0	0	0	0	0	2	1	0	0	1	0	2	3	1	2	1	7	2
ASV_1723	0	0	0	0	0	0	0	0	0	0	2	0	1	1	6	0	4	1	0	7	0
ASV_1725	0	0	0	0	0	0	0	0	0	0	0	1	4	3	5	1	1	3	1	1	2
ASV_1726	0	0	0	0	0	0	0	0	5	0	0	1	3	0	2	0	0	2	3	5	1
ASV_1728	0	0	0	0	0	0	0	0	0	0	0	1	0	0	0	0	0	0	14	4	3
ASV_1730	9	4	2	2	0	0	0	0	0	0	0	0	0	0	0	0	0	0	0	0	0
ASV_1731	0	0	0	0	0	0	1	0	0	2	11	0	0	1	0	1	1	3	0	0	0
ASV_1732	0	0	0	0	0	1	0	0	0	0	1	0	1	1	0	1	1	4	7	0	3
ASV_1733	0	0	0	0	1	0	4	5	0	2	2	0	0	2	0	0	1	0	1	0	2
ASV_1735	0	0	0	0	0	0	0	0	0	0	0	0	0	0	0	0	13	4	0	0	2
ASV_1737	0	0	0	0	0	0	0	0	0	1	0	0	2	0	0	0	1	11	1	1	3
ASV_1738	0	0	0	0	0	0	0	0	0	0	0	1	2	0	1	1	3	4	4	2	2
ASV_1739	0	0	0	0	0	0	0	0	6	0	0	0	1	0	2	1	0	7	0	3	0
ASV_1740	0	0	0	0	0	0	0	0	0	2	1	1	1	3	1	3	2	4	1	0	1
ASV_1741	4	0	0	1	0	1	1	12	0	0	0	0	0	0	0	1	1	0	0	0	0
ASV_1742	5	0	9	1	0	0	0	0	0	0	0	0	1	1	0	1	2	0	0	1	0
ASV_1743	2	0	0	2	0	0	6	6	0	0	0	0	0	0	1	0	3	0	1	0	0
ASV_1744	0	0	1	0	0	0	0	0	0	5	0	0	1	0	3	0	1	0	0	8	2
ASV_1746	0	0	0	0	0	0	1	2	4	1	10	0	1	0	0	0	0	0	0	0	2
ASV_1747	0	0	0	1	2	10	0	3	2	0	0	0	0	0	0	0	1	1	0	1	0
ASV_1748	0	0	0	2	0	0	0	0	0	3	7	0	0	5	0	3	0	1	0	0	0
ASV_1749	0	0	0	0	0	0	0	0	0	1	0	15	0	0	0	0	0	3	2	0	0
ASV_1750	0	0	0	0	0	0	0	0	0	1	11	0	0	9	0	0	0	0	0	0	0
ASV_1751	0	0	0	0	0	0	0	0	1	3	1	1	0	0	0	1	4	8	0	0	2
ASV_1752	0	0	0	0	0	0	0	0	1	1	1	0	0	1	5	4	2	1	0	0	5
ASV_1755	0	0	0	0	0	0	0	0	0	2	14	1	4	0	0	0	0	0	0	0	0
ASV_1756	0	0	0	1	0	0	0	0	0	4	5	5	4	0	0	1	0	0	0	1	0
ASV_1757	0	0	0	0	0	0	0	0	0	3	0	2	1	2	2	3	5	0	3	0	0
ASV_1759	0	0	0	0	0	0	0	0	0	2	3	0	1	1	2	0	0	5	2	2	3
ASV_1760	0	0	0	0	0	0	0	0	1	2	5	2	1	2	1	2	0	4	0	1	0
ASV_1763	0	0	0	0	1	0	0	0	0	0	2	4	3	1	2	2	3	2	0	1	0
ASV_1764	0	0	0	0	0	0	0	0	0	0	3	2	2	2	1	1	2	1	1	0	6
ASV_1766	0	0	0	1	0	0	0	0	2	0	1	4	1	1	1	1	0	4	2	2	1
ASV_1768	0	0	0	0	0	0	0	0	0	0	0	5	8	3	0	5	0	0	0	0	0
ASV_1770	0	0	0	0	0	0	0	0	0	0	0	0	5	1	1	0	2	1	4	3	4
ASV_1771	0	0	0	0	0	0	0	0	0	0	0	1	17	0	2	0	0	1	0	0	0
ASV_1772	0	0	0	0	0	0	0	0	0	0	0	2	3	2	1	0	0	6	3	0	4
ASV_1773	0	0	0	0	0	0	2	0	1	0	0	2	1	1	0	0	0	3	3	3	5
ASV_1775	0	0	0	0	0	0	0	0	0	0	0	2	0	0	0	2	1	3	0	13	0
ASV_1776	0	0	0	0	0	0	0	0	0	0	0	0	0	0	6	0	2	1	5	5	2
ASV_1777	0	0	0	0	0	0	0	0	0	0	0	0	0	0	0	0	7	8	0	0	6
ASV_1779	0	0	0	0	0	0	0	0	3	0	0	2	0	4	0	0	0	2	0	4	6
ASV_1780	0	0	0	0	0	0	0	0	0	0	0	0	0	0	16	0	0	0	0	0	5
ASV_1781	0	0	0	2	0	0	4	4	2	0	0	0	0	0	0	1	0	0	4	1	0
ASV_1784	0	1	1	0	0	0	1	4	2	1	0	0	0	1	1	0	0	1	1	0	0
ASV_1785	0	0	0	0	0	0	0	0	7	0	1	5	1	0	0	0	1	1	0	0	1
ASV_1787	0	0	0	0	0	0	0	0	0	3	3	0	0	3	0	2	3	0	1	2	2
ASV_1788	0	0	0	0	0	0	0	0	3	1	0	0	2	4	1	1	2	2	0	1	1
ASV_1789	0	0	0	0	0	0	0	1	1	0	2	1	1	0	0	2	1	5	1	2	1
ASV_1790	1	0	0	0	0	0	0	1	0	4	6	2	3	0	2	1	0	0	0	0	0
ASV_1792	0	0	0	0	0	0	0	2	1	3	4	0	4	3	1	0	1	1	0	0	0
ASV_1793	0	0	0	0	9	0	1	2	0	0	0	0	0	0	0	0	0	2	2	4	0
ASV_1798	0	0	0	0	0	0	1	0	0	1	1	0	9	0	5	0	1	1	0	1	0
ASV_1799	0	0	0	0	0	0	0	0	3	1	2	1	2	5	0	0	0	1	1	0	4
ASV_1800	0	0	0	0	0	0	0	0	1	0	1	0	4	4	3	2	1	1	0	3	0
ASV_1802	0	0	0	0	0	0	0	0	0	0	2	1	6	1	0	1	0	5	3	0	1
ASV_1803	0	0	0	0	0	0	0	0	0	0	2	0	0	0	2	0	7	4	2	0	3
ASV_1804	0	0	0	0	0	0	0	0	0	0	0	0	1	0	0	1	3	2	7	2	4
ASV_1806	0	0	0	0	1	0	0	0	0	0	0	0	0	0	0	0	2	1	3	2	11
ASV_1807	0	0	0	0	0	0	0	0	0	0	0	0	0	0	0	0	1	1	3	8	7
ASV_1808	0	0	0	0	0	0	0	0	0	0	0	0	0	0	0	0	0	1	2	0	17
ASV_1813	0	0	0	0	0	0	3	4	3	2	2	1	0	0	0	0	0	2	0	0	0
ASV_1814	0	0	0	4	0	0	0	1	0	0	2	5	1	0	1	1	1	2	0	0	0
ASV_1816	0	0	0	0	0	0	0	0	3	0	0	1	0	0	0	1	5	4	2	1	1
ASV_1817	0	0	0	0	0	0	0	0	0	0	0	1	0	2	0	1	0	4	5	1	2
ASV_1818	0	0	0	0	0	0	0	0	0	0	0	0	0	0	0	0	3	8	5	0	2
ASV_1819	0	0	0	0	0	0	0	0	2	0	0	3	0	0	0	0	1	6	4	0	2
ASV_1820	0	0	0	0	0	0	0	0	0	5	0	1	2	1	1	3	0	3	1	1	0
ASV_1821	0	0	0	0	0	0	0	0	0	0	0	5	1	0	0	0	1	5	6	0	0
ASV_1822	0	0	0	0	0	0	1	0	1	0	2	4	0	0	0	0	2	0	3	0	4
ASV_1824	0	0	0	0	0	0	0	0	0	0	0	0	0	0	0	0	1	12	4	0	0
ASV_1827	0	0	1	1	0	0	1	5	3	0	0	0	0	0	0	0	0	6	0	0	1
ASV_1829	1	0	0	10	0	5	0	0	3	0	0	0	0	0	0	0	0	0	0	0	0
ASV_1831	0	0	1	2	2	3	4	0	0	0	1	0	0	0	0	0	2	1	0	1	2
ASV_1834	0	0	0	0	0	0	0	0	0	2	0	0	0	12	0	0	0	2	1	0	2
ASV_1835	0	0	0	0	0	0	0	0	0	2	6	2	0	3	1	3	0	0	2	0	0
ASV_1836	0	0	0	0	0	0	0	0	5	1	3	1	1	2	0	3	0	0	2	1	0
ASV_1837	0	0	0	0	0	0	0	0	0	0	1	1	8	1	3	0	0	2	1	0	2
ASV_1840	0	0	0	0	0	0	0	0	0	0	0	0	1	2	1	0	1	0	5	8	1
ASV_1843	0	0	0	0	0	0	0	0	0	0	0	0	3	10	1	2	0	0	0	2	1
ASV_1845	0	0	0	0	0	0	0	0	0	0	0	1	8	9	1	0	0	0	0	0	0
ASV_1846	0	0	0	0	0	0	0	0	0	0	0	0	0	0	0	3	10	6	0	0	0
ASV_1847	0	0	0	0	0	0	0	0	0	0	0	0	0	1	0	0	5	13	0	0	0
ASV_1849	0	0	0	0	0	0	0	0	0	0	0	0	0	0	0	0	0	2	2	14	1
ASV_1850	0	0	0	0	0	0	0	0	0	0	0	0	0	1	11	2	1	1	1	2	0
ASV_1851	0	0	0	0	0	0	0	0	0	0	0	0	0	0	0	1	6	8	2	0	2
ASV_1852	0	0	0	0	3	0	0	0	0	0	0	0	0	0	0	0	1	1	9	1	4
ASV_1853	0	0	0	0	0	0	3	0	16	0	0	0	0	0	0	0	0	0	0	0	0
ASV_1854	0	0	0	0	0	0	0	0	0	0	0	0	0	8	1	10	0	0	0	0	0
ASV_1855	0	0	0	0	0	0	0	0	1	0	0	1	0	0	2	0	3	0	8	2	2
ASV_1858	0	0	0	0	4	0	2	9	0	0	0	0	0	0	0	0	0	0	0	0	0
ASV_1859	1	0	0	0	10	0	0	0	0	0	0	2	0	0	0	0	1	1	0	0	1
ASV_1860	0	0	0	1	0	1	1	8	4	0	0	0	0	0	0	0	0	0	0	0	0
ASV_1865	0	0	0	0	0	0	0	0	0	0	0	1	0	0	1	0	4	2	4	3	2
ASV_1866	0	0	0	0	0	0	0	0	0	0	1	0	0	0	4	1	1	9	0	1	0
ASV_1868	0	0	0	0	0	0	0	0	0	0	0	3	5	1	5	0	0	0	1	2	0
ASV_1871	2	0	2	0	1	2	4	2	0	0	0	0	1	0	0	0	3	0	0	1	0
ASV_1872	0	0	1	0	0	0	0	0	0	0	0	0	0	2	2	1	0	1	0	10	1
ASV_1874	0	0	0	0	0	0	5	2	9	0	0	0	0	1	0	0	0	0	0	0	1
ASV_1876	0	1	0	7	0	3	0	1	0	0	1	1	0	0	0	0	0	2	1	0	1
ASV_1877	0	0	0	0	0	0	0	0	0	1	0	0	0	0	1	1	3	8	3	1	0
ASV_1878	0	0	0	0	0	0	0	0	4	1	5	2	0	0	0	3	0	0	0	1	2
ASV_1879	0	0	0	0	0	0	0	0	0	1	1	0	3	5	2	2	1	1	0	1	1
ASV_1880	0	0	0	0	0	0	0	0	0	4	0	0	0	3	3	0	2	0	0	6	0
ASV_1882	0	0	0	0	0	0	0	0	0	3	0	1	2	6	0	0	1	1	1	3	0
ASV_1884	0	1	0	0	0	0	0	0	1	0	6	1	0	0	1	0	4	3	0	1	0
ASV_1885	0	0	0	0	0	0	0	0	0	0	1	1	0	3	2	0	0	3	4	0	4
ASV_1889	0	0	0	1	0	0	0	0	0	0	0	0	1	0	3	0	7	0	2	4	0
ASV_1890	0	0	0	1	0	0	0	0	0	0	0	1	2	3	2	0	1	5	2	1	0
ASV_1893	0	0	0	0	0	0	0	0	0	0	0	2	1	1	6	1	0	1	1	5	0
ASV_1895	0	0	0	0	0	0	0	0	1	0	0	0	0	0	1	2	0	0	7	3	4
ASV_1898	1	0	0	0	2	3	0	0	0	0	0	1	0	0	0	0	0	1	1	1	3
ASV_1902	0	0	0	3	2	1	0	6	2	0	0	0	0	1	0	0	0	0	0	0	0
ASV_1904	0	0	0	0	0	0	0	0	0	0	0	0	0	0	0	1	5	2	1	4	3
ASV_1907	0	0	0	0	0	0	0	0	0	0	0	0	0	0	0	0	0	0	7	6	3
ASV_1910	0	0	0	0	0	0	0	0	0	0	0	2	3	7	1	0	0	0	1	0	2
ASV_1911	0	0	0	0	0	0	0	0	0	0	0	0	0	1	1	2	3	6	1	0	2
ASV_1913	1	0	0	0	0	0	0	0	0	0	0	0	2	0	4	1	4	1	0	2	1
ASV_1914	0	0	0	1	0	0	0	0	0	0	0	0	0	0	0	0	1	11	1	0	0
ASV_1915	0	0	0	4	0	0	1	2	0	0	0	0	0	0	0	0	0	3	1	1	4
ASV_1917	0	0	0	0	0	0	0	0	1	0	1	0	2	0	0	3	2	4	1	2	0
ASV_1918	0	0	0	0	0	0	0	0	0	0	0	1	0	0	4	1	0	0	5	5	0
ASV_1920	0	0	0	1	1	1	2	0	0	0	3	2	1	1	2	0	0	0	2	0	0
ASV_1921	0	0	0	0	0	0	0	0	0	0	0	2	1	2	0	0	0	6	2	0	3
ASV_1922	0	0	0	0	0	0	0	0	1	1	1	0	0	3	2	1	1	1	0	5	0
ASV_1923	1	0	0	0	0	0	0	1	1	2	0	2	0	3	0	1	1	1	0	3	0
ASV_1924	12	5	0	0	0	0	0	0	0	0	0	0	0	0	0	0	0	0	0	0	0
ASV_1926	0	1	2	2	0	9	1	0	0	0	1	0	0	0	0	0	0	0	0	0	1
ASV_1927	0	0	0	0	3	0	0	1	0	0	0	3	6	2	0	0	0	0	0	2	0
ASV_1929	0	0	0	0	0	0	0	0	0	1	2	0	1	1	0	0	0	8	0	1	3
ASV_1930	0	0	0	0	0	0	0	0	0	3	2	2	0	1	0	0	3	6	0	0	0
ASV_1931	0	0	0	0	0	0	0	0	0	3	8	0	3	2	0	0	0	1	0	0	0
ASV_1932	0	0	0	0	0	0	0	0	0	2	0	0	2	2	2	5	2	0	0	2	0
ASV_1933	0	0	0	0	0	0	0	0	0	4	2	2	1	0	1	7	0	0	0	0	0
ASV_1934	0	0	0	0	0	0	0	0	0	1	0	0	0	1	3	1	0	2	0	9	0
ASV_1936	0	0	0	0	0	0	0	0	0	0	3	2	3	9	0	0	0	0	0	0	0
ASV_1937	0	0	0	0	0	0	0	0	0	0	1	1	0	1	0	4	3	4	0	3	0
ASV_1938	0	0	0	0	0	0	0	0	0	0	1	0	0	0	5	2	0	1	1	0	7
ASV_1939	0	0	0	0	0	0	0	0	0	0	2	0	6	0	1	1	0	0	3	1	3
ASV_1940	0	0	0	0	0	0	0	0	0	0	1	2	0	1	4	0	5	2	2	0	0
ASV_1943	0	0	0	0	0	0	0	0	0	0	0	0	3	2	0	0	3	7	1	1	0
ASV_1945	0	0	0	0	0	0	0	0	0	0	0	0	2	1	6	3	0	2	0	3	0
ASV_1946	0	0	0	0	0	0	0	0	0	0	0	2	4	4	4	0	0	0	0	2	1
ASV_1947	0	0	0	0	0	0	0	0	0	0	0	0	2	0	2	2	1	7	0	3	0
ASV_1949	0	0	0	0	0	0	0	0	0	0	0	1	2	2	0	1	5	0	4	0	2
ASV_1950	0	0	0	0	0	0	0	0	0	0	0	0	0	0	0	0	0	13	0	0	4
ASV_1956	1	0	2	10	1	0	1	0	0	0	0	0	0	0	0	0	0	0	0	0	0
ASV_1957	0	0	1	0	2	2	0	4	0	0	0	0	0	0	1	0	0	0	0	1	4
ASV_1959	0	0	0	0	0	0	0	1	2	2	1	1	1	0	0	1	0	2	3	0	1
ASV_1960	0	0	0	1	0	0	4	0	10	0	0	0	0	0	0	0	0	0	0	0	0
ASV_1961	1	1	1	2	0	0	2	0	0	0	2	0	1	0	0	0	1	1	0	2	1
ASV_1962	0	0	0	0	0	0	1	0	8	0	1	0	1	0	0	1	1	0	1	0	0
ASV_1964	0	0	0	0	0	0	0	0	0	0	0	1	1	0	0	1	1	9	0	1	1
ASV_1966	0	0	0	0	0	0	0	0	0	1	0	1	2	2	1	2	5	0	1	0	0
ASV_1967	0	0	0	0	0	0	0	0	1	3	4	3	0	0	0	0	1	0	2	0	1
ASV_1968	0	0	0	0	0	0	0	0	0	0	0	0	0	0	0	0	2	0	2	7	2
ASV_1969	0	0	0	0	0	0	0	0	0	0	0	0	0	0	0	0	0	0	0	14	0
ASV_1970	0	0	0	0	0	0	0	0	0	0	0	0	2	0	0	1	1	1	6	1	2
ASV_1972	0	0	0	0	0	0	0	0	1	0	0	0	1	1	10	1	0	1	0	0	0
ASV_1973	0	0	0	0	0	0	0	0	0	0	0	0	0	0	0	0	3	3	0	6	1
ASV_1974	0	0	0	0	0	0	0	0	0	0	0	0	2	0	4	0	0	0	0	5	3
ASV_1975	0	0	0	0	0	0	2	0	0	2	0	0	1	0	0	0	1	6	1	1	1
ASV_1976	0	0	0	0	0	0	0	0	0	1	0	0	0	0	5	2	5	0	0	2	0
ASV_1977	0	0	0	0	0	0	0	0	0	0	0	0	1	0	0	0	0	2	7	0	5
ASV_1978	0	0	0	0	0	0	0	1	0	0	0	0	1	0	0	0	1	0	0	9	0
ASV_1986	0	0	0	3	4	3	1	1	1	0	0	1	0	0	0	1	0	0	0	1	0
ASV_1987	0	0	0	0	0	0	1	1	0	1	2	1	0	0	1	0	3	3	3	0	0
ASV_1990	0	0	0	0	6	0	5	4	0	0	0	0	0	0	1	0	0	0	0	0	0
ASV_1991	0	0	0	0	0	0	0	0	0	5	0	1	2	0	3	4	1	0	0	0	0
ASV_1993	0	0	0	0	0	0	0	0	0	3	0	3	1	2	0	0	0	4	0	0	3
ASV_1994	0	0	0	0	0	0	0	0	0	1	3	0	4	0	2	3	0	0	0	3	0
ASV_1996	0	0	0	0	0	0	0	0	0	0	2	1	0	0	0	0	0	4	6	3	0
ASV_1998	0	0	0	0	0	0	0	0	0	0	4	0	4	4	3	0	0	0	0	0	1
ASV_2000	0	0	0	0	0	0	0	0	0	0	2	0	0	1	0	1	1	0	0	11	0
ASV_2001	0	0	0	0	0	0	0	0	0	0	3	1	2	0	1	0	1	0	5	3	0
ASV_2002	0	0	0	0	0	0	0	0	0	0	5	5	0	2	0	4	0	0	0	0	0
ASV_2003	0	0	0	0	0	0	0	0	0	0	0	1	4	2	3	2	1	1	1	0	1
ASV_2004	0	0	0	0	0	0	0	0	0	0	0	0	4	2	0	0	1	2	1	6	0
ASV_2006	0	0	0	0	0	0	0	0	0	0	0	4	1	0	1	1	1	0	5	2	1
ASV_2007	0	0	0	0	0	0	0	0	0	0	0	0	2	2	1	0	0	1	2	7	1
ASV_2008	0	0	0	0	0	0	0	0	0	0	0	1	1	7	3	1	2	1	0	0	0
ASV_2009	0	0	0	0	0	0	0	0	0	0	0	0	0	1	6	2	3	1	1	1	1
ASV_2010	0	0	0	0	0	0	0	0	0	0	0	4	0	1	1	0	2	3	1	1	3
ASV_2012	0	0	0	0	0	0	0	0	0	0	0	13	0	0	0	0	1	1	1	0	0
ASV_2013	0	0	0	0	0	0	0	0	0	0	0	0	0	0	0	3	2	4	1	0	6
ASV_2014	0	0	0	0	0	0	0	0	0	0	0	2	0	1	0	0	1	6	4	0	2
ASV_2018	0	0	0	0	0	0	0	0	0	0	0	0	0	0	1	0	3	4	7	0	1
ASV_2019	0	0	0	0	0	0	0	0	0	0	0	0	0	0	1	0	2	1	2	7	3
ASV_2020	0	0	0	0	0	0	0	0	4	0	0	0	0	0	4	0	1	0	2	5	0
ASV_2021	0	0	0	0	0	0	0	0	0	0	0	0	0	0	0	0	0	0	0	16	0
ASV_2023	0	0	0	0	0	0	0	0	0	0	0	0	0	0	0	0	3	0	0	9	4
ASV_2024	0	0	0	0	0	1	0	1	1	0	1	0	1	0	3	0	0	0	1	2	1
ASV_2026	0	0	0	0	0	0	0	0	0	0	0	0	0	0	0	1	2	5	1	1	2
ASV_2027	0	0	1	0	0	0	0	0	2	0	0	0	0	0	2	0	2	4	0	0	2
ASV_2028	1	0	1	0	1	0	0	0	1	1	0	0	0	0	1	1	2	1	0	1	1
ASV_2033	0	0	1	0	0	0	0	0	0	0	0	0	3	1	3	1	0	0	0	4	0
ASV_2034	0	0	0	0	0	0	0	0	0	0	0	0	2	1	0	0	1	1	5	0	3
ASV_2036	0	0	0	0	0	0	0	0	0	1	0	0	9	0	0	0	1	0	0	2	1
ASV_2039	1	0	8	3	0	0	0	0	0	0	0	0	1	0	1	0	0	0	0	1	0
ASV_2040	3	1	6	0	1	0	0	2	0	0	0	1	0	0	0	0	0	0	0	1	0
ASV_2042	1	0	0	0	0	0	1	1	0	2	2	1	1	2	0	0	0	1	3	0	0
ASV_2045	0	0	0	0	1	0	2	1	1	0	1	1	0	0	0	0	0	0	6	2	0
ASV_2046	0	0	0	0	0	0	2	1	4	1	0	0	0	1	0	0	0	3	0	0	3
ASV_2047	0	0	0	0	1	0	6	3	4	1	0	0	0	0	0	0	0	0	0	0	0
ASV_2048	0	0	0	1	0	0	1	0	0	3	1	0	0	2	0	1	1	0	1	2	2
ASV_2049	0	0	0	0	0	0	0	0	0	1	0	5	0	0	0	0	0	8	0	0	1
ASV_2052	0	0	0	0	0	0	0	0	0	0	1	1	6	0	1	1	0	1	0	1	3
ASV_2054	0	0	0	0	0	0	0	0	0	0	1	1	1	0	0	1	0	4	6	1	0
ASV_2055	0	0	0	0	0	0	1	0	2	0	1	1	2	0	0	0	0	0	6	2	0
ASV_2056	0	0	0	0	0	0	0	0	0	0	2	0	0	0	3	2	1	0	2	1	4
ASV_2057	0	0	0	0	0	0	0	0	0	0	0	0	1	1	1	0	0	1	10	1	0
ASV_2058	0	0	0	0	0	0	0	0	0	0	0	0	3	0	0	0	2	1	0	0	9
ASV_2059	0	0	0	0	0	0	0	0	1	0	0	0	1	0	0	0	8	0	1	4	0
ASV_2060	0	10	0	0	0	0	0	0	0	0	0	0	1	0	2	0	0	1	0	1	0
ASV_2062	0	0	0	0	0	0	0	0	0	0	0	0	0	0	0	1	3	3	6	1	1
ASV_2063	0	0	0	0	0	0	0	0	0	0	0	0	0	0	0	0	3	5	4	0	3
ASV_2064	0	0	0	1	8	4	1	0	0	0	0	0	0	1	0	0	0	0	0	0	0
ASV_2065	0	0	0	0	0	0	0	0	0	0	0	0	0	1	14	0	0	0	0	0	0
ASV_2066	0	0	0	0	0	0	0	0	9	0	0	1	0	0	0	0	0	0	3	0	2
ASV_2067	0	0	0	0	0	0	0	0	0	0	0	0	0	0	9	0	0	0	2	4	0
ASV_2069	0	0	0	2	0	3	3	3	0	0	0	1	0	0	0	0	1	0	0	0	0
ASV_2070	0	0	0	0	0	0	0	0	0	0	1	3	0	3	3	0	0	0	0	1	1
ASV_2073	0	0	0	0	0	0	0	0	0	0	0	0	0	0	0	0	1	8	3	1	0
ASV_2075	0	0	0	0	0	0	0	0	0	0	0	0	1	0	3	2	0	0	0	7	0
ASV_2076	0	0	0	0	0	1	0	0	0	6	1	0	0	1	1	1	0	2	0	0	0
ASV_2077	0	0	0	0	0	0	0	0	0	0	0	0	0	0	1	3	2	6	0	0	1
ASV_2078	0	0	0	0	0	0	2	1	0	1	0	1	0	1	0	2	1	0	2	1	1
ASV_2079	0	0	0	0	0	0	0	0	0	1	1	0	0	0	0	0	0	0	9	1	1
ASV_2082	0	0	0	0	0	0	0	0	0	0	0	0	2	3	0	0	0	1	4	2	1
ASV_2083	4	0	3	0	0	0	0	0	1	0	0	0	0	0	0	0	0	0	1	3	1
ASV_2085	2	0	4	0	0	0	1	0	0	1	1	0	1	0	0	1	0	0	1	1	1
ASV_2086	1	0	0	1	0	1	1	8	0	0	0	1	0	0	0	0	0	0	0	1	0
ASV_2088	0	0	1	0	0	0	0	0	0	0	1	0	0	4	3	3	1	0	1	0	0
ASV_2089	0	0	1	0	0	0	0	1	0	0	4	0	2	1	1	0	0	0	0	4	0
ASV_2092	0	0	0	0	0	0	0	1	1	1	4	3	3	1	0	0	0	0	0	0	0
ASV_2094	0	0	0	0	0	0	0	1	1	2	1	1	3	0	2	0	0	2	0	1	0
ASV_2095	0	0	0	0	0	0	0	3	0	1	1	0	0	0	0	0	0	2	5	2	0
ASV_2096	0	0	0	0	1	0	0	3	2	0	2	0	0	1	0	1	1	1	0	2	0
ASV_2097	0	0	0	0	0	1	0	1	0	0	2	2	0	0	0	0	1	4	2	0	1
ASV_2099	0	0	0	0	0	0	0	0	0	6	1	1	1	2	1	0	2	0	0	0	0
ASV_2100	0	0	0	0	0	0	2	0	2	1	1	0	1	0	2	0	0	5	0	0	0
ASV_2101	0	0	0	0	0	0	0	0	0	2	4	2	0	2	0	1	3	0	0	0	0
ASV_2102	0	0	0	0	0	0	0	0	1	8	2	3	0	0	0	0	0	0	0	0	0
ASV_2105	0	0	0	0	0	0	0	0	0	0	1	5	1	2	2	1	1	1	0	0	0
ASV_2106	0	0	0	0	0	0	0	0	0	0	1	0	0	0	0	2	0	5	0	0	6
ASV_2107	0	0	0	0	0	0	0	0	0	0	2	0	5	1	3	0	1	1	0	1	0
ASV_2108	0	0	0	0	0	0	0	0	0	0	5	1	4	1	1	1	0	0	0	1	0
ASV_2111	0	0	0	0	0	0	0	0	0	0	0	1	4	0	0	0	0	3	0	6	0
ASV_2112	0	0	0	0	0	0	0	0	1	0	0	0	3	0	1	0	0	0	2	4	3
ASV_2113	0	0	0	0	0	0	0	0	0	0	0	0	1	0	0	0	1	1	2	5	4
ASV_2115	0	0	0	0	0	0	0	0	0	0	0	2	3	3	1	2	0	0	1	0	2
ASV_2117	0	0	0	0	1	0	0	0	1	0	0	0	1	1	1	1	1	4	2	0	1
ASV_2118	0	0	0	0	0	0	0	0	0	0	0	0	1	0	0	0	6	1	2	1	3
ASV_2119	0	0	0	0	0	0	0	0	1	0	0	0	1	0	1	0	0	0	0	11	0
ASV_2121	0	0	0	0	0	0	0	0	0	0	0	0	6	3	1	3	0	1	0	0	0
ASV_2123	0	0	0	0	0	0	0	0	0	0	0	0	0	0	0	0	6	5	2	1	0
ASV_2125	0	0	0	0	0	0	0	0	1	0	0	1	0	4	0	0	2	3	3	0	0
ASV_2126	0	0	0	0	0	0	0	0	0	0	0	0	0	1	1	1	1	4	0	0	6
ASV_2128	0	0	0	0	0	0	0	0	0	0	0	0	0	4	0	0	3	5	2	0	0
ASV_2129	0	0	0	0	0	0	0	0	0	0	0	0	0	8	0	0	0	5	1	0	0
ASV_2132	0	0	0	0	0	0	0	0	0	0	0	0	0	0	0	0	1	0	1	12	0
ASV_2136	0	0	0	0	0	0	0	0	0	0	0	0	0	0	14	0	0	0	0	0	0
ASV_2137	0	0	0	0	0	0	0	0	0	0	0	0	0	0	0	14	0	0	0	0	0
ASV_2139	1	1	1	2	2	2	3	0	0	0	0	0	0	0	0	0	0	0	0	0	0
ASV_2141	2	1	2	4	2	1	0	0	0	0	0	0	0	0	0	0	0	0	0	0	0
ASV_2142	0	0	0	0	0	0	0	0	0	0	0	0	2	0	1	1	0	0	0	7	1
ASV_2143	0	0	0	0	0	0	0	0	12	0	0	0	0	0	0	0	0	0	0	0	0
ASV_2144	0	0	0	0	0	0	0	0	0	0	2	3	0	5	0	1	0	0	1	0	0
ASV_2145	0	0	0	0	0	0	0	0	0	0	0	0	0	0	0	0	2	2	4	1	3
ASV_2146	0	0	0	0	0	0	0	0	0	0	0	0	0	0	2	2	2	1	2	2	1
ASV_2149	0	0	0	0	0	0	0	0	0	1	0	3	1	0	0	0	1	0	1	2	2
ASV_2150	0	0	0	0	0	0	0	0	0	1	0	0	2	0	1	0	2	0	1	2	1
ASV_2153	2	2	4	0	1	4	0	0	0	0	0	0	0	0	0	0	0	0	0	0	0
ASV_2155	13	0	0	0	0	0	0	0	0	0	0	0	0	0	0	0	0	0	0	0	0
ASV_2158	0	0	0	1	0	0	1	11	0	0	0	0	0	0	0	0	0	0	0	0	0
ASV_2159	0	0	0	0	0	0	2	3	1	0	0	1	1	0	0	0	2	1	0	2	0
ASV_2161	0	0	0	0	0	0	3	0	0	1	0	0	1	0	2	3	2	1	0	0	0
ASV_2163	0	0	0	0	0	0	0	0	0	1	3	6	0	0	0	0	0	3	0	0	0
ASV_2168	0	0	0	0	0	0	0	0	0	0	1	3	0	1	0	1	0	0	7	0	0
ASV_2169	0	0	0	0	0	0	0	0	0	0	1	0	0	0	2	1	1	4	1	3	0
ASV_2171	0	0	0	1	0	0	1	0	0	0	0	3	3	2	1	2	0	0	0	0	0
ASV_2175	0	0	0	0	0	2	0	0	0	0	0	0	1	0	0	0	2	4	3	0	1
ASV_2177	0	0	0	0	0	0	0	0	0	0	0	0	1	0	1	0	0	3	5	0	3
ASV_2178	0	0	0	0	3	0	0	0	1	0	0	0	1	0	0	0	3	3	1	1	0
ASV_2180	0	0	0	0	0	0	0	0	0	0	0	1	1	0	1	1	0	0	2	7	0
ASV_2181	0	0	0	0	0	0	0	0	0	0	0	1	5	1	0	0	6	0	0	0	0
ASV_2183	0	0	0	0	0	0	0	0	0	0	0	0	0	0	0	0	0	2	5	0	6
ASV_2184	0	0	0	0	0	0	0	0	0	0	0	0	0	2	0	1	2	2	0	1	5
ASV_2186	0	0	0	0	0	0	0	0	0	0	0	0	0	5	3	0	1	1	1	1	1
ASV_2191	0	0	0	0	0	0	0	0	0	0	0	1	0	2	3	0	4	0	1	2	0
ASV_2192	0	0	0	0	0	0	0	0	0	0	0	0	0	1	1	0	0	0	0	11	0
ASV_2196	0	0	0	2	0	0	0	5	0	0	0	0	0	0	0	1	0	1	0	1	0
ASV_2199	0	0	0	0	0	0	1	0	0	0	0	2	2	1	1	0	1	0	2	0	1
ASV_2201	0	1	0	0	0	0	0	0	0	0	0	1	0	0	0	0	3	4	0	0	2
ASV_2203	0	0	0	0	0	0	0	0	0	0	0	8	1	0	0	0	0	0	1	1	0
ASV_2204	0	0	0	0	0	0	2	2	1	0	0	0	0	0	0	1	0	3	2	0	0
ASV_2206	0	0	0	0	0	0	0	0	0	0	0	1	0	0	1	0	1	2	4	0	2
ASV_2207	0	0	0	0	0	0	1	0	0	0	0	0	6	0	0	0	0	2	0	1	1
ASV_2212	1	0	0	0	0	1	2	5	2	0	0	0	0	0	0	0	0	0	0	1	0
ASV_2213	1	0	0	0	0	0	1	0	3	0	0	0	0	0	1	0	0	1	3	1	1
ASV_2215	0	0	1	0	0	0	0	0	0	0	0	0	0	0	2	9	0	0	0	0	0
ASV_2219	0	0	0	0	0	0	1	5	0	0	0	0	0	0	0	0	3	0	0	1	2
ASV_2222	0	0	0	0	0	0	2	2	0	3	1	0	1	1	0	0	1	0	1	0	0
ASV_2223	0	0	0	0	0	0	0	2	0	5	1	1	1	0	0	2	0	0	0	0	0
ASV_2226	0	0	0	0	0	0	0	0	0	1	0	0	1	2	3	2	0	2	0	1	0
ASV_2227	0	0	0	0	0	0	0	0	3	1	1	0	0	0	1	1	2	1	2	0	0
ASV_2228	0	0	0	0	0	0	0	0	2	3	1	1	0	3	0	0	0	1	1	0	0
ASV_2231	0	0	0	0	0	0	0	0	0	1	0	0	8	2	0	0	0	0	0	0	1
ASV_2234	0	0	0	0	0	0	0	0	0	0	4	7	0	1	0	0	0	0	0	0	0
ASV_2235	0	0	0	0	0	0	0	0	0	0	1	0	4	2	0	0	3	2	0	0	0
ASV_2236	0	0	0	0	0	0	0	0	0	0	3	1	0	4	0	1	2	1	0	0	0
ASV_2239	0	0	0	0	0	0	0	0	0	0	0	0	2	3	1	1	0	0	0	1	4
ASV_2241	0	0	0	0	0	0	0	0	0	0	0	0	1	1	0	1	2	2	1	2	2
ASV_2243	0	0	0	0	0	0	0	0	0	0	0	0	3	1	4	0	0	0	0	4	0
ASV_2244	0	0	0	0	0	1	0	0	0	0	0	0	1	1	1	0	1	0	5	1	1
ASV_2248	0	0	0	0	0	0	0	0	0	0	0	0	1	1	7	0	0	0	0	3	0
ASV_2250	0	0	0	0	0	0	0	0	0	0	0	0	0	0	0	0	2	5	4	0	1
ASV_2251	0	0	0	0	0	0	0	0	0	0	0	0	0	0	1	0	3	1	3	0	4
ASV_2252	0	0	0	0	0	0	0	0	0	0	0	1	0	0	0	0	1	9	1	0	0
ASV_2253	0	0	0	0	0	0	0	0	0	0	0	0	0	0	0	0	2	4	3	0	3
ASV_2257	0	0	0	0	0	0	0	0	0	0	0	0	0	0	8	0	0	0	1	3	0
ASV_2259	0	0	0	0	0	0	0	0	0	0	0	0	0	0	0	0	2	0	1	8	1
ASV_2260	0	0	0	0	0	0	0	0	0	0	0	0	0	0	0	2	9	0	0	1	0
ASV_2261	0	0	0	0	1	0	0	0	0	0	0	0	1	1	0	0	1	0	0	3	0
ASV_2262	0	0	0	1	4	0	0	1	0	0	0	0	0	0	0	0	0	0	0	0	0
ASV_2264	0	1	0	0	0	0	0	0	3	2	0	1	0	0	0	0	3	0	0	0	0
ASV_2266	0	0	0	0	0	0	0	0	0	0	3	2	0	0	2	0	1	1	0	0	0
ASV_2267	0	0	0	0	0	0	0	0	0	0	0	0	2	2	3	1	0	0	1	0	1
ASV_2268	0	0	0	0	0	0	0	0	0	0	0	0	0	0	0	2	6	0	0	0	2
ASV_2269	0	0	0	0	0	0	0	0	0	0	1	0	0	0	0	0	2	0	2	3	2
ASV_2270	0	0	0	0	0	0	0	0	0	0	0	0	0	0	0	0	1	2	0	2	5
ASV_2271	0	0	0	0	0	0	0	0	0	0	0	0	1	0	0	0	4	0	3	0	1
ASV_2272	0	0	0	0	1	0	0	0	0	0	1	1	0	0	0	0	0	4	1	0	2
ASV_2274	2	0	1	3	2	3	0	0	0	0	0	0	0	0	0	0	0	0	0	0	0
ASV_2279	11	0	0	0	0	0	0	0	0	0	0	0	0	0	0	0	0	0	0	0	0
ASV_2280	0	0	0	0	0	0	1	1	0	0	0	0	3	0	1	2	0	1	0	2	0
ASV_2283	0	0	0	0	0	0	0	1	0	0	0	0	0	0	1	0	0	1	0	4	4
ASV_2286	0	0	0	0	0	0	0	0	0	1	1	0	1	0	0	0	0	3	0	2	3
ASV_2288	0	0	0	0	0	0	0	0	0	1	5	1	0	0	1	0	1	1	1	0	0
ASV_2289	0	0	0	0	0	0	0	0	0	6	3	0	0	0	1	0	0	0	0	1	0
ASV_2290	0	0	0	0	0	0	0	0	0	4	1	0	1	0	0	2	1	1	0	1	0
ASV_2291	0	0	0	0	0	0	0	0	0	5	3	2	0	0	0	0	0	0	1	0	0
ASV_2292	0	0	0	0	0	0	0	0	5	2	0	0	0	0	0	0	1	1	2	0	0
ASV_2293	0	0	0	0	0	1	0	0	0	1	0	0	0	3	0	0	2	3	1	0	0
ASV_2294	0	0	0	0	0	0	0	0	0	0	1	0	4	2	0	0	0	0	1	1	2
ASV_2296	0	0	0	0	0	0	0	0	0	0	1	1	0	0	1	1	1	0	0	3	3
ASV_2302	0	0	0	0	0	0	0	0	0	0	0	0	5	0	1	0	2	2	1	0	0
ASV_2304	0	0	0	0	0	0	0	0	0	0	0	0	2	0	0	1	3	1	2	0	2
ASV_2305	0	0	0	0	0	0	0	0	0	0	0	0	1	2	0	0	1	4	1	0	2
ASV_2307	0	0	0	0	0	0	0	0	0	0	0	0	1	0	3	0	3	0	0	4	0
ASV_2308	0	0	0	0	0	0	0	0	0	0	0	0	0	0	0	0	0	1	2	5	3
ASV_2310	0	0	0	0	0	0	0	0	0	0	0	0	0	0	0	0	0	9	2	0	0
ASV_2311	0	0	0	0	0	0	0	0	0	0	0	2	0	0	0	0	2	3	1	2	1
ASV_2313	0	0	0	0	0	0	1	0	0	0	0	1	0	5	0	1	0	1	2	0	0
ASV_2316	0	0	0	0	0	0	0	0	0	0	0	1	0	0	0	1	5	2	0	2	0
ASV_2320	0	0	0	0	0	0	0	0	0	0	0	0	0	0	0	0	6	0	1	3	1
ASV_2322	0	0	0	0	0	0	0	0	0	0	0	0	0	0	0	0	8	0	1	2	0
ASV_2326	1	0	2	0	0	0	1	2	0	0	0	0	0	0	0	1	0	0	0	1	0
ASV_2327	0	2	2	3	1	1	0	0	0	0	0	0	0	0	0	0	0	0	0	0	0
ASV_2332	0	0	0	0	0	1	0	0	0	0	0	0	1	0	2	3	0	1	0	0	1
ASV_2334	0	0	0	0	0	0	0	0	0	0	0	0	0	0	5	1	0	0	0	3	0
ASV_2336	0	0	0	0	0	0	0	0	5	0	0	0	0	0	0	0	0	0	0	0	4
ASV_2337	0	0	0	0	0	0	0	0	0	0	0	1	0	0	0	0	5	3	0	0	0
ASV_2339	0	0	0	0	0	0	0	0	0	0	0	5	0	0	0	0	0	1	2	0	1
ASV_2342	7	0	1	0	0	0	0	1	1	0	0	0	0	0	0	0	0	0	0	0	0
ASV_2345	3	3	1	0	0	0	0	0	0	0	0	0	1	0	2	0	0	0	0	0	0
ASV_2347	0	0	1	3	2	3	0	0	0	0	0	0	0	0	0	0	0	0	0	0	1
ASV_2348	0	0	1	0	0	0	0	3	0	1	0	0	0	1	1	0	1	1	1	0	0
ASV_2352	0	0	0	0	0	0	1	2	0	0	1	0	0	2	0	1	1	1	1	0	0
ASV_2353	0	0	0	0	0	0	0	1	1	5	1	0	0	0	1	1	0	0	0	0	0
ASV_2355	0	0	0	0	0	0	0	0	0	8	2	0	0	0	0	0	0	0	0	0	0
ASV_2356	0	0	0	0	0	0	0	0	0	1	3	0	0	1	0	2	3	0	0	0	0
ASV_2357	0	0	0	0	0	0	0	0	0	1	4	1	2	1	0	0	1	0	0	0	0
ASV_2358	0	0	0	0	0	0	0	0	0	1	0	1	1	2	4	0	0	0	0	0	1
ASV_2360	0	0	0	0	0	0	0	0	0	0	8	0	1	0	0	0	1	0	0	0	0
ASV_2362	0	0	0	0	0	0	0	0	0	0	1	0	0	2	0	0	0	0	0	0	7
ASV_2365	0	0	0	0	0	0	0	0	0	0	6	1	3	0	0	0	0	0	0	0	0
ASV_2366	0	0	0	0	0	0	0	0	0	0	10	0	0	0	0	0	0	0	0	0	0
ASV_2367	0	0	0	0	0	0	0	0	0	0	0	6	1	2	0	0	0	0	0	1	0
ASV_2370	0	0	0	0	0	0	0	0	0	0	0	0	4	0	2	2	0	0	0	1	1
ASV_2371	0	0	0	0	0	0	0	0	0	0	0	1	1	0	0	2	1	1	3	0	1
ASV_2372	0	0	0	0	0	0	0	0	0	0	0	0	3	0	0	0	4	1	1	0	1
ASV_2375	0	0	0	0	0	0	0	0	0	0	0	0	1	0	1	0	0	1	2	3	2
ASV_2376	0	0	0	0	0	0	0	0	0	0	0	0	2	0	3	0	0	0	3	2	0
ASV_2377	0	0	0	0	0	0	0	0	0	0	0	1	1	1	1	3	1	0	1	0	1
ASV_2379	0	0	0	0	0	0	0	0	0	0	0	0	0	2	1	1	0	3	0	2	1
ASV_2380	0	0	0	2	3	4	0	0	0	0	0	0	0	0	1	0	0	0	0	0	0
ASV_2381	0	0	0	0	7	0	0	0	0	0	0	0	0	0	1	0	1	0	0	1	0
ASV_2384	0	0	0	0	0	0	0	0	0	0	0	0	0	1	1	0	0	0	0	6	2
ASV_2385	0	0	0	0	0	0	0	0	0	0	0	0	0	0	0	0	0	0	0	10	0
ASV_2387	0	0	0	0	1	0	0	0	1	0	0	0	1	0	1	0	0	0	0	0	0
ASV_2389	0	0	0	0	0	0	0	0	0	0	0	1	2	1	2	1	0	0	1	0	0
ASV_2390	0	0	0	0	0	0	0	2	0	1	0	2	1	0	1	0	0	0	1	0	0
ASV_2393	0	0	0	0	0	0	0	0	1	0	0	0	0	2	2	0	0	1	1	0	1
ASV_2394	0	0	0	0	0	0	0	0	0	0	0	1	0	1	0	0	1	1	1	2	1
ASV_2397	0	0	0	0	0	0	0	0	0	1	2	0	0	0	0	0	0	3	0	2	0
ASV_2399	1	2	2	3	0	0	0	1	0	0	0	0	0	0	0	0	0	0	0	0	0
ASV_2401	0	0	1	2	0	3	1	1	1	0	0	0	0	0	0	0	0	0	0	0	0
ASV_2403	0	0	0	0	0	0	0	4	0	2	1	1	0	1	0	0	0	0	0	0	0
ASV_2406	0	0	0	0	0	0	0	1	0	0	1	2	0	0	0	0	1	3	0	1	0
ASV_2410	0	0	0	0	0	0	0	0	0	1	2	0	0	0	0	1	2	2	0	0	1
ASV_2413	0	0	0	0	0	0	0	0	2	0	1	4	0	1	0	0	1	0	0	0	0
ASV_2414	0	0	0	0	0	0	0	0	0	0	1	0	1	0	0	3	1	0	1	0	2
ASV_2418	0	0	0	0	0	0	0	0	0	0	0	0	4	0	0	0	1	0	0	3	1
ASV_2419	0	0	0	0	0	0	0	0	0	0	0	0	1	0	0	1	1	1	4	1	0
ASV_2420	0	0	0	0	0	0	0	0	0	0	0	1	2	0	1	0	0	2	0	2	1
ASV_2428	0	0	0	0	0	0	0	0	0	0	0	0	0	0	0	0	0	9	0	0	0
ASV_2429	0	0	0	0	0	0	0	0	1	0	0	0	0	2	3	0	1	1	0	0	1
ASV_2430	0	0	0	0	0	0	0	0	0	0	0	0	0	0	1	0	3	2	0	0	3
ASV_2434	0	0	0	0	0	1	3	0	4	0	0	0	0	0	0	0	1	0	0	0	0
ASV_2435	0	0	0	0	0	0	0	0	0	0	0	0	0	5	4	0	0	0	0	0	0
ASV_2442	0	0	0	0	0	0	0	0	0	0	0	0	0	0	0	0	0	0	0	9	0
ASV_2445	0	0	0	0	0	0	0	0	0	0	0	0	0	0	2	0	2	0	0	5	0
ASV_2447	0	0	0	1	0	5	0	1	0	0	0	0	0	0	0	0	0	0	0	0	0
ASV_2448	0	0	0	0	0	0	0	1	1	0	0	0	3	2	0	0	0	0	0	0	0
ASV_2449	0	0	0	0	0	0	0	0	0	1	0	0	0	0	2	0	0	3	1	0	0
ASV_2451	0	0	0	0	0	0	0	0	0	2	0	0	1	0	0	0	0	1	3	0	0
ASV_2454	0	0	0	0	0	0	0	0	0	0	0	0	0	0	0	0	0	4	1	0	2
ASV_2458	2	0	0	0	1	0	0	0	1	0	0	1	1	1	0	0	0	1	0	0	0
ASV_2459	8	0	0	0	0	0	0	0	0	0	0	0	0	0	0	0	0	0	0	0	0
ASV_2466	0	0	0	2	0	0	1	1	1	0	0	0	1	2	0	0	0	0	0	0	0
ASV_2467	0	0	0	0	0	0	1	2	1	0	0	3	0	1	0	0	0	0	0	0	0
ASV_2471	0	0	0	0	0	0	0	0	0	2	1	0	1	2	2	0	0	0	0	0	0
ASV_2472	0	0	0	0	0	0	0	0	0	1	1	5	0	1	0	0	0	0	0	0	0
ASV_2473	0	0	0	0	0	0	0	0	0	0	7	0	0	0	0	0	0	0	0	0	1
ASV_2475	0	0	0	0	0	0	0	0	2	0	1	1	0	2	2	0	0	0	0	0	0
ASV_2476	0	0	0	0	0	0	0	0	0	0	2	2	0	3	0	0	0	0	0	0	1
ASV_2477	0	0	0	0	0	0	0	0	0	0	1	0	1	1	0	0	0	1	0	0	4
ASV_2481	0	0	0	0	0	0	0	0	0	0	0	3	3	0	0	1	0	1	0	0	0
ASV_2482	0	0	0	0	0	0	0	0	0	0	0	0	3	1	2	0	0	0	0	2	0
ASV_2487	0	0	0	0	0	0	0	0	0	0	0	0	1	0	2	0	1	3	0	0	1
ASV_2492	0	0	0	0	2	0	1	0	0	0	0	1	0	0	0	0	0	1	0	0	3
ASV_2493	0	0	0	0	0	0	0	0	0	0	0	0	0	0	0	0	0	2	5	0	1
ASV_2496	0	0	0	0	0	0	0	0	0	0	0	1	0	0	0	0	0	5	2	0	0
ASV_2498	0	0	0	0	0	0	0	0	0	0	0	2	0	0	0	1	2	3	0	0	0
ASV_2499	0	0	0	0	0	0	0	0	1	0	0	0	0	1	0	1	0	2	2	0	1
ASV_2500	0	0	0	0	0	0	3	0	0	0	0	0	0	1	4	0	0	0	0	0	0
ASV_2507	0	0	0	0	0	0	0	0	0	0	0	0	0	0	0	0	0	0	0	8	0
ASV_2508	0	0	0	0	0	0	0	0	0	0	0	0	0	0	0	0	3	0	0	2	3
ASV_2509	0	0	0	0	0	0	0	0	0	0	0	0	0	0	0	0	6	0	0	2	0
ASV_2510	0	0	0	0	0	0	0	0	0	0	0	0	0	0	5	1	0	0	0	2	0
ASV_2513	0	0	0	0	0	0	0	0	0	0	0	0	0	0	0	0	1	0	0	0	7
ASV_2515	2	0	0	0	1	1	0	0	0	0	0	0	0	0	0	0	0	0	0	0	0
ASV_2517	0	0	1	0	0	0	0	0	0	0	0	0	0	0	0	0	0	0	0	5	0
ASV_2518	0	4	0	0	0	0	0	0	0	0	0	0	0	0	1	0	1	0	0	0	0
ASV_2520	0	0	0	0	0	0	0	0	0	0	0	0	0	0	0	0	0	0	0	6	0
ASV_2521	0	0	0	0	0	0	0	0	0	0	0	0	0	0	0	0	0	0	0	6	0
ASV_2526	7	0	0	0	0	0	0	0	0	0	0	0	0	0	0	0	0	0	0	0	0
ASV_2530	0	0	0	0	0	0	1	4	2	0	0	0	0	0	0	0	0	0	0	0	0
ASV_2540	0	0	0	0	0	0	0	0	0	0	1	0	0	0	3	1	0	1	0	1	0
ASV_2544	0	0	0	0	0	0	0	0	0	0	0	0	1	2	1	1	0	1	0	0	1
ASV_2545	0	0	0	0	0	0	0	0	0	0	0	0	1	0	0	0	4	0	1	1	0
ASV_2546	0	0	0	2	0	0	1	0	0	0	0	1	2	0	0	0	0	0	0	1	0
ASV_2550	0	0	0	0	0	0	0	0	0	0	0	0	4	0	0	0	0	0	0	3	0
ASV_2556	0	0	0	0	0	0	0	0	1	0	0	0	0	1	0	0	0	5	0	0	0
ASV_2558	0	0	0	0	0	0	0	0	0	0	0	0	0	0	0	0	5	1	0	1	0
ASV_2560	0	0	0	0	0	0	0	0	0	0	0	2	0	0	0	0	0	3	2	0	0
ASV_2562	0	0	0	0	0	0	0	0	0	0	0	0	0	0	0	0	1	6	0	0	0
ASV_2563	0	0	0	0	0	0	1	0	0	0	0	0	0	0	0	0	0	2	0	0	4
ASV_2568	0	0	0	0	0	0	0	0	0	0	0	2	0	1	0	0	0	0	1	0	3
ASV_2569	0	0	0	0	0	0	0	0	0	0	0	0	0	1	0	1	0	0	1	3	1
ASV_2570	0	0	0	0	0	0	0	0	0	0	0	1	0	0	0	0	0	0	2	4	0
ASV_2573	0	0	0	0	0	0	0	0	0	0	0	0	0	0	0	0	0	0	1	6	0
ASV_2576	0	0	0	0	0	0	0	0	0	0	0	0	0	0	1	0	4	0	0	1	1
ASV_2581	0	0	0	0	1	4	0	0	0	0	0	0	0	0	0	0	0	0	0	0	0
ASV_2582	0	0	0	0	0	0	0	0	0	0	4	0	0	0	1	0	0	0	0	0	0
ASV_2583	0	0	0	0	0	0	0	0	3	1	0	0	0	0	0	0	0	0	0	0	0
ASV_2585	0	0	0	0	0	0	1	0	0	1	0	0	0	1	0	0	0	0	0	0	0
ASV_2586	0	0	0	0	0	0	1	0	0	0	0	0	1	0	1	0	0	0	0	2	0
ASV_2591	2	0	0	0	0	0	0	0	0	0	2	0	0	0	0	0	2	0	0	0	0
ASV_2597	1	0	0	0	0	0	0	0	0	0	0	0	0	4	0	0	0	0	1	0	0
ASV_2607	0	0	0	0	0	0	0	0	0	1	5	0	0	0	0	0	0	0	0	0	0
ASV_2608	0	0	0	0	0	0	1	0	0	4	0	0	0	0	0	0	0	0	1	0	0
ASV_2609	0	0	0	0	0	0	0	0	0	1	1	1	0	0	1	2	0	0	0	0	0
ASV_2613	0	0	0	0	0	0	0	0	0	0	1	2	0	0	0	0	0	2	0	1	0
ASV_2616	0	0	0	0	0	0	0	0	0	0	2	0	0	0	0	4	0	0	0	0	0
ASV_2617	0	0	0	0	0	0	0	0	0	0	2	0	0	0	0	2	1	0	0	1	0
ASV_2618	0	0	0	0	0	0	0	0	1	0	1	0	0	0	0	0	0	0	4	0	0
ASV_2619	0	0	0	0	0	0	0	0	2	0	0	0	2	1	0	0	0	1	0	0	0
ASV_2622	0	0	0	0	0	0	0	0	0	0	0	0	0	0	0	0	4	1	0	0	1
ASV_2628	0	0	0	0	0	0	0	0	0	0	0	0	0	1	0	0	0	4	0	0	1
ASV_2638	0	0	0	0	0	0	0	0	0	0	0	0	0	0	0	0	0	0	3	0	3
ASV_2641	0	0	0	0	0	0	0	0	0	0	0	0	0	0	0	1	1	0	0	4	0
ASV_2647	0	0	0	0	0	0	0	0	0	0	0	4	0	0	0	0	1	0	0	0	1
ASV_2648	0	0	0	0	0	0	0	0	0	0	0	1	0	0	0	0	5	0	0	0	0
ASV_2649	0	0	0	0	0	0	0	0	0	0	0	0	0	0	6	0	0	0	0	0	0
ASV_2650	0	0	0	0	0	0	0	0	0	0	0	0	0	0	5	1	0	0	0	0	0
ASV_2651	0	4	0	0	0	0	0	0	0	0	0	0	0	0	0	0	0	0	0	0	0
ASV_2652	0	0	0	0	0	0	0	0	0	0	0	0	0	0	0	0	0	0	1	0	0
ASV_2653	0	1	0	0	0	1	0	0	0	0	0	0	0	0	0	0	1	0	0	0	0
ASV_2654	0	0	0	0	0	0	0	0	0	0	0	0	0	0	0	0	0	0	4	0	0
ASV_2655	0	0	0	0	0	0	0	0	0	0	0	0	0	0	0	0	0	0	0	4	0
ASV_2657	0	0	0	0	0	0	0	1	0	1	0	0	1	0	0	0	1	0	0	0	0
ASV_2662	1	0	3	0	0	0	1	0	0	0	0	0	0	0	0	0	0	0	0	0	0
ASV_2668	0	0	0	0	0	0	1	1	0	2	0	0	0	0	0	0	0	0	1	0	0
ASV_2672	0	0	0	0	0	0	0	0	0	1	2	2	0	0	0	0	0	0	0	0	0
ASV_2673	0	0	0	0	0	0	0	0	0	3	0	1	0	0	0	1	0	0	0	0	0
ASV_2676	0	0	0	0	0	0	0	0	0	0	1	0	1	3	0	0	0	0	0	0	0
ASV_2682	0	0	0	0	0	0	0	0	0	0	0	0	1	1	0	2	0	0	0	1	0
ASV_2683	0	0	0	0	0	0	0	0	0	0	0	1	2	0	0	0	2	0	0	0	0
ASV_2684	0	0	0	0	0	0	0	0	0	0	0	0	2	3	0	0	0	0	0	0	0
ASV_2685	0	0	0	0	0	0	0	0	0	0	0	0	3	0	0	0	0	0	0	0	2
ASV_2687	0	0	0	0	0	0	0	0	0	0	0	0	0	0	0	0	0	5	0	0	0
ASV_2688	0	0	0	0	0	0	0	0	0	0	0	0	0	0	0	2	0	3	0	0	0
ASV_2693	0	0	0	0	0	0	3	0	1	0	0	0	0	0	0	0	0	0	0	1	0
ASV_2697	0	0	0	0	0	0	0	0	0	0	0	0	0	0	0	0	0	0	2	2	1
ASV_2698	0	0	0	0	0	0	0	0	0	0	0	0	0	0	0	0	2	0	1	2	0
ASV_2700	0	0	0	0	0	0	0	0	0	0	0	0	0	0	3	0	1	0	0	1	0
ASV_2702	0	0	0	0	0	0	0	0	0	0	0	0	0	0	2	0	0	0	0	3	0
ASV_2704	0	0	0	0	0	0	0	0	0	0	0	1	0	0	3	1	0	0	0	0	0
ASV_2710	0	0	0	0	0	0	0	0	0	0	0	0	0	0	0	0	3	0	0	0	0
ASV_2711	0	0	0	0	0	0	0	0	0	0	0	0	0	0	0	0	0	0	0	3	0
ASV_2712	0	0	0	0	0	0	0	0	0	0	0	0	0	0	0	0	0	1	2	0	0
ASV_2713	0	0	0	0	0	0	0	0	0	0	0	0	0	1	0	0	0	2	0	0	0
ASV_2732	0	0	0	0	0	0	0	3	0	0	0	0	0	0	0	0	0	1	0	0	0
ASV_2737	0	0	0	0	0	0	0	0	0	0	0	0	1	0	0	0	0	0	1	2	0
ASV_2740	0	0	0	0	0	0	0	0	0	0	0	0	4	0	0	0	0	0	0	0	0
ASV_2743	0	0	0	0	0	0	0	0	0	0	0	0	2	0	0	0	2	0	0	0	0
ASV_2751	0	0	0	0	0	0	0	0	0	0	0	1	0	1	1	0	0	1	0	0	0
ASV_2752	0	0	0	0	0	0	0	0	0	0	0	1	0	0	0	1	0	2	0	0	0
ASV_2760	0	0	0	0	0	0	0	0	0	0	0	0	0	0	0	0	0	0	2	0	2
ASV_2765	0	0	0	0	0	0	0	0	0	0	0	0	0	0	0	0	0	0	0	4	0
ASV_2767	0	0	0	0	0	0	0	0	0	0	0	0	0	0	0	0	3	0	0	1	0
ASV_2773	0	0	0	0	0	0	0	0	0	0	0	0	0	0	4	0	0	0	0	0	0
ASV_2774	0	0	0	0	0	0	0	0	0	0	0	0	0	0	1	0	3	0	0	0	0
ASV_2776	0	0	0	0	0	0	0	0	0	0	0	0	0	0	0	0	4	0	0	0	0
ASV_2778	0	0	0	0	0	0	0	0	0	0	0	0	0	0	0	0	0	0	0	0	4
ASV_2799	0	0	0	0	0	0	0	0	0	0	1	0	2	0	0	0	0	0	0	0	0
ASV_2802	0	0	0	0	0	0	0	0	0	0	0	0	1	2	0	0	0	0	0	0	0
ASV_2803	0	0	0	0	0	0	0	0	0	0	0	0	1	1	0	1	0	0	0	0	0
ASV_2804	0	0	0	0	0	0	0	0	0	0	0	0	2	0	0	1	0	0	0	0	0
ASV_2820	0	0	0	0	0	0	0	0	0	0	0	0	0	3	0	0	0	0	0	0	0
ASV_2821	0	0	0	0	0	0	0	0	0	0	0	0	0	0	0	0	0	0	3	0	0
ASV_2825	0	0	0	0	0	0	0	0	0	0	0	0	0	0	0	2	0	0	1	0	0
ASV_2828	0	0	0	0	0	0	0	0	0	0	0	0	0	0	0	0	0	0	0	3	0
ASV_2829	0	0	0	0	0	0	0	0	0	0	0	0	0	0	0	0	0	0	0	3	0
ASV_2834	0	0	0	0	0	0	0	0	0	0	0	0	0	0	0	2	0	0	0	0	1
ASV_2836	0	0	0	0	0	0	0	0	0	0	0	0	0	0	0	0	0	0	0	0	3
ASV_2842	0	0	0	0	0	0	0	0	0	0	0	0	0	0	0	0	0	0	0	0	0
ASV_2859	0	0	0	0	0	0	0	0	0	0	0	0	2	0	0	0	0	0	0	0	0
ASV_2860	0	0	0	0	0	0	0	0	0	0	0	0	2	0	0	0	0	0	0	0	0
ASV_2863	0	0	0	0	0	0	0	0	0	0	0	0	0	0	1	0	0	1	0	0	0
ASV_2879	0	0	0	0	0	0	0	0	0	0	0	0	0	0	0	0	0	0	0	2	0
ASV_2888	0	0	0	0	0	0	0	0	0	0	0	0	0	0	0	2	0	0	0	0	0
ASV_2889	0	0	0	0	0	0	0	0	0	0	0	0	0	0	0	2	0	0	0	0	0

## Sheet: Table S5. Taxonomy
Table S5. Taxonomic information for the samples collected along the geothermal gradient.
	Raw amplicon sequence data	Domain	Phylum	Class	Order	Family	Genus	Species
ASV_2	TGGTCAGGGCGTTTATTGGGCCTAAAGCATCCGTAGCCGGCTCAGTAGGTCTCCTGTTAAATCCAACGGCTCAACCGTTGGTCTGCAGGAGATACCGCCGGGCTAGGAGGCGGGAGAGGCGGACGGTACTCCGAGGGTAGGGGTAAAATCCTTTGATCCCCGGAAGACCACCAGTGGCGAAGGCGGTCCGCCAGAACGCGCTCGACGGTGAGGGA	Archaea	Crenarchaeota	Nitrososphaeria	NA	NA	NA	NA
ASV_3	TGGTCGGGACGATTATTGGGCCTAAAGCATCCGTAGCCGGCTTCACAGGTCTCTTGTTAAATCCAACGGCTCAACCGTTGGACCGCAGGAGATACCATGGAGCTAGGGGGCGGGAGAGGCGGACGGTACTCCATGGGTAGGGGTAAAATCCTCTGATCCATGGAAGACCACCAGTGGCGAAGGCGGTCCGCTAGAACGCGCCCGACGGTGAGGGA	Archaea	Crenarchaeota	Nitrososphaeria	SCGC AB-179-E04	NA	NA	NA
ASV_4	CGTTGTTCGGAATTATTGGGCGTAAAGGGCGCGTAGGCGGTGCCACAAGTCACCTGTGAAATCTCCGGGCTTAACTCGGAGCCTGCAGGCGAAACTGTGGTGCTGGAGTGTGGGAGAGGTGCGTGGAATTCCCGGTGTAGCGGTGAAATGCGTAGATATCGGGAGGAACACCTGTGGCGAAAGCGGCGCACTGGACCATAACTGACGCTGAGGCG	Bacteria	NA	NA	NA	NA	NA	NA
ASV_5	CGTTGTTCGGATTCATTGGGCGTAAAGGGCGCGTAGGCGGTGGGGTAAGTCTGGTGTGAAATCTCGGAGCTCAACTTCGAAATTGCACTGGATACTGCTCTGCTAGAGGGCTGGAGAGGAGATCGGAATTCACGGTGTAGCAGTGAAATGCGTAGATATCGTGAGGAAGACCAGTGGCGAAGGCGGATCTCTGGACAGCTCCTGACGCTGAGGCG	Bacteria	Verrucomicrobiota	Verrucomicrobiae	Chthoniobacterales	Xiphinematobacteraceae	Candidatus Xiphinematobacter	NA
ASV_7	CGTTGTTCGGAATTATTGGGCGTAAAGGGCGCGTAGGCGGTGCCACAAGTCACTTGTGAAATCTCCGGGCTTAACTCGGAGTCTGCAGGCGAAACTGTGGTGCTGGAGTGTGGGAGAGGTGCGTGGAATTCCCGGTGTAGCGGTGAAATGCGTAGATATCGGGAGGAACACCTGTGGCGAAAGCGGCGCACTGGACCATAACTGACGCTGATGCG	Bacteria	Acidobacteriota	NA	NA	NA	NA	NA
ASV_8	CGTTGTTCGGATTCATTGGGCGTAAAGGGCGCGTAGGCGGTGGGGTAAGTCTGGTGTGAAATCTCGGAGCTCAACTTCGAAAATGCACTGGATACTGCTCTGCTAGAGGGCTGGAGAGGAGATCGGAATTCACGGTGTAGCAGTGAAATGCGTAGATATCGTGAGGAAGACCAGTGGCGAAGGCGGATCTCTGGACAGCTCCTGACGCTGAGGCG	Bacteria	Verrucomicrobiota	Verrucomicrobiae	Chthoniobacterales	Xiphinematobacteraceae	Candidatus Xiphinematobacter	NA
ASV_9	CGTTGTTCGGATTGACTGGGCGTAAAGGGCGTGTAGGCGGTTTGTCAAGTCGGGTGTGAAAGCCTGGGGCTCAGCCCCAGAAGTGCATCCGAAACTAGCGAGCTAGAGCGCGATAGAGGAGGGTGGAATTCCTGGTGTAGCGGTGAAATGCGTAGATATCAGGAGGAACACCGGCGGCGAAGGCGGCCCTCTGGATCGTTGCTGACGCTGAGACG	Bacteria	RCP2-54	NA	NA	NA	NA	NA
ASV_10	CGTTATCCGGATTCACTGGGTTTAAAGGGTGCGTAGGCGGGTTGGTAAGTCCGTGGTGAAATCTCCAAGCTTAACTTGGAAACTGCCGTGGATACTATCAATCTTGAATATCGTGGAGGTGAGCGGAATATGTCATGTAGCGGTGAAATGCTTAGATATGACATAGAACACCCATTGCGAAGGCAGCTCGCTACACGGTTATTGACGCTGAGGCA	Bacteria	Bacteroidota	Bacteroidia	Chitinophagales	Chitinophagaceae	Puia	NA
ASV_11	CGTTGCTCGGAATTACTGGGTGTAAAGGGTTCGTAGGCGGTGTGGCAAGTCGGGAGTGAAATCTCTGGGCTTAACTCAGAGACTGCTTCCGAAACTGCTGTGCTTGAGTGTGGGAGAGGCGCGTGGAATTGCAGGTGTAGCGGTGAAATGCGTAGATATCTGCAGGAACACCCGTGGCGAAAGCGGCGCGCTGGACCACTACTGACGCTGAGGAA	Bacteria	Acidobacteriota	Acidobacteriae	Subgroup 2	NA	NA	NA
ASV_12	CGTTGTTCGGAATTACTGGGCGTAAAGGGCGTGTAGGCGGTGCGGTAAGTGGGGCGTGAAATCCCCGAGCTTAACTCGGGGCGGTCGCTCCAGACTGCCGTGCTAGGGTGCGGGAGAGGGAAGTGGAATTCCCGGTGTAGCGGTGAAATGCGTAGATATCGGGAGGAACACCTGCGGCGAAGGCGGCTTCCTGGACCGTAACCGACGCTGAGGCG	Bacteria	Acidobacteriota	Acidobacteriae	Subgroup 13	NA	NA	NA
ASV_13	CGTTGTCCGGAGTTACTGGGCGTAAAGGGCGCGCAGGCGGCCTGCCAGGTGGGCGGTGAAAGCTCCCGGCTTAACTGGGAGAGGTCCGTGCAAACGGGCAGGCTTGAGCGTCGGAGAGGGGCATGGAATTCCGGGTGGAGCGGTGAAATGCGTAGAGATCCGGAGGAACACCAATGGCGAAGGCAGTGCCCTGGCCGACGGCTGACGCTCAGGCG	Bacteria	Chloroflexi	Ktedonobacteria	Ktedonobacterales	JG30-KF-AS9	NA	NA
ASV_14	CGTTGTTCGGATTCATTGGGCGTAAAGGGCGCGTAGGCGGTGGGGTAAGTCTGGTGTGAAATCTCGGAGCTCAACTTCGAAAATGCACTGGATACTGCTCTGCTAGAGGATTGGAGAGGAGATCGGAATTCACGGTGTAGCAGTGAAATGCGTAGATATCGTGAGGAAGACCAGTGGCGAAGGCGGATCTCTGGACAATTCCTGACGCTGAGGCG	Bacteria	Verrucomicrobiota	Verrucomicrobiae	Chthoniobacterales	Xiphinematobacteraceae	Candidatus Xiphinematobacter	NA
ASV_15	CGTTGTTCGGATTCATTGGGCGTAAAGGGCGCGTAGGCGGCGGGGTAAGTCTGGTGTGAAATCTCGGAGCTCAACTCCGAAATTGCACTGGATACTGCTCTGCTTGAGGGTTGGAGAGGAGATCGGAATTCACGGTGTAGCAGTGAAATGCGTAGATATCGTGAGGAAGACCAGTGGCGAAGGCGGATCTCTGGACAAATCCTGACGCTGAGGCG	Bacteria	Verrucomicrobiota	Verrucomicrobiae	Chthoniobacterales	Xiphinematobacteraceae	Candidatus Xiphinematobacter	NA
ASV_16	CGTTGTTCGGAATTATTGGGCGTAAAGGGTGCGTAGGCGGTGCGACAAGTCACCTGTGAAATCTCCGGGCTTAACTCGGAGCCTGCAGGCGAAACTGTCGTGCTGGAGTATGGGAGAGGTGCGTGGAATTCCCGGTGTAGCGGTGAAATGCGTAGATATCGGGAGGAACACCTGTGGCGAAAGCGGCGCACTGGACCATAACTGACGCTGATGCA	Bacteria	Acidobacteriota	Acidobacteriae	Acidobacteriales	NA	NA	NA
ASV_17	TGGTGGTCACTTTTATTGAGCCTAAAGCGTTCGTAGCCGGTTGCGTAAATCTTCAGAAAAATTCTTCCGCTCAACGGAAGATCCTCTGAAGAGACTGCGCGACTTGGGACTGGGTGAGGTTGAATGTACTTCTGGGGTAGGGGTAAAATCCTGTAATCCTAGAAGGACAACCGGTGGCGAAGGCGTTCAACTAGAACAGATCCGACGGTGAGGAA	Archaea	Thermoplasmatota	Thermoplasmata	Thermoplasmatales	Thermoplasmataceae	A-plasma	NA
ASV_19	CGTTGTTCGGAATTACTGGGTGTAAAGGGTCAGTAGGCGGTGTGGCAAGTCGGGAGTGAAATCTCTGGGCTCAACTCAGAGACTGCTTCCGAAACTGCTGTGCTAGAGTGTGGGAGAGGCGCGTGGAATTGCAGGTGTAGCGGTGAAATGCGTAGATATCTGCAGGAACACCCGTGGCGAAAGCGGCGCGCTGGACCACAACTGACGCTGAATGA	Bacteria	Acidobacteriota	Acidobacteriae	Subgroup 2	NA	NA	NA
ASV_21	CGTTGCTCGGAATTACTGGGCGTAAAGGGTCCGTAGGCGGTGTAGCAAGTCGATAGTGAAATCTCTGGGCTTAACCCAGAGGCTGCTAACGAAACTGCTGTGCTAGAGTGTGAGAGAGGCGAGTGGAATTACGGGTGTAGCGGTGAAATGCGTAGATATCCGTAGGAACATCCGAGGCGAAGGCGGCTCGCTGGATCACAACTGACGCTGAGGGA	Bacteria	Acidobacteriota	Acidobacteriae	Subgroup 2	NA	NA	NA
ASV_22	TGATCAGGACGTTTATTGGGCCTAAAGCATCCGTAGCTGGCTTTGCAAGTCTCCGGTTAAATCAACCTGCTCAACAGATTGGCCGCTGGAGATACTACAAGGCTAGGGAGTGGGAGAGGCAGACGGTATTCGGGGGGTAGGGGTAAAATCCTCTGATCCTCTGAGGACCACCAGTGGCGAAGGCGGTCTGCCAGAACACGTTCGACAGTGAGGGA	Archaea	Crenarchaeota	Nitrososphaeria	Nitrosotaleales	Nitrosotaleaceae	Candidatus Nitrosotalea	NA
ASV_23	CGTTGTTCGGATTCATTGGGCGTAAAGGGCGCGTAGGCGGCGAGGTAAGTCGGGTGTGAAATCTCAGAGCTTAACTCTGAAACTGCACTCGATACTGCTTTGCTAGAGGACTGGAGAGGAGATTGGAATTCACGGTGTAGCAGTGAAATGCGTAGAGATCGTGAGGAAGACCAGTGGCGAAGGCGGATCTCTGGACAGTTCCTGACGCTGAGGCG	Bacteria	Verrucomicrobiota	Verrucomicrobiae	Chthoniobacterales	Xiphinematobacteraceae	Candidatus Xiphinematobacter	NA
ASV_24	TGGTCAGGGCGTTTATTGGGCCTAAAGCATCCGTAGCCGGCTCAGTAGGTCTCCTGTTAAATCCAACGGCTTAACCGTTGGCTTGCAGGAGATACCGCTGGGCTAGGAGGCGGGAGAGGCGGACGGTACTCCACGGGTAGGGGTAAAATCCTTTGATCCGTGGAAGACCACCAGTGGCGAAGGCGGTCCGCCAGAACGCGCTCGACGGTGAGGGA	Archaea	Crenarchaeota	Nitrososphaeria	SCGC AB-179-E04	NA	NA	NA
ASV_25	CGTTGTTCGGAGTTACTGGGCGTAAAGAGTGCGTAGGCGGTTCTCTAAGTTTGGTGTGAAATCTCCCGGCTTAACTGGGAGGGTGCGCCGAAAACTGGAGGGCTAGAGTGTGGGAGAGGTAAGCGGAATTCCCGGTGTAGCGGTGAAATGCGTAGATATCGGGAGGAACACCTGTGGTGTAGACGGCTTACTGGACCATGACTGACGCTGAGGCA	Bacteria	Acidobacteriota	Acidobacteriae	NA	NA	NA	NA
ASV_26	CGTTGTTCGGAATTACTGGGTGTAAAGGGTTCGTAGGCGGTGCGGCAAGTTGGGAGTGAAATCTCTGGGCTCAACCCAGAGGCTGCTTCCAAAACTGCTGTGCTTGAGTGTGGGAGAGGCGCGTGGAATTGCAGGTGTAGCGGTGAAATGCGTAGATATCTGCAGGAACACCCGTGGCGAAAGCGGCGCGCTGGACCACTACTGACGCTGAGGAA	Bacteria	Acidobacteriota	Acidobacteriae	Subgroup 2	NA	NA	NA
ASV_27	CGTTGTTCGGAATTATTGGGCGTAAAGGGCGCGTAGGCGGTGCGGTAAGTATGCTGTGAAATCTCTGGGCTCAACTCAGAGCTTGCAGCGTAGACTGCCGTGCTGGAGTGTGGGAGAGGTGCGTGGAATTCCCGGTGTAGCGGTGAAATGCGTAGATATCGGGAGGAACACCTGTGGCGAAAGCGGCGCACTGGACCACAACTGACGCTGAGGCG	Bacteria	Acidobacteriota	Acidobacteriae	Acidobacteriales	NA	NA	NA
ASV_28	CGTTGTTCGGAATTATTGGGCGTAAAGGGCGCGTAGGCGGTGCCACAAGTCACTTGTGAAATCTCCGGGCTTAACTCGGAGTCTGCAGGCGAAACTGTGGTGCTGGAGTGTGGGAGAGGTGCGTGGAATTCCCGGTGTAGCGGTGAAATGCGTAGATATCGGGAGGAACACCTGTGGCGAAAGCGGCGCACTGGACCATAACTGACGCTGAGGCG	Bacteria	Acidobacteriota	NA	NA	NA	NA	NA
ASV_29	CGTTCTCCGGATTTACTGGGCGTAAAGCGTCCGCAGGCGGTTCTGCAAGTCCCTGCTGACAGTTGTCGGCTTAACCGACAAAGGTGTAGGGAAACTACAGAACTTGAGACATCGAGAGGCAGAGGGAATTCCGTGTGGAGCAGTGAAATGCGTAGAGATGCGGAAGAACACCAGAGGCGAAGGCGCTCTGCTGGCGATGTTCTGACGCTCAGGGA	Bacteria	NA	NA	NA	NA	NA	NA
ASV_30	CGTTGTTCGGAATTATTGGGCGTAAAGGGTGCGTAGGCGGTTTGGTAAGTCTGATGTGAAATCTATGGGCTCAACTCATAGTCTGCATCGGAAACTGCCGGGCTTGAGTGTGGGAGAGGTGAGTGGAATTTCCGGTGTAGCGGTGAAATGCGTAGATATCGGAAGGAACACCTGTGGCGAAAGCGGCTCACTGGACCACAACTGACGCTGATGCA	Bacteria	Acidobacteriota	Acidobacteriae	Acidobacteriales	Acidobacteriaceae (Subgroup 1)	Terracidiphilus	NA
ASV_33	CGTTGTCCGGATTTACTGGGCGTAAAGGGCGCGTAGGCGGGGGAGCGCGTCTACTGTAAAAGTTTGGGGCTCAGCCCCAAAAGGTCGGTAGATACGGCTCTTCTTGAAGCAGCTAGGGGGAGATGGAATTACCGGTGGAGCGGTGAAATGCGTAGAGATCGGTAGGAACACCCGTGGCGAAGGCGGTCTCCTGGGGCTGTCTTGACGCTGAGGCG	Bacteria	Armatimonadota	Chthonomonadetes	Chthonomonadales	Chthonomonadaceae	Chthonomonas	NA
ASV_35	CGTTGTTCGGAATTATTGGGCGTAAAGGGCGCGTAGGCGGTGCCACAAGTCACCTGTGAAACCTCCGGGCTTAACTCGGAGCCTGCAGGCGAAACTGTGGTGCTGGAGTGTGGGAGAGGTGCGTGGAATTCCCGGTGTAGCGGTGAAATGCGTAGATATCGGGAGGAACACCTGTGGCGAAAGCGGCGCACTGGACCATAACTGACGCTGAGGCG	Bacteria	Acidobacteriota	NA	NA	NA	NA	NA
ASV_36	CGTTGTTCGGAATTATTGGGCGTAAAGGGTGCGTAGGCGGTGCGGTAAGTCTCTTGTGAAATCTCCGGGCTCAACTCGGAGCCTGCAAGGGAAACTGCCGTGCTTGAGTGTGGGAGAGGTGAGTGGAATTCCCGGTGTAGCGGTGAAATGCGTAGATATCGGGAGGAACACCTGTGGCGAAAGCGGCTCACTGGACCACAACTGACGCTGATGCA	Bacteria	Acidobacteriota	Acidobacteriae	Acidobacteriales	Koribacteraceae	Candidatus Koribacter	NA
ASV_37	CGTTGCTCGGAATCACTGGGCGTAAAGCGCACGTAGGCGGCTTTTTAAGTCAGGGGTGAAATCCTGGAGCTCAACTCCAGAACTGCCTTTGATACTGAGAAGCTTGAGTCCGGGAGAGGTGAGTGGAACTGCGAGTGTAGAGGTGAAATTCGTAGATATTCGCAAGAACACCAGTGGCGAAGGCGGCTCACTGGCCCGGTACTGACGCTGAGGTG	Bacteria	Proteobacteria	Alphaproteobacteria	Rhizobiales	Xanthobacteraceae	Rhodoplanes	NA
ASV_38	CGTTGCTCGGAATCACTGGGCGTAAAGGGTGCGTAGGCGGGTCTTTAAGTCAGGGGTGAAATCCTGGAGCTCAACTCCAGAACTGCCTTTGATACTGAGGATCTTGAGTTCGGGAGAGGTGAGTGGAACTGCGAGTGTAGAGGTGAAATTCGTAGATATTCGCAAGAACACCAGTGGCGAAGGCGGCTCACTGGCCCGATACTGACGCTGAGGCA	Bacteria	Proteobacteria	Alphaproteobacteria	Rhizobiales	Xanthobacteraceae	NA	NA
ASV_39	CGTTGTTCGGAATTATTGGGCGTAAAGGGTGCGTAGGCGGTCCGGTAAGTCTTGTGTGAAATCTTCGGGCTCAACTCGAAGTCTGCACGAGAAACTGCCGGGCTGGAGTGTGGGAGAGGTGAGTGGAATTCCCGGTGTAGCGGTGAAATGCGTAGATATCGGGAGGAACACCTGTGGCGAAAGCGGCTCACTGGACCATAACTGACGCTGAGGCA	Bacteria	Acidobacteriota	Acidobacteriae	Acidobacteriales	Acidobacteriaceae (Subgroup 1)	NA	NA
ASV_40	CGTTGCTCGGAATCACTGGGCGTAAAGGGTGCGTAGGCGGGTCTTTAAGTCAGGGGTGAAATCCTGGAGCTCAACTCCAGAACTGCCTTTGATACTGAAGATCTTGAGTTCGGGAGAGGTGAGTGGAACTGCGAGTGTAGAGGTGAAATTCGTAGATATTCGCAAGAACACCAGTGGCGAAGGCGGCTCACTGGCCCGATACTGACGCTGAGGCA	Bacteria	Proteobacteria	Alphaproteobacteria	Rhizobiales	Xanthobacteraceae	NA	NA
ASV_41	CGTTGTTCGGAATTACTGGGCGTAAAGGGCGTGTAGGCGGTGCGGTAAGTGGGGCGTGAAATCCCCGAGCTTAACTCGGGGCGGTCGCTCCAGACTGCTGTGCTAGGGTGCGGGAGAGGGAAGTGGAATTCCCGGTGTAGCGGTGAAATGCGTAGATATCGGGAGGAACACCTGCGGCGAAGGCGGCTTCCTGGACCGTAACCGACGCTGAGGCG	Bacteria	Acidobacteriota	Acidobacteriae	Subgroup 13	NA	NA	NA
ASV_42	CGTTGTTCGGAATTATTGGGCGTAAAGGGCGCGTAGGCGGTGCCACAAGTCACCTGTGAAATCCCCGGGCTTAACTCGGGGCCTGCAGGCGAAACTGTGGTGCTGGAGTATGGGAGAGGTGCGTGGAATTCCCGGTGTAGCGGTGAAATGCGTAGATATCGGGAGGAACACCTGTGGCGAAAGCGGCGCACTGGACCATAACTGACGCTGAGGCG	Bacteria	NA	NA	NA	NA	NA	NA
ASV_43	CGTTAATCGGAATTACTGGGCGTAAAGCGCACGTAGGCGGCGCGTTAAGTTGGATGTGAAATCCCCGGGCTTAACTTGGGAATTGCATTCAAGACTGGCGTGCTGGAGTGTGGGAGAGAGAAGTGGAATTCCAGGAGTAGCGGTGAAATGCGTAGATACTTGGAGGAACATCAGTGGCGAAGGCGGCTTCTTGGCCCAACACTGACGCTGAGGTG	Bacteria	Proteobacteria	Gammaproteobacteria	KF-JG30-C25	NA	NA	NA
ASV_44	CGTTCTCCGGATTTACTGGGCGTAAAGCGTCCGCAGGCGGTTCTGCAAGTCCCTGCTGACAGTTGTCGGCTTAACCGACAAAGGTGTAGGGAAACTACAGAACTTGAGACATCGAGAGGCAGAGGGAATTCCGTGTGGAGCAGTGAAATGCGTAGAGATGCGGAAGAACACCAGAGGCGAAGGCGCTCTGCTGGCGATGTTCTGACGCTCATGGA	Bacteria	NA	NA	NA	NA	NA	NA
ASV_45	CGTTGCTCGGATTTACTGGGCGTAAAGGGTGTGTAGGAGGTTAGATAAGTCAGATGTGAAATCCCTTTGCTCAACGAAGGAACTGCATTTGATACTGTCTAGCTAGAGGACCGGAGGGGGAAGCGGAACTCTCGGTGTAGCGGTGAAATGCGTGGATATCGAGAGGAACACCGGTGGCGAAGGCGGCTTCCTGGACGGTACCTGACTCTGATACA	Bacteria	Verrucomicrobiota	Verrucomicrobiae	Methylacidiphilales	Methylacidiphilaceae	Candidatus Methylacidiphilum	NA
ASV_46	TGGTCAGGACGATTATTGGGCCTAAAGCACCCGTAGCCGGTTCCGTAAGTCCTCTGTTAAATCCAACCGCCCAACGGTTGGCCTGCAGGGGATACTACGGGACTAGGAGGCGGGAGAGGCCGACGGTACTCCACGGGTAGGGGTAAAATCCTTTGATCCGTGGAAGACCACCAGTGGCGAAGGCGGTCGGCCAGAACGCGCTCGACGGTGAGGGG	Archaea	Crenarchaeota	Nitrososphaeria	NA	NA	NA	NA
ASV_47	CGTTGTTCGGAATTATTGGGCGTAAAGGGCGCGTAGGCGGTGCGGTAAGTCACCTGTGAAATCTCCCGGCTCAACTGGGAGCTTGCAGGCGAAACTGCCGTGCTGGAGTGTGGGAGAGGTGCGTGGAATTCCCGGTGTAGCGGTGAAATGCGTAGATATCGGGAGGAACACCTGTGGCGAAAGCGGCGCACTGGACCACAACTGACGCTGAGGCG	Bacteria	Acidobacteriota	Acidobacteriae	Acidobacteriales	NA	NA	NA
ASV_48	CGTTGTTCGGAATTACTGGGTGTAAAGGGTTCGTAGGCGGTGTGGCAAGTTGGGAGTGAAATCTCTGGGCTCAACTCAGAGGCTGCTTCCAAAACTGCTGTGCTTGAGTGTGAGAGAGGCTCGTGGAATTGCAGGTGTAGCGGTGAAATGCGTAGATATCTGCAGGAACACCCGTGGCGAAAGCGGCGAGCTGGATCACTACTGACGCTGAGGAA	Bacteria	Acidobacteriota	Acidobacteriae	Subgroup 2	NA	NA	NA
ASV_49	CGTTGCTCGGAATTACTGGGTGTAAAGGGTTCGTAGGCGGTGTGGCAAGTCGGGAGTGAAATCTCTGGGCTCAACCCAGAGTCTGCTTCCGAAACTGCTGTGCTTGAGTGTGGGAGAGGCGCGTGGAATTGCAGGTGTAGCGGTGAAATGCGTAGATATCTGCAGGAACACCCGTGGCGAAAGCGGCGCGCTGGACCACTACTGACGCTGAGGAA	Bacteria	Acidobacteriota	Acidobacteriae	Subgroup 2	NA	NA	NA
ASV_50	CGTTGTTCGGATTCATTGGGCGTAAAGGGCGCGTAGGCGGCGGGGCAAGTCTGGTGTGAAATCTCGGAGCTCAACTCCGAAAATGCACTGGATACTGCTCTGCTAGAGGGCTGGAGAGGAGATCGGAATTCACGGTGTAGCAGTGAAATGCGTAGATATCGTGAGGAAGACCAGTGGCGAAGGCGGATCTCTGGACAGCTCCTGACGCTGAGGCG	Bacteria	Verrucomicrobiota	Verrucomicrobiae	Chthoniobacterales	Xiphinematobacteraceae	Candidatus Xiphinematobacter	NA
ASV_51	CGTTATCCGGATTCACTGGGTTTAAAGGGTGCGTAGGTGGGCAGGTAAGTCAGTGGTGAAATCTCCGGGCTTAACCCGGAAACTGCCGTTGATACTATCTGTCTTGAATATAGTGGAGGTGAGCGGAATATGTCATGTAGCGGTGAAATGCTTAGATATGACATAGAACATCGATTGCGAAGGCAGCTCGCTACGCTATTATTGACACTGAGGCA	Bacteria	Bacteroidota	Bacteroidia	Chitinophagales	Chitinophagaceae	Puia	NA
ASV_52	CGTTGTTCGGAATTATTGGGCGTAAAGGGCGCGTAGGCGGTGCGGTAAGTCACCTGTGAAATCTCCTGGCTCAACTGGGAGCTTGCAGGCGAAACTGCCGTGCTGGAGTGTGGGAGAGGTGCGTGGAATTCCCGGTGTAGCGGTGAAATGCGTAGATATCGGGAGGAACACCTGTGGCGAAAGCGGCGCACTGGACCACAACTGACGCTGAGGCG	Bacteria	Acidobacteriota	Acidobacteriae	Acidobacteriales	NA	NA	NA
ASV_53	TGGTCAGGGCGTTTATTGGGCCTAAAGCATCCGTAGCCTGCTCGGTTGGTCTCCTGTTAAATCCAACGGCTCAACCGTTGGTCTGCAGGAGATACCGCCGGGCTAGGAGGCGGGAGAGGCGGACGGTACTCCGAGGGTAGGGGTAAAATCCTTTGATCCCCGGAAGACCACCAGTGGCGAAGGCGGTCCGCCAGAACGCGCTCGACGGTGAGGGA	Archaea	Crenarchaeota	Nitrososphaeria	NA	NA	NA	NA
ASV_54	CGTTGTTCGGAATTACTGGGTGTAAAGGGTTCGTAGGCGGTGTGGCAAGTTGGGAGTGAAATCTCTGGGCTCAACCCAGAGGCTGCTTCCAAAACTGCTGTGCTTGAGTGTGAGAGAGGCTCGTGGAATTGCAGGTGTAGCGGTGAAATGCGTAGATATCTGCAGGAACACCCGTGGCGAAAGCGGCGAGCTGGATCACTACTGACGCTGAGGAA	Bacteria	Acidobacteriota	Acidobacteriae	Subgroup 2	NA	NA	NA
ASV_57	CGTTGTCCGGATTTATTGGGTTTAAAGGGTGCGTAGGCGGCCCTGTAAGTCAGTGGTGAAATACGGCAGCTCAACTGTCGAGGTGCCATTGATACTGCAGGGCTTGAGTACAGACGAGGTAGGCGGAATTGACGGTGTAGCGGTGAAATGCTTAGATATCGTCAAGAACACCGATAGCGAAGGCAGCTTACTAGACTGTAACTGACGCTGAGGCA	Bacteria	Bacteroidota	Bacteroidia	Cytophagales	Microscillaceae	OLB12	NA
ASV_58	CGTTGCTCGGAATCACTGGGCGTAAAGGGTGCGTAGGCGGGTCTTTAAGTCAGGGGTGAAATCCTGGAGCTCAACTCCAGAACTGCCTTTGATACTGAAGATCTTGAGTTCGGGAGAGGTGAGTGGAACTGCGAGTGTAGAGGTGAAATTCGTAGATATTCGCAAGAACACCAGTGGCGAAGGCGGCTCACTGGCCCGATACTGACGCTGATGCA	Bacteria	Proteobacteria	Alphaproteobacteria	Rhizobiales	Xanthobacteraceae	NA	NA
ASV_59	CGTTGTCCGGAGTTACTGGGCGTAAAGGGCACGCAGGCGGTGCGGCGCGTGTCGCGTGACAGCGGGTGGCTTAACTGCCCGAGGGTGCGACAGACGGCCGGACTTGAGGGCCAGAGAGGGACCTGGAATTCCGGGTGGAGTGGTGAAATGCGTAGATATCCGGAGGAACACCAAAGGCGAAGGCAGGGTCCTGGCTGGTGACTGACGCTGAGGTG	Bacteria	Chloroflexi	Ktedonobacteria	Ktedonobacterales	Ktedonobacteraceae	NA	NA
ASV_60	CGTTGTTCGGATTGACTGGGCGTAAAGGGCGTGTAGGCGGCCGGCCAAGTCTGACGTGAAAGCCTGGGGCTCAGCCCCGGAAGGGCGTTGGAAACTGGCCGGCTAGAGCGCGAGAGAGGAGGGTGGAATTCCTGGTGTAGCGGTGAAATGCGTAGATATCAGGAGGAACACCGGCGGCGAAGGCGGCCCTCTGGCTCGTTGCTGACGCTGAGACG	Bacteria	RCP2-54	NA	NA	NA	NA	NA
ASV_61	CGTTGTTCGGAATTATTGGGCGTAAAGGGCGCGTAGGCGGTGCGGTAAGTCACCTGTGAAACCTCTGGGCTTAACTCAGAGCCTGCAGGCGAAACTGCCGTGCTCGAGTGTGGGAGAGGTGCGTGGAATTCCCGGTGTAGCGGTGAAATGCGTAGATATCGGGAGGAACACCTGTGGCGAAAGCGGCGCACTGGACCACAACTGACGCTGAGGCG	Bacteria	Acidobacteriota	Acidobacteriae	NA	NA	NA	NA
ASV_62	CGTTGTTCGGAATTATTGGGCGTAAAGGGTGCGTAGGCGGTTCGGTAAGTCTTGTGTGAAATCTTCGGGCTCAACTCGAAGTCTGCACGAGAAACTGCCGGGCTTGAGTGTGGGAGAGGTGAGTGGAATTTCCGGTGTAGCGGTGAAATGCGTAGATATCGGAAGGAACACCTGTGGCGAAAGCGGCTCACTGGACCACAACTGACGCTGAGGCA	Bacteria	Acidobacteriota	Acidobacteriae	Acidobacteriales	Acidobacteriaceae (Subgroup 1)	Acidipila	NA
ASV_66	CGTTGTTCGGAATTACTGGGTGTAAAGGGTCAGTAGGCGGTGTGGCAAGTCGGGAGTGAAATCTCTGGGCTCAACCCAGAGGCTGCTTCCGAAACTGCTGTGCTAGAGTGTGAGAGAGGCTCGTGGAATTGCAGGTGTAGCGGTGAAATGCGTAGATATCTGCAGGAACACCCGTGGCGAAAGCGGCGAGCTGGATCACAACTGACGCTGAATGA	Bacteria	Acidobacteriota	Acidobacteriae	Subgroup 2	NA	NA	NA
ASV_67	CGTTGTTCGGAATTATTGGGCGTAAAGGGCGCGTAGGCGGTGCGGTAAGTCACCTGTGAAAGCTCTGGGCTTAACTCAGAAATTGCAGGCGAAACTGCCGTGCTCGAGTGTGGGAGAGGTGCGTGGAATTCCCGGTGTAGCGGTGAAATGCGTAGATATCGGGAGGAACACCTGTGGCGAAAGCGGCGCACTGGACCACAACTGACGCTGAGGCG	Bacteria	Acidobacteriota	Acidobacteriae	NA	NA	NA	NA
ASV_68	TGGTCGGGACGATTATTGGGCCTAAAGCATCCGTAGCCGGCTTCACAGGTCTCTTGTTAAATCCAACGGCTCAACCGTTGGACTGCAGGAGATACCATGGAGCTAGGGGGCGGGAGAGGCGGACGGTACTCCATGGGTAGGGGTAAAATCCTTTGATCCATGGAAGACCACCAGTGGCGAAGGCGGTCCGCTAGAACGCGCCCGACGGTGAGGGA	Archaea	Crenarchaeota	Nitrososphaeria	SCGC AB-179-E04	NA	NA	NA
ASV_69	CGTTGTTCGGAATTATTGGGCGTAAAGGGTGCGTAGGCGGTGCGGTAAGTCTCTTGTGAAATCTCCGGGCTCAACTCGGAGCCTGCAAGGGAAACTGCCGTGCTTGAGTATGGGAGAGGTGAGTGGAATTCCCGGTGTAGCGGTGAAATGCGTAGATATCGGGAGGAACACCTGTGGCGAAAGCGGCTCACTGGACCATTACTGACGCTGATGCA	Bacteria	Acidobacteriota	Acidobacteriae	Acidobacteriales	Koribacteraceae	Candidatus Koribacter	NA
ASV_70	CGTTGTTCGGAATTATTGGGCGTAAAGGGTGCGTAGGCGGTTCGGTAAGTCTTATGTGAAATCTTCAGGCTCAACTTGAAGTCTGCATGAGAAACTGCCGGGCTTGAGTGTGGGAGAGGTGAGTGGAATTTCCGGTGTAGCGGTGAAATGCGTAGATATCGGAAGGAACACCTGTGGCGAAAGCGGCTCACTGGACCACAACTGACGCTGAGGCA	Bacteria	Acidobacteriota	Acidobacteriae	Acidobacteriales	Acidobacteriaceae (Subgroup 1)	Acidipila	NA
ASV_71	CGTTGTTCGGAATTACTGGGCGTAAAGAGTGTGTAGGCGGTTCTCTAAGTTCCGTGTGAAATCTCCCGGCTCAACTGGGAGGGTGCGCGGGAAACTGGAGGGCTCGAGTATGGGAGAGGAAAGCGGAATTCCTGGTGTAGCGGTGAAATGCGTAGATATCAGGAGGAACACCTGCGGTGTAGACAGCTTTCTGGACCATCACTGACGCTGAGACA	Bacteria	Acidobacteriota	Acidobacteriae	Bryobacterales	Bryobacteraceae	Bryobacter	NA
ASV_72	CGTTGTTCGGAATTATTGGGCGTAAAGGGTGCGTAGGCGGTTCGGTAAGTCTTATGTGAAATCTTCGGGCTCAACTCGAAGTCTGCATGAGAAACTGCCGGGCTTGAGTGTGGGAGAGGTGAGTGGAATTTCCGGTGTAGCGGTGAAATGCGTAGATATCGGAAGGAACACCTGTGGCGAAAGCGGCTCACTGGACCATAACTGACGCTGATGCA	Bacteria	Acidobacteriota	Acidobacteriae	Acidobacteriales	Acidobacteriaceae (Subgroup 1)	NA	NA
ASV_76	CGTTGTTCGGAATTACTGGGCGTAAAGAGTGTGTAGGCGGTGCTCTAAGTTCGGTGTGAAATCTCCCGGCTCAACTGGGAGGGTGCGCCGGAAACTGGAGTGCTCGAGCGTGGGAGAGGAAAGCGGAATTCCTGGTGTAGCGGTGAAATGCGTAGATATCAGGAGGAACACCGGTGGTGTAGACGGCTTTCTGGACCATTGCTGACGCTGAGACA	Bacteria	Acidobacteriota	Acidobacteriae	Bryobacterales	Bryobacteraceae	Bryobacter	NA
ASV_77	CGTTAATCGGAATTACTGGGCGTAAAGCGTGCGTAGACGGTTACATAAGTCGGGTGTGAAAGCCCCGGGCTCAACCTGGGAATTGCATTCGAGACTGCGTAGCTAGGGTGCGGAAGAGGGAAGCGGAATTTCCGGTGTAGCGGTGAAATGCGTAGATATCGGAAGGAACACCAGTGGCGAAAGCGGCTTCCTGGTCCAGCACCGACGTTCAGGCA	Bacteria	Proteobacteria	Gammaproteobacteria	Gammaproteobacteria Incertae Sedis	Unknown Family_4	Acidibacter	NA
ASV_78	CGTTGTTCGGAGTTACTGGGCGTAAAGGGTGTGTAGGCGGTTGTTTAAGTTTGGTGTGAAATCTCCCGGCTCAACTGGGAGGGTGCGCCGAATACTGAATGACTAGAGTGCGGGAGAGGAAAGTGGAATTCCTGGTGTAGCGGTGAAATGCGTAGATATCAGGAGGAACACCGGTGGTGTAGACGGCTTTCTGGACCGTAACTGACGCTGAGACA	Bacteria	Acidobacteriota	Acidobacteriae	Solibacterales	Solibacteraceae	Candidatus Solibacter	NA
ASV_79	TGGTAGTCACTTTTATTGAGCCTAAAGCGTTCGTAGCCGGTTTTGTAAATCCTCAGACAAATTCTCCTGCTTAACGGGAGATACTCTGGAGAGACTGCGAAACTAGGGACCGGGTGAGGTTGAAGGTACTTCTGGGGTAGGGGTAAAATCCTGTAATCCTGGAAGGACGACCAGTGGCGAAGGCGTTCAACTAGAACGGATCCGACGGTGAGGAA	Archaea	Thermoplasmatota	Thermoplasmata	Thermoplasmatales	NA	NA	NA
ASV_80	CGTTGCTCGGAATTACTGGGCGTAAAGGGTTCGTAGGCGGTGCGGTAAGTCGGAAGTGAAATCTCTGGGCTTAACTCAGAGGCTGCTTTCGAAACTGCCGTGCTAGAGTGCGGGAGAGGCGAGTGGAATTGCAGGTGTAGCGGTGAAATGCGTAGATATCTGCAGGAACACCCGTGGCGAAGGCGGCTCGCTGGACCGCAACTGACGCTGAGGAA	Bacteria	Acidobacteriota	Acidobacteriae	Subgroup 2	NA	NA	NA
ASV_81	CGTTGTCCGGAATTATTGGGCGTAAAGAGCTCGTAGGCGGCCGGTTGCGTCTGCTGTGAAATCCCGGGGCTTAACCCCGGGCGTGCAGTGGATACGGGCCGGCTGGAGGCAGGCAGGGGAGAATGGAATTCCCGGTGTAGCGGTGAAATGCGCAGATATCGGGAGGAACACCGGTGGCGAAGGCGGTTCTCTGGGCCTGTACTGACGCTGAGGAG	Bacteria	Actinobacteriota	Actinobacteria	Frankiales	Acidothermaceae	Acidothermus	NA
ASV_82	CGTTGTTCGGATTCATTGGGCGTAAAGGGCGCGTAGGCGGTGGGGTAAGTCTGGTGTGAAATCTCGGAGCTCAACTCCGAAAATGCACTGGATACTGCTCTGCTAGAGGGCTGGAGAGGAGATCGGAATTCACGGTGTAGCAGTGAAATGCGTAGATATCGTGAGGAAGACCAGTGGCGAAGGCGGATCTCTGGACAGCTCCTGACGCTGAGGCG	Bacteria	Verrucomicrobiota	Verrucomicrobiae	Chthoniobacterales	Xiphinematobacteraceae	Candidatus Xiphinematobacter	NA
ASV_83	CGTTGTTCGGATTCATTGGGCGTAAAGGGCGCGTAGGCGGCGGGGTAAGTCTGGTGTGAAATCTCGGAGCTCAACTTCGAAAATGCACTGGATACTGCTCTGCTAGAGGATTGGAGAGGAGATCGGAATTCACGGTGTAGCAGTGAAATGCGTAGATATCGTGAGGAAGACCAGTGGCGAAGGCGGATCTCTGGACAGTTCCTGACGCTGAGGCG	Bacteria	Verrucomicrobiota	Verrucomicrobiae	Chthoniobacterales	Xiphinematobacteraceae	Candidatus Xiphinematobacter	NA
ASV_84	CGTTATCCGGAATGATTGGGCGTAAAGCGTCTGTAGGTGGCTTTTTAAGTCTGCCGTCAAATCCCAGGGCTCAACCCTGGACAGGCGGTGGAAACTACCAAGCTGGAGTACGGTAGGGGCAGAGGGAATTTCCGGTGGAGCGGTGAAATGCGTAGAGATCGGAAAGAACACCAACGGCGAAAGCACTCTGCTGGGCCGACACTGACACTGAGAGA	Bacteria	Cyanobacteria	Cyanobacteriia	Chloroplast	NA	NA	NA
ASV_85	CGTTGTTCGGAATTATTGGGCGTAAAGGGCGCGTAGGCGGTGCGGTAAGTCACCTGTGAAATCTCCCGGCTCAACTGGGAGCCTGCAGGCGAAACTGCCGTGCTGGAGTGTGGGAGAGGTGCGTGGAATTCCCGGTGTAGCGGTGAAATGCGTAGATATCGGGAGGAACACCTGTGGCGAAAGCGGCGCACTGGACCACAACTGACGCTGAGGCG	Bacteria	Acidobacteriota	Acidobacteriae	NA	NA	NA	NA
ASV_87	CGTTGTTCGGAGTTACTGGGCGTAAAGAGTGTGTAGGCTGTTCTCTAAGTTTGGTGTGAAATCTCCCGGCTCAACTGGGAGGGTGCGCCGAAAACTGGAGGGCTCGAGTATGGGAGAGGAAAGCGGAATTCCTGGTGTAGCGGTGAAATGCGTAGATATCAGGAGGAACACCTGCGGTGTAGACAGCTTTCTGGACCATCACTGACGCTGAGACA	Bacteria	Acidobacteriota	Acidobacteriae	Bryobacterales	Bryobacteraceae	Bryobacter	NA
ASV_88	CGTTGTTCGGATTTATTGGGCGTAAAGGGTGCGTAGGCGGTTTGGCAAGTCTGATGTGAAATCTATGGGCTCAACCCATAGTCTGCATCAGAAACTGCCGGGCTTGAGTATGGGAGAGGTGAGTGGAATTTCCGGTGTAGCGGTGAAATGCGTAGATATCGGAAGGAACACCTGTGGCGAAAGCGGCTCACTGGACCATAACTGACGCTGATGCA	Bacteria	Acidobacteriota	Acidobacteriae	Acidobacteriales	Acidobacteriaceae (Subgroup 1)	Granulicella	NA
ASV_89	CGTTGCTCGGAATTACTGGGCGTAAAGGGTCTGTAGGCGGTGTGGCAAGTCGGAAGTGAAATCGCAGGGCTTAACTCTGCGGCTGCTCCCGAAACTGCCGTGCTCGAGTGCGAGATAGGCGAGTGGAATTGCAGGTGTAGCGGTGAAATGCGTAGATATCTGCAGGAACATCCGAGGCGAAAGCGGCTCGCTGGATCGCAACTGACGCTGAGAGA	Bacteria	Acidobacteriota	NA	NA	NA	NA	NA
ASV_90	CGTTGTTCGGAGTTACTGGGCGTAAAGGGTGTGTAGGCGGTTCTTTAAGTTTGGTGTGAAATCTCCCGGCTCAACCGGGAGGGTGCGCCGAATACTGAGGGACTAGAGTGCGGGAGAGGAAAGTGGAATTCCTGGTGTAGCGGTGAAATGCGTAGATATCAGGAGGAACACCGGTGGTGTAGACGGCTTTCTGGACCGTAACTGACGCTGAGACA	Bacteria	Acidobacteriota	Acidobacteriae	Solibacterales	Solibacteraceae	Candidatus Solibacter	NA
ASV_91	CGTTGTTCGGAATTACTGGGTGTAAAGGGTTCGTAGGCGGTGCGGCAAGTTGGGAGTGAAATCTCTGGGCTCAACCCAGAGGCTGCTTCCAAAACTGCTGTGCTTGAGTGTGGGAGAGGTGCGTGGAATTGCAGGTGTAGCGGTGAAATGCGTAGATATCTGCAGGAACACCCGTGGCGAAAGCGGCGCACTGGACCACAACTGACGCTGAGGAA	Bacteria	Acidobacteriota	Acidobacteriae	Subgroup 2	NA	NA	NA
ASV_94	CGTTGTTCGGAATTATTGGGCGTAAAGGGTGCGTAGGCGGTGCGGTAAGTCTGTTGTGAAATCTCCGGGCTCAACTCGGAGTCTGCAACGGAAACTGCCGTGCTCGAGTATGGGAGAGGTGAGTGGAATTCCCGGTGTAGCGGTGAAATGCGTAGATATCGGGAGGAACACCTGTGGCGAAAGCGGCTCACTGGACCATTACTGACGCTGATGCA	Bacteria	Acidobacteriota	Acidobacteriae	Acidobacteriales	Koribacteraceae	Candidatus Koribacter	NA
ASV_95	CGTTGTTCGGAATTACTGGGTGTAAAGGGTTCGTAGGCGGTGTGGCAAGTCGGGAGTGAAATCTCTGGGCTCAACTCAGGGGCTGCTTCCGAAACTGCTGTGCTAGAGTGTGGGAGAGGCGCGTGGAATTGCAGGTGTAGCGGTGAAATGCGTAGATATCTGCAGGAACACCCGTGGCGAAAGCGGCGCGCTGGACCACTACTGACGCTGAGGAA	Bacteria	Acidobacteriota	Acidobacteriae	Subgroup 2	NA	NA	NA
ASV_96	CGTTGTCCGGAATTACTGGGCGTAAAGAGCTCGTAGGTGGTTTGTCGCGTTGTTCGTGAAATTCCCTGGCTTAACTGGGGGCGTGCGGGCGATACGGGCAGACTGGAGTACTGCAGGGGAGACTGGAATTCCTGGTGTAGCGGTGGAATGCGCAGATATCAGGAGGAACACCGGTGGCGAAGGCGGGTCTCTGGGCAGTAACTGACGCTGAGGAG	Bacteria	Actinobacteriota	Actinobacteria	Corynebacteriales	Mycobacteriaceae	Mycobacterium	NA
ASV_97	CGTTGTTCGGAATTACTGGGCGTAAAGAGTGTGTAGGCGGTTCTCTAAGTTCGGTGTGAAATCTCCCGGCTCAACTGGGAGGGTGCGCCGGAAACTGGAGGGCTGGAGTATGGGAGAGGAAAGCGGAATTCCTGGTGTAGCGGTGAAATGCGTAGATATCAGGAGGAACACCTGTGGTGTAGACAGCTTTCTGGACCATCACTGACGCTGAGACA	Bacteria	Acidobacteriota	Acidobacteriae	Bryobacterales	Bryobacteraceae	Bryobacter	NA
ASV_98	CGTTGTTCGGAATTACTGGGCGTAAAGAGTGTGTAGGCGGTTTTCTAAGTTTGGTGTGAAATCTCCCGGCTTAACTGGGAGGGTGCGCCGAAAACTGGAAGGCTTGAGTGCCGGAGAGGATAGCGGAATTCCCGGTGTAGCGGTGAAATGCGTAGATATCGGGAGGAACACCTGCGGTGTAGACGGCTATCTGGACGGTTACTGACGCTGAGACA	Bacteria	Acidobacteriota	Acidobacteriae	NA	NA	NA	NA
ASV_99	CGTTGTTCGGAATTATTGGGCGTAAAGGGCGCGTAGGCGGTGCCACAAGTCACCTGTGAAATCTCCGGGCTTAACTCGGAGCCTGCAGGCGAAACTGTGGTGCTGGAGTATGGGAGAGGTGCGTGGAATTCCCGGTGTAGCGGTGAAATGCGTAGATATCGGGAGGAACACCTGTGGCGAAAGCGGCGCACTGGACCATAACTGACGCTGAGGCG	Bacteria	Acidobacteriota	NA	NA	NA	NA	NA
ASV_100	CGTTGCTCGGAATTACTGGGTGTAAAGGGTTCGTAGGCGGTGTAGCAAGTCGGGAGTGAAATCTCTGGGCTCAACCCAGAGACTGCTTCCGAAACTGCTGTGCTTGAGTGTGGGAGAGGCGCGTGGAATTGCAGGTGTAGCGGTGAAATGCGTAGATATCTGCAGGAACACCCGTGGCGAAAGCGGCGCGCTGGACCACTACTGACGCTGAGGAA	Bacteria	Acidobacteriota	Acidobacteriae	Subgroup 2	NA	NA	NA
ASV_101	CGTTAATCGGAATTACTGGGCGTAAAGCGTGCGCAGGCGGTTCGTTAAGACAGATGTGAAATCCCCGGGCTTAACCTGGGAACTGCATTTGTGACTGGCGGGCTAGAGTATGGCAGAGGGGGGTAGAATTCCACGTGTAGCAGTGAAATGCGTAGAGATGTGGAGGAATACCGATGGCGAAGGCAGCCCCCTGGGCCAATACTGACGCTCATGCA	Bacteria	Proteobacteria	Gammaproteobacteria	Burkholderiales	Burkholderiaceae	NA	NA
ASV_103	CGTTGTTCGGAATTACTGGGTGTAAAGGGTTCGTAGGCGGTGTGGCAAGTCGGGAGTGAAATTTCTGGGCTTAACTCAGAGACTGCTTCCGAAACTGCTGTGCTTGAGTGTGGGAGAGGCGCGTGGAATTGCAGGTGTAGCGGTGAAATGCGTAGATATCTGCAGGAACACCCGTGGCGAAAGCGGCGCGCTGGACCACTACTGACGCTGAGGAA	Bacteria	Acidobacteriota	Acidobacteriae	Subgroup 2	NA	NA	NA
ASV_104	CGTTATTCGGATTTACTGGGTGTAAAGGGTGTGTAGACGGTCTGTTAAGTTCGTTGTTAAATCTTCCGGCCTAACTGGAAGCTTGCGATGAAAACTGGCGGACTTGAGGGTGAAAGAGAGAAGTGGAATTCTCGGAGTAGCGGTAAAATGCGTAGATCTCGAGAGGAACACCGATGGCGAAAGCAGCTTCTTGGTTCACATCTGACGTTGAAACA	Bacteria	Dependentiae	Babeliae	Babeliales	Vermiphilaceae	NA	NA
ASV_105	CGTTGTCCGGAGTTACTGGGCGTAAAGGGCCTGTAGGCGGGAGGCGGCGTTGGGGGTGACAGTCGGCGGCTTAACTGCCGAAGGACTCTCAAAACGGGTCTTCTTGAGGGCCTCAGAGGGACATGGAAGTCCGGGTGGAGCGGTGAAATGCGTAGAGATCCGGAGGAACACCAAAGGCGAAGGCAGTGTCCTGGGAGGCACCTGACGCTGAGGGG	Bacteria	Chloroflexi	Ktedonobacteria	Ktedonobacterales	Ktedonobacteraceae	1921-2	NA
ASV_106	CGTTATCCGGATTCACTGGGTTTAAAGGGTGCGTAGGTGGGCAGGTAAGTCAGTGGTGAAATCTCCGGGCTTAACCCGGAAACTGCCGTTGATACTATCTGTCTTGAATGTAGTGGAGGTGAGCGGAATATGTCATGTAGCGGTGAAATGCTTAGATATGACATAGAACACCCATTGCGAAGGCAGCTCGCTACACTATTATTGACACTGAGGCA	Bacteria	Bacteroidota	Bacteroidia	Chitinophagales	Chitinophagaceae	Puia	NA
ASV_108	CGTTAATCGGAATTACTGGGCGTAAAGCGCGCGTAGACGGTTTTGTAAGTCAGATGTGAAATCCCTGGGCTCAACCTGGGAACTGCATTTGAAACTGCATGGCTAGAGTATGGAAGAGGGAAGTGGAATTTCCGGTGTAGCGGTGAAATGCGTAGATATCGGAAGGAACACCAGTGGCGAAAGCGACTTCCTGGTCCAATACTGACGTTCATGTG	Bacteria	Proteobacteria	Gammaproteobacteria	WD260	NA	NA	NA
ASV_109	CGTTGTTCGGAATTATTGGGCGTAAAGGGCGCGTAGGCGGTGCGGTAAGTCACCTGTGAAATCCCCAGGCTTAACCTGGGGCCTGCAGGCGAAACTGCCGTGCTGGAGGGTGGGAGAGGTGCGTGGAATTCCCGGTGTAGCGGTGAAATGCGTAGATATCGGGAGGAACACCTGTGGCGAAAGCGGCGCACTGGACCACTACTGACGCTGAGGCG	Bacteria	Acidobacteriota	Acidobacteriae	NA	NA	NA	NA
ASV_111	CGTTGTTCGGAATTACTGGGTGTAAAGGGTTCGTAGGCGGTGTGGCAAGTTGGGAGTGAAATCTCTAGGCTCAACCTAGAGGCTGCTTCCAAAACTGCTGTGCTTGAGTGTGAGAGAGGCTCGTGGAATTGCAGGTGTAGCGGTGAAATGCGTAGATATCTGCAGGAACACCCGTGGCGAAAGCGGCGAGCTGGATCACAACTGACGCTGAGGAA	Bacteria	Acidobacteriota	Acidobacteriae	Subgroup 2	NA	NA	NA
ASV_112	CGTTGTTCGGAGTTACTGGGCGTAAAGGGTGTGTAGGCGGTTCTCTAAGTTTGGTGTGAAATCTCCCGGCTCAACTGGGAGGGTGCGCCGAATACTGAAGGACTCGAGTGCGGGAGAGGAGAGTGGAATTCCTGGTGTAGCGGTGAAATGCGTAGATATCAGGAGGAACACCGGTGGTGTAGACGGCTCTCTGGACCGTAACTGACGCTGAGACA	Bacteria	Acidobacteriota	Acidobacteriae	Solibacterales	Solibacteraceae	Candidatus Solibacter	NA
ASV_114	CGTTGTTCGGAATTATTGGGCGTAAAGGGTGCGTAGGCGGTTTGGTAAGTCTCTTGTGAAAACTCCGGGCTCAACTCGGAGCCTGCAGGAGAAACTGCCGGGCTTGAGTGTGGGAGAGGTGAGTGGAATTCCTGGTGTAGCGGTGAAATGCGTAGATATCAGGAGGAACACCTGTGGCGAAAGCGGCTCACTGGACCATAACTGACGCTGATGCA	Bacteria	Acidobacteriota	Acidobacteriae	Acidobacteriales	Acidobacteriaceae (Subgroup 1)	Occallatibacter	NA
ASV_115	CGTTGTTCGGAATTATTGGGCGTAAAGGGCGCGTAGGCGGTGCCACAAGTCACTTGTGAAATCCCCGGGCTTAACTCGGGGCCTGCAGGCGAAACTGTGGTGCTGGAGTATGGGAGAGGTGCGTGGAATTCCCGGTGTAGCGGTGAAATGCGTAGATATCGGGAGGAACACCTGTGGCGAAAGCGGCGCACTGGACCATAACTGACGCTGAGGCG	Bacteria	NA	NA	NA	NA	NA	NA
ASV_116	TGGTCGGGGCGATTATTGGGCCTAAAGCATCCGTAGCCGGTTCCGTAGGTCCTCTGTTAAATCCAACCGCTTAACGGTTGACCTGCAGAGGATACCGCGGGACTAGGAGGCGGGAGAGGCGGACGGTACTCCGCGTGTAGGGGTAAAATCCTTTGATCCGCGGAAGACCACCAGTGGCGAAGGCGGTCCGCCAGAACGCGCTCGACGGTGAGGGA	Archaea	Crenarchaeota	Nitrososphaeria	Group 1.1c	NA	NA	NA
ASV_117	CGTTGTTCGGATTGACTGGGCGTAAAGGGCGTGTAGGCGGTTGGTTAAGTCGGGTGTGAAAGCCTGGGGCTCAGCCCCAGAAGTGCATCCGAAACTATCCAGCTAGAGCGCGATAGAGGAGGGTGGAATTCCTGGTGTAGCGGTGAAATGCGTAGATATCAGGAGGAACACCGGCGGCGAAGGCGGCCCTCTGGATCGTTGCTGACGCTGAGACG	Bacteria	RCP2-54	NA	NA	NA	NA	NA
ASV_119	CGTTGTTCGGAATTATTGGGCGTAAAGGGCGCGTAGGCGGTGCGGTAAGTCACCTGTGAAACCTCTGGGCTTAACTCAGAGCCTGCAGGCGAAACTGCCGTGCTGGAGTGTGGGAGAGGTGCGTGGAATTCCCGGTGTAGCGGTGAAATGCGTAGATATCGGGAGGAACACCTGTGGCGAAAGCGGCGCACTGGACCACAACTGACGCTGAGGCG	Bacteria	Acidobacteriota	Acidobacteriae	NA	NA	NA	NA
ASV_120	CGTTGTTCGGAATTATTGGGCGTAAAGGGTGCGTAGGCGGTTTGGTAAGTCTTATGTGAAATCTATGGGCTCAACTCATAGTCTGCATGAGAAACTGCCGGGCTTGAGTGTGGGAGAGGTGAGTGGAATTCCCGGTGTAGCGGTGAAATGCGTAGATATCGGGAGGAACACCTGTGGCGAAAGCGGCTCACTGGACCACAACTGACGCTGATGCA	Bacteria	Acidobacteriota	Acidobacteriae	Acidobacteriales	Acidobacteriaceae (Subgroup 1)	NA	NA
ASV_121	CGTTGTTCGGATTCATTGGGCGTAAAGGGCGCGTAGGCGGCGAGGTAAGTCGGGTGTGAAATCTCAGAGCTCAACTCTGAAACTGCACTCGATACTGCTTTGCTAGAGGACTGGAGAGGAGATTGGAATTCACGGTGTAGCAGTGAAATGCGTAGAGATCGTGAGGAAGACCAGTGGCGAAGGCGGATCTCTGGACAGTTCCTGACGCTGAGGCG	Bacteria	Verrucomicrobiota	Verrucomicrobiae	Chthoniobacterales	Xiphinematobacteraceae	Candidatus Xiphinematobacter	NA
ASV_122	CGTTGTTCGGAGTTACTGGGCGTAAAGGGTGTGTAGGCGGTTCTTTAAGTTTGGTGTGAAATCTCCCGGCTCAACCGGGAGGGTGCGCCGAATACTGAGGGACTTGGAGTGCGGGAGAGGAAAGTGGAATTCCTGGTGTAGCGGTGAAATGCGTAGATATCAGGAGGAACACCGGTGGTGTAGACGGCTTTCTGGACCGTAACTGACGCTGAGAC	Bacteria	Acidobacteriota	Acidobacteriae	Solibacterales	Solibacteraceae	Candidatus Solibacter	NA
ASV_123	CGTTGTTCGGAATTACTGGGTGTAAAGGGTTCGTAGGCGGTGTGGCAAGTCGGGAGTGAAATTTCTGGGCTTAACCCAGAAGCTGCTTCCGAAACTGCTGTGCTGGAGTGTGGGAGAGGCGCGTGGAATTGCAGGTGTAGCGGTGAAATGCGTAGATATCTGCAGGAACACCCGTGGCGAAAGCGGCGCGCTGGACCACTACTGACGCTGAGGAA	Bacteria	Acidobacteriota	Acidobacteriae	Subgroup 2	NA	NA	NA
ASV_125	CGTTGTTCGGAGTTACTGGGCGTAAAGGGTGTGTAGGCGGCTTTTTAAGTTTGGTGTGAAATCTCCCGGCTCAACCGGGAGGGTGCGCCGAATACTGAGAGGCTAGAGTGCGGGAGAGGAAAGTGGAATTCCTGGTGTAGCGGTGAAATGCGTAGATATCAGGAGGAACACCGGTGGTGTAGACGGCTTTCTGGACCGTAACTGACGCTGAAACA	Bacteria	Acidobacteriota	Acidobacteriae	Solibacterales	Solibacteraceae	Candidatus Solibacter	NA
ASV_126	CGTTGTCCGGAGTTACTGGGCGTAAAGGGCGCGCAGGCGGCCCGTCAGGTGTGCGGTGAAAGCTCCCGGCTTAACTGGGAGAGGTCCGTGCAAACCGGCGGGCTTGAGCGTCGGAGAGGGGCATGGAATTCCGGGTGGAGCGGTGAAATGCGTAGAGATCCGGAGGAACACCAATGGCGAAGGCAGTGCCCTGGCCGACGGCTGACGCTCAGGCG	Bacteria	Chloroflexi	Ktedonobacteria	Ktedonobacterales	JG30-KF-AS9	NA	NA
ASV_127	CGTTGTCCGGAATTATTGGGCGTAAAGAGCTCGTAGGCGGCTTGTTGCGTCTGCTGTGAAATCCCGGGGCTTAACCCCGGGCTTGCAGTGGATACGGGCTGGCTGGAGGCAGGCAGGGGAGAATGGAATTCCCGGTGTAGCGGTGAAATGCGCAGATATCGGGAGGAACACCGGTGGCGAAGGCGGTTCTCTGGGCCTGTTCTGACGCTGAGGAG	Bacteria	Actinobacteriota	Actinobacteria	Frankiales	Acidothermaceae	Acidothermus	NA
ASV_129	CGTTATTCGGAATAATTGGGCGTAAAGGGTGCGTAGACGGCATATTAAGTCAACTGTTAAATACCTCGGCCTAACTGGGGACCGGCAGTAGATACTGATGTGCTAGAGGATGGAAGAGAGAAGTGGAATTCTCGGAGTAGCGGTAAAATGCGTAGATCTCGAGAGGAACACCGATGGCGAAGGCAGCTTCTTGGTCCATATCTGACGTTGAGGCA	Bacteria	Dependentiae	Babeliae	Babeliales	NA	NA	NA
ASV_130	CGTTGTCCGGAATTATTGGGCGTAAAGAGCTCGTAGGCGGCTTGTCACGTCTGCTGTGAAATCCCGGGGCTTAACCCCGGGCGTGCAGTGGATACGGGCAGGCTGGAGGCAGGCAGGGGAGAATGGAATTCCCGGTGTAGCGGTGAAATGCGCAGATATCGGGAGGAACACCGGTGGCGAAGGCGGTTCTCTGGGCCTGTTCTGACGCTGAGGAG	Bacteria	Actinobacteriota	Actinobacteria	Frankiales	Acidothermaceae	Acidothermus	NA
ASV_131	CATTAATCGGAATTATTGGGCGTAAAGGGCGCGTAGGCGGATTTGCAAGTCAGATGTGAAATTCCAAGGCTCAACCTTGGAGCTGCATCTGAAACTGCAAACCTGGAGGGCTGGCGGAGAAAATGGAATTCCACGTGTAGCGGTGAAATGCGTAGATATGTGGAGGAACACCTGTGGCGAAAGCGGTTTTCTAGCTAGTTCCTGACGCTGAGGCG	Bacteria	NA	NA	NA	NA	NA	NA
ASV_133	CGTTGTTCGGAATTACTGGGTGTAAAGGGTTCGTAGGCGGTGTGGCAAGTCGGGAGTGAAATCTCTGGGCTCAACTCAGAGGCTGCTTCCGAAACTGCTGTGCTTGAGTGTGAGAGAGGCTCGTGGAATTGCAGGTGTAGCGGTGAAATGCGTAGATATCTGCAGGAACACCCGTGGCGAAAGCGGCGAGCTGGATCACTACTGACGCTGAGGAA	Bacteria	Acidobacteriota	Acidobacteriae	Subgroup 2	NA	NA	NA
ASV_134	CGTTGCTCGGAATTACTGGGCGTAAAGGGTTCGTAGGCGGTGCGGTAAGTCGGAAGTGAAATCTCTGGGCTTAACTCAGAGGCTGCTTTCGAAACTGCCGTGCTCGAGTGCGGGAGAGGCGAGTGGAATTGCAGGTGTAGCGGTGAAATGCGTAGATATCTGCAGGAACACCCGTGGCGAAGGCGGCTCGCTGGACCGCAACTGACGCTGAGGAA	Bacteria	Acidobacteriota	Acidobacteriae	Subgroup 2	NA	NA	NA
ASV_135	CGTTGCTCGGAATTACTGGGTGTAAAGGGTTCGTAGGCGGTGTGGCAAGTCGGGAGTGAAATCTCTGGGCTCAACCCAGGGGCTGCTTCCGAAACTGCCGTGCTAGAGTGTGGGAGAGGCGCGTGGAATTGCAGGTGTAGCGGTGAAATGCGTAGATATCTGCAGGAACACCCGTGGCGAAAGCGGCGCGCTGGACCACTACTGACGCTGAGGAA	Bacteria	Acidobacteriota	Acidobacteriae	Subgroup 2	NA	NA	NA
ASV_136	CGTTGTTCGGAGTTACTGGGCGTAAAGGGTGTGTAGGCGGTCTTCTAAGTTTGGTGTGAAATCTCCCGGCTCAACTGGGAGGGTGCGCCGAATACTGAAAGACTAGAGTGCGGGAGAGGATAGTGGAATTCCTGGTGTAGCGGTGAAATGCGTAGATATCAGGAGGAACACCGGTGGTGTAGACGGCTATCTGGACCGTAACTGACGCTGAGACA	Bacteria	Acidobacteriota	Acidobacteriae	Solibacterales	Solibacteraceae	Candidatus Solibacter	NA
ASV_137	CGTTGTCCGGAATTATTGGGCGTAAAGAGCTCGTAGGCGGTCTGTTGCGTCCGCTGTGAAAACTCGGGGCTTAACCCCGAGCCTGCAGTGGATACGGGCAGACTAGAGGTAGGTAGGGGAGAATGGAATTCCCGGTGTAGCGGTGAAATGCGCAGATATCGGGAGGAACACCGGTGGCGAAGGCGGTTCTCTGGGCCTTACCTGACGCTGAGGAG	Bacteria	Actinobacteriota	Actinobacteria	Frankiales	Acidothermaceae	Acidothermus	NA
ASV_138	CGTTGTTCGGAATTACTGGGCGTAAAGAGTGTGTAGGCGGTTCTCTAAGTTCCGTGTGAAATCTCCCGGCTTAACTGGGAGGGTGCGCGGAAGACTGGAGGGCTGGAGTATGGGAGAGGAAAGCGGAATTCCTGGTGTAGCGGTGAAATGCGTAGATATCAGGAGGAACACCTGCGGTGTAGACAGCTTTCTGGACCATCACTGACGCTGAGACA	Bacteria	Acidobacteriota	Acidobacteriae	Bryobacterales	Bryobacteraceae	Bryobacter	NA
ASV_139	TGGTCGGGACGATTATTGGGCCTAAAGCATCCGTAGCCGGTCCTGCAAGTCTCCCGTTAAATCCACCTGCTCAACAGATGGGCTGCGGGGGATACTACAGGGCTAGGAGGCGGGAGAGGCAAGCGGTACTCAGTGGGTAGGGGTAAAATCCTTTGATCCACTGAAGACCACCAGTGGCGAAGGCGGCTTGCCAGAACGCGCTCGACGGTGAGGGA	Archaea	Crenarchaeota	Nitrososphaeria	Nitrososphaerales	Nitrososphaeraceae	NA	NA
ASV_140	CGTTATTCGGATTTACTGGGTGTAAAGGGTGTGTAGACGGTCTGTTAAGTTTGTTGTTAAATCTTCCGGCCTAACTGGAAGCTTGCGATGAAAACTGGCGGACTTGAGGGTGAAAGAGAGAAGTGGAATTCTCGGAGTAGCGGTAAAATGCGTAGATCTCGAGAGGAACACCGATGGCGAAAGCAGCTTCTTGGTTCACATCTGACGTTGAAACA	Bacteria	Dependentiae	Babeliae	Babeliales	Vermiphilaceae	NA	NA
ASV_141	CGTTGTTCGGAATTATTGGGCGTAAAGGGTGCGTAGGCGGCGCGGTAAGTCACCTGTGAAATCTCCCGGCTTAACTGGGAGCCTGCAGGCGAAACTACCGTGCTGGAGTATGGGAGAGGTGCGTGGAATTCCCGGTGTAGCGGTGAAATGCGTAGATATCGGGAGGAACACCTGTGGCGAAAGCGGCGCACTGGACCATAACTGACGCTGATGCA	Bacteria	NA	NA	NA	NA	NA	NA
ASV_142	CGTTAATCGGAATTACTGGGCGTAAAGCGCGCGTAGACGGTTTGGTAAGTCAGATGTGAAATCCCCGGGCTCAACCTGGGAACTGCATTTGATACTGCCTGGCTAGAGTATGGAAGAGGGAAGTGGAATTTCCGGTGTAGCGGTGAAATGCGTAGATATCGGAAGGAACACCAGTGGCGAAAGCGACTTCCTGGTCCAATACTGACGTTCATGTG	Bacteria	Proteobacteria	Gammaproteobacteria	WD260	NA	NA	NA
ASV_143	TGGTCGGGGCGTTTATTGGGCCTAAAGCATCCGTAGCCGGTTCTGTAGGTCTCCTGTTAAATTCAACGGCTTAACCGTTTGACCCGCAGGAGATACCGCAGGACTAGGAGGCGGGAGAGGCGGACGGTACTCCGTGGGTAGGGGTAAAATCCTTTGATCCACGGAAGACCACCAGTGGCGAAGGCGGTCCGCCAGAACGCGCTCGACGGTGAGGG	Archaea	Crenarchaeota	Nitrososphaeria	NA	NA	NA	NA
ASV_144	CGTTGTTCGGAATTACTGGGCGTAAAGGGCGCGTAGGCGGCCGCCTTTGTCAGGTGTGAAAGCCCCAGGCTCAACCTGGGAATTGCACTTGGGACGGGGTGGCTTGAGTTCGGGAGAGGAGAGTGGAATTCCCAGTGTAGAGGTGAAATTCGTAGATATTGGGAAGAACACCGGTGGCGAAGGCGGCTCTCTGGACCGATACTGACGCTGAGGCG	Bacteria	NA	NA	NA	NA	NA	NA
ASV_145	CGTTGTTCGGAATTACTGGGCGTAAAGGGCGTGTAGGCGGTGCGGTAAGTGGGGCGTGAAATCCCCGAGCTTAACTCGGGGCGGTCGTTCCAGACTGCCGTGCTAGGGTGCGGGAGAGGGAAGTGGAATTCCCGGTGTAGCGGTGAAATGCGTAGATATCGGGAGGAACACCTGCGGCGAAGGCGGCTTCCTGGACCGTAACCGACGCTGAGGCG	Bacteria	Acidobacteriota	Acidobacteriae	Subgroup 13	NA	NA	NA
ASV_146	CGTTGCTCGGATTTACTGGGCGTAAAGGGTCCGTAGGTGGCTTTGTAAGTTAGATGTGAAATCTCAGGGCTTAACCCTGAAATTGCATCTAAAACTGCGGAGCTTGAGTTCGGAAGAGGTTGGCGGAATTCCCGGTGTAGCGGTGAAATGCGTAGATATCGGGAGGAACACCAGTGGCGAAGGCGGCCAACTGGTCCGACACTGACACTGAGGGA	Bacteria	Dadabacteria	Dadabacteriia	Dadabacteriales	NA	NA	NA
ASV_147	CGTTGTTCGGAATTACTGGGCGTAAAGAGTGTGTAGGCGGTTCTCTATGTTCGGTGTGAAATCTCCCGGCTTAACTGGGAGGGTGCGCCGAAAACTGGAGGGCTTGAGTATGGGAGAGGAAAGCGGAATTCCTGGTGTAGCGGTGAAATGCGTAGATATCAGGAGGAACACCTGCGGTGTAGACGGCTTTCTGGACCATCACTGACGCTGAGACA	Bacteria	Acidobacteriota	Acidobacteriae	NA	NA	NA	NA
ASV_148	CGTTGTTCGGAATTATTGGGCGTAAAGGGCGCGTAGGCGGTGCGGTAAGTCACCTGTGAAATCTCCGGGCTTAACTCGGAGCCTGCAGGCGAAACTGCCGTGCTGGAGTATGGGAGAGGTGCGTGGAATTCCCGGTGTAGCGGTGAAATGCGTAGATATCGGGAGGAACACCTGTGGCGAAAGCGGCGCACTGGACCATAACTGACGCTGAGGCG	Bacteria	Acidobacteriota	Acidobacteriae	Acidobacteriales	NA	NA	NA
ASV_149	CGTTGTTCGGAATCACTGGGCGTAAAGCGCACGTAGGCGGACTTTTAAGTCAGGGGTGAAATCCTGAGGCTCAACCTCAGAACTGCCTTTGATACTGGGAGTCTTGAATTCGAGAGAGGTAAGTGGAATTGGTAGTGTAGAGGTGAAATTCGTAGATATTACCAGGAACACCAGTGGCGAAGGCGGCTTACTGGCTCGATATTGACGCTGAGGTG	Bacteria	Proteobacteria	Alphaproteobacteria	NA	NA	NA	NA
ASV_150	CGTTGTTCGGAGTTACTGGGCGTAAAGGGTGTGTAGGCGGTTCTTTAAGTTTGGTGTGAAATCTCCCGGCTTAACCGGGAGGGTGCGCCGAATACTGAGGGACTAGAGTGCGGGAGAGGAAAGTGGAATTCCTGGTGTAGCGGTGAAATGCGTAGATATCAGGAGGAACACCGGTGGTGTAGACGGCTTTCTGGACCGTAACTGACGCTGAGACA	Bacteria	Acidobacteriota	Acidobacteriae	Solibacterales	Solibacteraceae	Candidatus Solibacter	NA
ASV_151	CGTTGTTCGGAATTATTGGGCGTAAAGGGTGCGTAGGCGGTTCGGTAAGTTTTGTGTGAAACCTTCGGGCTCAACTCGAAGCCTGCACAAAATACTGCCGGGCTTGAGTGTGGGAGAGGTGAGTGGAATTTCCGGTGTAGCGGTGAAATGCGTAGATATCGGAAGGAACACCTGTGGCGAAAGCGGCTCACTGGACCACAACTGACGCTGAGGCA	Bacteria	Acidobacteriota	Acidobacteriae	Acidobacteriales	Acidobacteriaceae (Subgroup 1)	Acidipila	NA
ASV_154	CGTTGTTCGGAATTATTGGGCGTAAAGGGCGCGTAGGCGGTGCGGTAAGTCACCTGTGAAACCTCTAGGCTTAACCTAGAGCCTGCAGGCGAAACTGCCGTGCTAGAGGGTGGGAGAGGTGCGTGGAATTCCCGGTGTAGCGGTGAAATGCGTAGATATCGGGAGGAACACCTGTGGCGAAAGCGGCGCACTGGACCACTTCTGACGCTGAGGCG	Bacteria	Acidobacteriota	Acidobacteriae	Acidobacteriales	Koribacteraceae	Candidatus Koribacter	NA
ASV_155	CGTTGTTCGGAATTATTGGGCGTAAAGGGCGCGTAGGCGGTGCGGTAAGTCACCTGTGAAACCTCTGGGCTCAACTCAGAGCCTGCAGGCGAAACTGCCGTGCTGGAGTGTGGGAGAGGTGCGTGGAATTCCCGGTGTAGCGGTGAAATGCGTAGATATCGGGAGGAACACCTGTGGCGAAAGCGGCGCACTGGACCACAACTGACGCTGAGGCG	Bacteria	Acidobacteriota	Acidobacteriae	Acidobacteriales	NA	NA	NA
ASV_157	CGTTATCCGGAATGATTGGGCGTAAAGCGTCTGTAGGTGGCTTTTTAAGTCTGCCGTTAAATCCCAGGGCTTAACCCTGGATAAGCGGTGGAAACTACCAAGCTGGAGTACGGTAGGGGCAGAGGGAATTTCCGGTGGAGCGGTGAAATGCGTAGAGATCGGAAAGAACACCAACGGCGAAGGCACTCTGCTGGGCCGACACTGACACTGAGAGA	Bacteria	Cyanobacteria	Cyanobacteriia	Chloroplast	NA	NA	NA
ASV_158	CGTTGTTCGGAATTATTGGGCGTAAAGGGCGCGTAGGCGGTGCGGTAAGTCACCTGTGAAATCTCCGGGCTCAACTCGGAGCTTGCAGGCGAAACTGCCGTGCTGGAGTATGGGAGAGGTGCGTGGAATTCCCGGTGTAGCGGTGAAATGCGTAGATATCGGGAGGAACACCTGTGGCGAAAGCGGCGCACTGGACCATAACTGACGCTGAGGCG	Bacteria	Acidobacteriota	Acidobacteriae	Acidobacteriales	NA	NA	NA
ASV_159	CGTTGTCCGGATTTATTGGGCGTAAAGCGCACGCAGGCGGTGGGACAAGTTTGAGGTTACAGCTCCTGGCTTAACTGGGAGAGCGCCTTGAAGACTGTTCGACTTGAGGGCCAGAGAGGGACACAGAATTCCGGGTGTAGTGGTGAAATGCGTAGATATCCGGAGGAATACCAAAGGCGAAGGCAGTGTCCTGGATGGTACCTGACGCTCAGGTG	Bacteria	Chloroflexi	Ktedonobacteria	Ktedonobacterales	Ktedonobacteraceae	JG30a-KF-32	NA
ASV_160	CGTTGTTCGGAATTACTGGGCGTAAAGAGTGTGTAGGCGGTTCTCTAAGTTCCGTGTGAAATCTCCCGGCTTAACTGGGAGGGTGCGCGGGAAACTGGAGGGCTGGAGTATGGGAGAGGAAAGCGGAATTCCTGGTGTAGCGGTGAAATGCGTAGATATCAGGAGGAACACCTGCGGTGTAGACAGCTTTCTGGACCATCACTGACGCTGAGACA	Bacteria	Acidobacteriota	Acidobacteriae	Bryobacterales	Bryobacteraceae	Bryobacter	NA
ASV_161	CGTTAATCGGAATTACTGGGCGTAAAGCGTGCGCAGGCGGTGATGTAAGACCGATGTGAAATCCCCGGGCTTAACCTGGGAACTGCATTGGTGACTGCATCGCTGGAGTATGGCAGAGGGGGGTAGAATTCCACGTGTAGCAGTGAAATGCGTAGAGATGTGGAGGAATACCGATGGCGAAGGCAGCCCCCTGGGCCAATACTGACGCTCATGCA	Bacteria	Proteobacteria	Gammaproteobacteria	Burkholderiales	Burkholderiaceae	Burkholderia-Caballeronia-Paraburkholderia	NA
ASV_162	CGTTGTTCGGAATTATTGGGCGTAAAGGGTGCGTAGGCGGTGCCACAAGTCACTTGTGAAATCTCCGGGCTTAACTCGGAGCCTGCAGGCGAAACTGTGGTGCTGGAGTATGGGAGAGGTGCGTGGAATTCCCGGTGTAGCGGTGAAATGCGTAGATATCGGGAGGAACACCTGTGGCGAAAGCGGCGCACTGGACCATAACTGACGCTGATGCA	Bacteria	Acidobacteriota	Acidobacteriae	NA	NA	NA	NA
ASV_163	CGTTGTTCGGAGTTACTGGGCGTAAAGGGTGTGTAGGCGGTTGTTTAAGTTTGGTGTGAAATCTCCCGGCTTAACTGGGAGGGTGCGCCGAATACTGAATGACTTGGAGTGCGGGAGAGGAGAGTGGAATTCCTGGTGTAGCGGTGAAATGCGTAGATATCAGGAGGAACACCGGCGGTGTAGACGGCTCTCTGGACCGTAACTGACGCTGAAAC	Bacteria	Acidobacteriota	Acidobacteriae	Solibacterales	Solibacteraceae	Candidatus Solibacter	NA
ASV_164	CGTTGTTCGGATTGACTGGGCGTAAAGGGCGTGTAGGCGGTTGGTCAAGTCTGGTGTGAAAGCCCGGGGCTCAACCCCGGAAGTGCATTGGAAACTAGCCAGCTAGAGCGCGAGAGAGGAGGGTGGAATTCCTGGTGTAGCGGTGAAATGCGTAGATATCAGGAGGAACACCGGCGGCGAAGGCGGCCCTCTGGCTCGTTGCTGACGCTGAAACG	Bacteria	RCP2-54	NA	NA	NA	NA	NA
ASV_165	CGTTGTCCGGAGTTACTGGGCGTAAAGCGCACGCAGGCGGTCGCCGAAGTTTGGAGTGACAGTGCCCGGCTTAACTGGGCAAGTGCTTCGAAAACTGGGCGACTTGAGGGCTTCAGAGGGACACGGAATTCCGGGTGGAGTGGTGAAATGCGTAGATATCCGGAGGAACACCGAAGGCGAAGGCAGTGTCCTGGGGAGTACCTGACGCTGAGGTG	Bacteria	NA	NA	NA	NA	NA	NA
ASV_168	CGTTGCTCGGAATCACTGGGCGTAAAGCGCACGTAGGCGGGTTCTTAAGTCAGGGGTGAAATCCTGGAGCTCAACTCCAGAACTGCCTTTGATACTGAGGACCTCGAGTTCGGGAGAGGTGAGTGGAACTGCGAGTGTAGAGGTGAAATTCGTAGATATTCGCAAGAACACCAGTGGCGAAGGCGGCTCACTGGCCCGATACTGACGCTGAGGTG	Bacteria	Proteobacteria	Alphaproteobacteria	Rhizobiales	Xanthobacteraceae	NA	NA
ASV_169	CGTTGTTCGGAATTATTGGGCGTAAAGGGTGCGTAGGCGGTTTGGTAAGTCTTGTGTGAAATCTACAGGCTCAACTTGTAGTCTGCACGAGAAACTGCCGGGCTTGAGTGTGGGAGAGGTGAGTGGAATTCCTGGTGTAGCGGTGAAATGCGTAGATATCAGGAGGAACACCTGTGGCGAAAGCGGCTCACTGGACCATAACTGACGCTGATGCA	Bacteria	Acidobacteriota	Acidobacteriae	Acidobacteriales	Acidobacteriaceae (Subgroup 1)	NA	NA
ASV_170	CGTTGTTCGGAATTATTGGGCGTAAAGGGTGCGTAGGCGGTTTGACAAGTCTGATGTGAAATCTATGGGCTCAACCCATAGTCTGCATCGGAAACTGTCGGGCTTGAGTATGGGAGAGGTGAGTGGAATTTCCGGTGTAGCGGTGAAATGCGTAGATATCGGAAGGAACACCTGTGGCGAAAGCGGCTCACTGGACCATTACTGACGCTGAGGCA	Bacteria	Acidobacteriota	Acidobacteriae	Acidobacteriales	Acidobacteriaceae (Subgroup 1)	Granulicella	NA
ASV_171	CGTTGTTCGGAATTATTGGGCGTAAAGGGTGCGTAGGCGGTCCGGTAAGTCTTGTGTGAAATCTTCGGGCTCAACTCGAAGTCTGCACGAGAAACTGCCGGGCTGGAGTGTGGGAGAGGTGAGTGGAATTTCCGGTGTAGCGGTGAAATGCGTAGATATCGGAAGGAACACCTGTGGCGAAAGCGGCTCACTGGACCATAACTGACGCTGAGGCA	Bacteria	Acidobacteriota	Acidobacteriae	Acidobacteriales	Acidobacteriaceae (Subgroup 1)	Acidipila	NA
ASV_172	TGGTAGTCACTTTTATTGAGCCTAAAGCGTTCGTAGCCGGTTTTGTAAATCCTCAGACAAATTCTCCCGCTTAACGGGAGATACTCTGGAGAGACTGCGAAACTAGGGACCGGGTGAGGTTGAAGGTACTTCTGGGGTAGGGGTAAAATCCTGTAATCCTGGAAGGACGACCAGTGGCGAAGGCGTTCAACTAGAACGGATCCGACGGTGAGGAA	Archaea	Thermoplasmatota	Thermoplasmata	Thermoplasmatales	NA	NA	NA
ASV_173	CGTTGTTCGGAATTATTGGGCGTAAAGGGCGCGTAGGCGGTGCGGTAAGTCACCTGTGAAACCTCTAGGCTTAACCTAGAGCCTGCAGGCGAAACTGCCGTGCTGGAGGGTGGGAGAGGTGCGTGGAATTCCCGGTGTAGCGGTGAAATGCGTAGATATCGGGAGGAACACCTGTGGCGAAAGCGGCGCACTGGACCACTTCTGACGCTGAGGCG	Bacteria	Acidobacteriota	Acidobacteriae	Acidobacteriales	Koribacteraceae	Candidatus Koribacter	NA
ASV_174	CGTTGTTCGGAATTACTGGGCGTAAAGCGCACGTAGGCGGACATTTAAGTCGGGGGTGAAAGCCTTGGGCTCAACCCAAGAATTGCCTTCGATACTGGATGTCTTGAGACCGGGAGAGGTGAGTGGAATTCCGAGTGTAGAGGTGAAATTCGTAGATATTCGGAAGAACACCAGTGGCGAAGGCGGCTCACTGGCCCGGTTCTGACGCTGAGGTG	Bacteria	Proteobacteria	Alphaproteobacteria	NA	NA	NA	NA
ASV_175	CGTTGTCCGGAATTATTGGGCGTAAAGAGCTCGTAGGCGGCTTGTCGCGTCTGCTGTGAAATCCCGGGGCTTAACCCCGGGCGTGCAGTGGATACGGGCTGGCTGGAGGCAGGCAGGGGAGAATGGAATTCCCGGTGTAGCGGTGAAATGCGCAGATATCGGGAGGAACACCGGTGGCGAAGGCGGTTCTCTGGGCCTGTTCTGACGCTGAGGAG	Bacteria	Actinobacteriota	Actinobacteria	Frankiales	Acidothermaceae	Acidothermus	NA
ASV_176	CGTTGTTCGGAATTACTGGGCGTAAAGAGTGTGTAGGCGGTTTTCTAAGTTTGGTGTGAAATCTCCCGGCTTAACTGGGAGGGTGCGCCGAAAACTGGGAGGCTTGAGTGCCGGAGAGGATAGCGGAATTCCTGGTGTAGCGGTGAAATGCGTAGATATCAGGAGGAACACCTGCGGTGTAGACGGCTATCTGGACGGCACTGACGCTGAGACAC	Bacteria	Acidobacteriota	Acidobacteriae	NA	NA	NA	NA
ASV_177	CGTTGTTCGGATTCACTGGGCGTAAAGGGTGCGTAGGTGGTGAGGTAAGTCGGATGTGAAAGCTCGGAGCTCAACTCCGAAATGGCATTGGAAACTACCTTGCTCGAGGGTTGGAGGGGGGACTGGAATACTTGGTGTAGCAGTGAAATGCGTAGATATCAAGTGGAACACCAGTGGCGAAGGCGAGTCCCTGGACAACTCCTGACACTGAGGCA	Bacteria	Verrucomicrobiota	Verrucomicrobiae	Pedosphaerales	Pedosphaeraceae	ADurb.Bin063-1	NA
ASV_178	CGTTGTTCGGAATTACTGGGCGTAAAGAGTGTGTAGGCGGTTTTCTAAGTTTGGTGTGAAATCTCCCGGCTTAACTGGGAGGGTGCGCCGAAAACTGGAAGGCTTGAGTGCCGGAGAGGATAGCGGAATTCCTGGTGTAGCGGTGAAATGCGTAGATATCAGGAGGAACACCTGTGGTGTAGACGGCTATCTGGACGGCACTGACGCTGAGACAC	Bacteria	Acidobacteriota	Acidobacteriae	NA	NA	NA	NA
ASV_179	CGTTATCCGGATTTATTGGGTTTAAAGGGTGCGTAGGCGGCCTATTAAGTCAGGGGTGAAAGACGGTAGCTTAACTATCGCAGTGCCTTTGATACTGATAGGCTTGAATGTACTTGAGGTAGGCGGAATGTGACAAGTAGCGGTGAAATGCATAGATATGTCACAGAACACCAATTGCGAAGGCAGCTTACTAAAGTATGATTGACGCTGAGGCA	Bacteria	Bacteroidota	Bacteroidia	Sphingobacteriales	Sphingobacteriaceae	Mucilaginibacter	NA
ASV_180	CGTTGTTCGGAATTATTGGGCGTAAAGGGCGCGTAGGCGGTGCGGTAAGTCACCTGTGAAATCCCCGGGCTCAACTCGGGGCCTGCAGGCGAAACTGCCGTGCTGGAGTGTGGGAGGGGTGCGTGGAATTCCCGGTGTAGCGGTGAAATGCGTAGATATCGGGAGGAACACCTGTGGCGAAAGCGGCGCACTGGACCACAACTGACGCTGAGGCG	Bacteria	Acidobacteriota	NA	NA	NA	NA	NA
ASV_182	CGTTGCTCGGAATTACTGGGCGTAAAGGGTCCGTAGGCGGTGCGGCAAGTCGGAAGTGAAATCTCCGGGCTTAACCCGGAGGCTGCTCCCGAAACTGCCGTGCTAGAGGATGAGAGAGGCAAGTGGAATTGCGGGTGTAGCGGTGAAATGCGTAGATATCCGCAGGAACATCCGAGGCGAAAGCGGCTTGCTGGATCATTTCTGACGCTGAGGGA	Bacteria	Acidobacteriota	Acidobacteriae	Subgroup 2	NA	NA	NA
ASV_184	CGTTAATCGGAATTACTGGGCGTAAAGCGTACGTAGACGGTTGGATAAGTCGGATGTGAAAGCCCCGGGCTCAACCTGGGAATGGCATTCGAGACTGTTCAGCTAGGGTGCGGAAGAGGGAAGCGGAATTTCCGGTGTAGCGGTGAAATGCGTAGATATCGGAAGGAACACCAGTGGCGAAAGCGGCTTCCTGGTCCAGCACCGACGTTCAGGTA	Bacteria	Proteobacteria	Gammaproteobacteria	Gammaproteobacteria Incertae Sedis	Unknown Family_4	Acidibacter	NA
ASV_185	CGTTGTTCGGAATTATTGGGCGTAAAGGGTGCGTAGGCGGTTCGGTAAGTCTTATGTGAAATCTTCGGGCTTAACTCGAAGTCTGCATGAGAAACTGCCGGGCTTGAGTGTGGGAGAGGTGAGTGGAATTTCCGGTGTAGCGGTGAAATGCGTAGATATCGGAAGGAACACCTGTGGCGAAAGCGGCTCACTGGACCATAACTGACGCTGATGCA	Bacteria	Acidobacteriota	Acidobacteriae	Acidobacteriales	Acidobacteriaceae (Subgroup 1)	NA	NA
ASV_186	CGTTGCTCGGATTGACTGGGCGTAAAGGGCGCGTAGGCGGTTTGCACAGTTGGGCGTGAAATTCCTGGGCTTAACCTGGGGGCTGCGTTCAATACGTGCAGGCTGGAGTTCGGAAGAGGGTCGTGGAATTCCCAGTGTAGAGGTGAAATTCGTAGATATTGGGAAGAACACCGGTGGCGAAGGCGGCGACCTGGTCCGATACTGACGCTGAGGCG	Bacteria	Proteobacteria	Alphaproteobacteria	Acetobacterales	Acetobacteraceae	NA	NA
ASV_187	CGTTAATCGGAATTACTGGGCGTAAAGCGTACGTAGACGGTTGGATAAGTCAGATGTGAAAGCCCCGGGCTCAACCTGGGAATGGCATTTGAGACTGTTCAGCTAGGGTGCGGAAGAGGGAAGCGGAATTTCCGGTGTAGCGGTGAAATGCGTAGATATCGGAAGGAACACCAGTGGCGAAAGCGGCTTCCTGGTCCAGCACCGACGTTCAGGTA	Bacteria	Proteobacteria	Gammaproteobacteria	Gammaproteobacteria Incertae Sedis	Unknown Family_4	Acidibacter	NA
ASV_188	CGTTGTCCGGAATCATTGGGCGTAAAGAGCGTGTAGGCGGCTCGGTAAGTCCGCTGTAAAAGTCCAGGGCTCAACCCTGGAAAGCCGGTGGAAACTGTCGAGCTAGAGTCCGGAAGAGGCGAGTGGAATTCCTGGTGTAGCGGTGAAATGCGCAGATATCAGGAGGAACACCAATGGCGAAGGCAGCTCGCTGGGACGGTACTGACGCTGAGACG	Bacteria	Actinobacteriota	Thermoleophilia	Solirubrobacterales	Solirubrobacteraceae	Conexibacter	NA
ASV_189	CGTTGTTCGGAGTTACTGGGCGTAAAGAGTGTGTAGGCGGTTCTCTAAGTTCGGTGTGAAATCTCCCGGCTCAACTGGGAGGGTGCGCCGGAAACTGGAGGGCTTGAGTATGGGAGAGGAAAGCGGAATTCCTGGTGTAGCGGTGAAATGCGTAGATATCAGGAGGAACACCTGCGGTGTAGACAGCTTTCTGGACCATCACTGACGCTGAGACA	Bacteria	Acidobacteriota	Acidobacteriae	Bryobacterales	Bryobacteraceae	Bryobacter	NA
ASV_190	CGTTGTTCGGATTGACTGGGCGTAAAGGGCGTGTAGGCGGTCGGCCAAGTCTGCTGTGAAAGCCCGGGGCTCAGCTCCGGAAGGGCGGCGGAAACTAGCCGGCTGGAGCGCGAGAGAGGAGGGTGGAATTCCTGGTGTAGCGGTGAAATGCGTAGATATCAGGAGGAACACCGGCGGCGAAGGCGGCCCTCTGGCTCGTTGCTGACGCTGAGACG	Bacteria	RCP2-54	NA	NA	NA	NA	NA
ASV_191	CGTTGTTCGGAGTTACTGGGCGTAAAGGGTGTGTAGGCGGTTTGGTAAGTCTGGTGTGAAATCTCCCGGCTCAACTGGGAGGGTGCGCCGGAAACTGCCGGACTCGAGTGCGGGAGAGGAGAGTGGAATTCCTGGTGTAGCGGTGAAATGCGTAGATATCAGGAGGAACACCGGCGGTGTAGACGGCTCTCTGGACCGTAACTGACGCTGATACA	Bacteria	Acidobacteriota	Acidobacteriae	Solibacterales	Solibacteraceae	Candidatus Solibacter	NA
ASV_192	CGTTGTTCGGAATTATTGGGCGTAAAGGGCGCGTAGGCGGTGCGGTAAGTCACCTGTGAAATCTCCTGGCTTAACTGGGAGCTTGCAGGCGAAACTACCGTGCTGGAGTGTGGGAGAGGTGCGTGGAATTCCCGGTGTAGCGGTGAAATGCGTAGATATCGGGAGGAACACCTGTGGCGAAAGCGGCGCACTGGACCACAACTGACGCTGAGGCG	Bacteria	NA	NA	NA	NA	NA	NA
ASV_193	CGTTGTTCGGAATTATTGGGCGTAAAGGGCGCGTAGGCGGTGCGGTAAGTCACCTGTGAAACCTCTGGGCTTAACTCAGAGCCTGCAGGCGAAACTGCCGTGCTGGAGTGTGGGAGAGGTGCGTGGAATTCCCGGTGTAGCGGTGAAATGCGTAGATATCGGGAGGAACACCTGTGGCGAAAGCGGCGCACTGGACCACAACTGACGCTGATGCG	Bacteria	Acidobacteriota	Acidobacteriae	NA	NA	NA	NA
ASV_195	CGTTAATCGGAATTACTGGGCGTAAAGGGTGCGTAGGTGGTTACATAAGTTAGGTGTGAAAGTCCTGGGCTTAACCTGGGGATTGCGCCTAATACTGTGAAGCTAGAGTTTTGTAGAGGAAAGTGGAATTTCCGGTGTAGCGGTGAAATGCGTAGATATCGGAAGGAACATCGGTGGCGAAGGCGACTTTCTGGACAAAGACTGACACTGAGGCA	Bacteria	Proteobacteria	Gammaproteobacteria	Gammaproteobacteria Incertae Sedis	Unknown Family_4	Candidatus Ovatusbacter	NA
ASV_196	CGTTGTTCGGAATTATTGGGCGTAAAGGGTGCGTAGGCGGTGCGGTAAGTCTTCTGTGAAATCTCCGGGCTCAACCCGGAGCCTGCAGGGGAAACTGCCGTGCTGGAGTATGGGAGAGGTGAGTGGAATTCCCGGTGTAGCGGTGAAATGCGTAGATATCGGGAGGAACACCTGTGGCGAAAGCGGCTCACTGGACCATTACTGACGCTGATGCA	Bacteria	Acidobacteriota	Acidobacteriae	Acidobacteriales	Koribacteraceae	Candidatus Koribacter	NA
ASV_199	CGTTGTCCGGAGTTACTGGGCGTAAAGGGCACGCAGGCGGTCTGCCACGTTTGCCATGACAGGGTCGGGCTTCACTCGACCAGGAGGGCGAAGACGAGCGGACTTGAGGCTCAGAGAGGGACCTGGAATTCCGGGTGGAGTGGTGAAATGCGTAGAGATCCGGAGGAACACCAAAGGCGAAGGCAGGGTCCTGGCTGAGAACTGACGCTGAGGTG	Bacteria	Chloroflexi	Ktedonobacteria	Ktedonobacterales	Ktedonobacteraceae	1921-2	NA
ASV_200	CGTTGTTCGGAATTACTGGGTGTAAAGGGTCAGTAGGCGGTGTGGCAAGTCGGGAGTGAAATCTCTGGGCTCAACCCAGAGGCTGCTTCCGAAACTGCCGTGCTTGAGTGTGGGAGAGGCGCGTGGAATTGCAGGTGTAGCGGTGAAATGCGTAGATATCTGCAGGAACACCCGTGGCGAAAGCGGCGCGCTGGACCACAACTGACGCTGAATGA	Bacteria	Acidobacteriota	Acidobacteriae	Subgroup 2	NA	NA	NA
ASV_201	CGTTGTTCGGAATTATTGGGCGTAAAGGGCGCGTAGGCGGTGCGGTAAGTCACCTGTGAAATCTCCGGGCTTAACTCGGAGTCTGCAGGCGAAACTGCCGTGCTGGAGTATGGGAGAGGTGCGTGGAATTCCCGGTGTAGCGGTGAAATGCGTAGATATCGGGAGGAACACCTGTGGCGAAAGCGGCGCACTGGACCATAACTGACGCTGAGGCG	Bacteria	Acidobacteriota	Acidobacteriae	Acidobacteriales	NA	NA	NA
ASV_202	CGTTATCCGGATTCACTGGGTTTAAAGGGTGCGTAGGTGGGCAGGTAAGTCAGTGGTGAAATCTCCGGGCTTAACCCGGAAACTGCCGTTGATACTATCTGTCTTGAATATAGTGGAGGTGAGCGGAATATGTCATGTAGCGGTGAAATGCTTAGATATGACATAGAACATCGATTGCGAAGGCAGCTCGCTACACTATGATTGACACTGAGGCA	Bacteria	Bacteroidota	Bacteroidia	Chitinophagales	Chitinophagaceae	Puia	NA
ASV_203	CGTTGTTCGGAATTACTGGGCGTAAAGAGTGTGTAGGCGGTGCTCTAAGTTCGGTGTGAAATCTCCTGGCTTAACTGGGAGGGTGCGCCGGAAACTGGAGTGCTCGAGCGTGGGAGAGGAAAGCGGAATTCCTGGTGTAGCGGTGAAATGCGTAGATATCAGGAGGAACACCTGCGGTGTAGACGGCTTTCTGGACCATAGCTGACGCTGAGACA	Bacteria	Acidobacteriota	Acidobacteriae	Bryobacterales	Bryobacteraceae	Bryobacter	NA
ASV_204	CGTTGTTCGGAATTATTGGGCGTAAAGGGTGCGTAGGCGGTTTGGTAAGTCTGATGTGAAATCTATGGGCTCAACTCATAGTCTGCATCGGAAACTGCCGGGCTTGAGTGTGGGAGAGGTGAGTGGAATTCCCGGTGTAGCGGTGAAATGCGTAGATATCGGGAGGAACACCTGTGGCGAAAGCGGCTCACTGGACCACAACTGACGCTGATGCA	Bacteria	Acidobacteriota	Acidobacteriae	Acidobacteriales	Acidobacteriaceae (Subgroup 1)	NA	NA
ASV_205	CGTTGTTCGGAATTACTGGGCGTAAAGGGCGCGCAGGCGGCTTTTGAAGTCAGGTGTGAAAGCCCCGGGCTCAACCTGGGAGGTGCACTTGATACTCGAGGGCTGGAGTGCGGGAGAGGAGAGTGGAATTCCCAGTGTAGAGGTGAAATTCGTAGATATTGGGAAGAACACCGGTGGCGAAGGCGGCTCTCTGGACCGTAACTGACGCTGAGGCG	Bacteria	NA	NA	NA	NA	NA	NA
ASV_206	CGTTGTCCGGATTTATTGGGCGTAAAGCGCACGCAGGCGGTCAGCCAAGTTCAGGGTGACAGTTCCCGGCTCAACTGGGAAAGTGGTCTGAAAACTGGCGGACTTGAGGGCTTCAGAGGGACACGGAATTCCGGGTGGAGTGGTGAAATGCGTAGATATCCGGAGGAACACCAAAGGCGAAGGCAGTGTCCTGGGAAGTACCTGACGCTCAGGTG	Bacteria	Chloroflexi	Ktedonobacteria	Ktedonobacterales	Ktedonobacteraceae	NA	NA
ASV_207	CGTTGTTCGGAATTATTGGGCGTAAAGGGTGCGTAGGCGGTGCGGTAAGTCTTCTGTGAAATCTCCGGGCTCAACCCGGAGCCTGCAGAGGAAACTGCCGTGCTGGAGTATGGGAGAGGTGAGTGGAATTCCCGGTGTAGCGGTGAAATGCGTAGATATCGGGAGGAACACCTGTGGCGAAAGCGGCTCACTGGACCATTACTGACGCTGATGCA	Bacteria	Acidobacteriota	Acidobacteriae	Acidobacteriales	Koribacteraceae	Candidatus Koribacter	NA
ASV_208	CGTTGTTCGGAGTTACTGGGCGTAAAGGGTGTGTAGGCGGTTGTTTAAGTTTGGTGTGAAATCTCCCGGCTCAACTGGGAGGGTGCGCCGAATACTGAATGACTCGAGTGCGGGAGAGGAGAGTGGAATTCCTGGTGTAGCGGTGAAATGCGTAGATATCAGGAGGAACACCGGCGGTGTAGACGGCTCTCTGGACCGTAACTGACGCTGAGACA	Bacteria	Acidobacteriota	Acidobacteriae	Solibacterales	Solibacteraceae	Candidatus Solibacter	NA
ASV_209	CGTTGTTCGGAATTATTGGGCGTAAAGGGTGCGTAGGCGGTTTGGTAAGTCTTGTGTGAAATCTATGGGCTCAACTCATAGTCTGCACGAGAAACTGCCGGGCTTGAGTGTGGGAGAGGTGAGTGGAATTTCCGGTGTAGCGGTGAAATGCGTAGATATCGGAAGGAACACCTGTGGCGAAAGCGGCTCACTGGACCACAACTGACGCTGATGCA	Bacteria	Acidobacteriota	Acidobacteriae	Acidobacteriales	Acidobacteriaceae (Subgroup 1)	NA	NA
ASV_210	CGTTGTTCGGATTCATTGGGCGTAAAGGGCGCGTAGGCGGCGGGGTAAGTCTGGTGTGAAATCTCGGAGCTCAACTCCGAAAATGCACTGGATACTGCTCTGCTAGAGGGCTGGAGAGGAGATCGGAATTCACGGTGTAGCAGTGAAATGCGTAGATATCGTGAGGAAGACCAGTGGCGAAGGCGGATCTCTGGACAGCTCCTGACGCTGAGGCG	Bacteria	Verrucomicrobiota	Verrucomicrobiae	Chthoniobacterales	Xiphinematobacteraceae	Candidatus Xiphinematobacter	NA
ASV_211	CGTTATCCGGATTCACTGGGTTTAAAGGGTGCGTAGGCGGGTTGGTAAGTCCGTGGTGAAATCTCCAAGCTTAACTTGGAAACTGCCGTGGATACTATCAATCTTGAATATAGTGGAGGTGAGCGGAATATGTCATGTAGCGGTGAAATGCTTAGATATGACATAGAACACCCATTGCGAAGGCAGCTCGCTACACTATTATTGACGCTGAGGCA	Bacteria	Bacteroidota	Bacteroidia	Chitinophagales	Chitinophagaceae	Puia	NA
ASV_212	CGTTGTTCGGAATTATTGGGCGTAAAGGGCGCGTAGGCGGTTTGACAAGTCTGATGTGAAATCTATGGGCTCAACTCATAGTCTGCATTAGAAACTGTCGGGCTTGAGTATGGGAGAGGTGAGTGGAATTTCCGGTGTAGCGGTGAAATGCGTAGATATCGGAAGGAACACCTGTGGCGAAAGCGGCTCACTGGACCATAACTGACGCTGAGGCG	Bacteria	Acidobacteriota	Acidobacteriae	Acidobacteriales	Acidobacteriaceae (Subgroup 1)	NA	NA
ASV_213	CGTTGTTCGGAATTATTGGGCGTAAAGGGTGCGTAGGCGGTTTGGTAAGTCTTGTGTGAAATCTTCGGGCTCAACTCGAAGTCTGCATGAGAAACTGCCGGGCTTGAGTGTGGGAGAGGTGAGTGGAATTCCCGGTGTAGCGGTGAAATGCGTAGATATCGGGAGGAACACCTGTGGCGAAAGCGGCTCACTGGACCACAACTGACGCTGAGGCA	Bacteria	Acidobacteriota	Acidobacteriae	Acidobacteriales	Acidobacteriaceae (Subgroup 1)	Acidipila	NA
ASV_214	CGTTGTTCGGAATTATTGGGCGTAAAGGGTGCGTAGGCGGTTTGGTAAGTCTTTTGTGAAATCTCTGGGCTCAACTCAGAGTCTGCAGGAGAAACTGCCGGGCTGGAGTGTGGGAGAGGTGAGTGGAATTTCCGGTGTAGCGGTGAAATGCGTAGATATCGGAAGGAACACCTGTGGCGAAAGCGGCTCACTGGACCACAACTGACGCTGATGCA	Bacteria	Acidobacteriota	Acidobacteriae	Acidobacteriales	Acidobacteriaceae (Subgroup 1)	NA	NA
ASV_215	CGTTGTCCGGATTTACTGGGCGTAAAGGGCGCGTAGGCGGGGGAGCGCGTCTACTGTAAAAGTTTGGGGCTCAGCCCCAAAAGGTCGGTAGATACGGCTCTTCTTGAAGCAGCTAGAGGGAGATGGAATTACCGGTGGAGCGGTGAAATGCGTAGAGATCGGTAGGAACACCCGTGGCGAAGGCGGTCTCCTGGGGCTGTCTTGACGCTGAGGCG	Bacteria	Armatimonadota	Chthonomonadetes	Chthonomonadales	Chthonomonadaceae	Chthonomonas	NA
ASV_216	CGTTGTTCGGAATTATTGGGCGTAAAGGGTGCGTAGGCGGTTCGGTAAGTCTTGTGTGAAATCTTCGGGCTCAACTCGAAGTCTGCACTAGAAACTGCCGGGCTTGAGTGTGGGAGAGGTGAGTGGAATTCCCGGTGTAGCGGTGAAATGCGTAGATATCGGGAGGAACACCTGTGGCGAAAGCGGCTCACTGGACCACAACTGACGCTGAGGCA	Bacteria	Acidobacteriota	Acidobacteriae	Acidobacteriales	Acidobacteriaceae (Subgroup 1)	NA	NA
ASV_217	CGTTATCCGGATTTATTGGGTTTAAAGGGTGCGTAGGCGGCTTTTTAAGTCAGGGGTGAAAGACGGTAGCTTAACTATCGCAGTGCCCTTGATACTGAAGAGCTTGAATGTACTAGAAGTAGGCGGAATGTGACAAGTAGCGGTGAAATGCATAGATATGTCACAGAACACCGATTGCGAAGGCAGCTTACTATGGTATGATTGACGCTGAGGCA	Bacteria	Bacteroidota	Bacteroidia	Sphingobacteriales	Sphingobacteriaceae	Mucilaginibacter	NA
ASV_219	CGTTGTTCGGATTGACTGGGCGTAAAGAGCGTGTAGGCGGTTGGTCAAGTCTGGTGTGAAAGCCCGGGGCTCAGCTCCGGAAGTGCATCGGAAACTAGCTGACTGGAGCGCGATAGAGGAGGGTGGAATTCCTGGTGTAGCGGTGAAATGCGTAGATATCAGGAGGAACACCGGCGGCGAAGGCGGCCCTCTGGATCGTTGCTGACGCTGAGACG	Bacteria	RCP2-54	NA	NA	NA	NA	NA
ASV_220	CGTTGTTCGGAATTATTGGGCGTAAAGGGCGCGTAGGCGGTGCGGTAAGTCACCTGTGAAACCTCTAGGCTCAACCTAGAGCCTGCAGGCGAAACTGCCGTGCTTGAGGGTGGGAGAGGTGCGTGGAATTCCCGGTGTAGCGGTGAAATGCGTAGATATCGGGAGGAACACCTGTGGCGAAAGCGGCGCACTGGACCACATCTGACGCTGAGGCG	Bacteria	Acidobacteriota	Acidobacteriae	Acidobacteriales	Koribacteraceae	Candidatus Koribacter	NA
ASV_221	CGTTGTTCGGAATTACTGGGCGTAAAGAGTGTGTAGGCGGTCCTCTAAGTTCGGTGTGAAATCTCCCGGCTCAACTGGGAGGGTGCGCCGGAAACTGGAGGGCTTGAGTATGGGAGAGGAAGGCGGAATTCCTGGTGTAGCGGTGAAATGCGTAGATATCAGGAGGAACACCTGCGGTGTAGACAGCTTTCTGGACCATCACTGACGCTGAGACA	Bacteria	Acidobacteriota	Acidobacteriae	Bryobacterales	Bryobacteraceae	Bryobacter	NA
ASV_222	CGTTGTTCGGATTCACTGGGCGTAAAGGGTGCGTAGGTGGCAGGGTAAGTTTGATGTGAAATCTCCGGGCTTAACCCGGAAACTGCATTGAATACTATCCTGCTCGAGGGTTGGAGGGGGGACTGGAATTCTCGGTGTAGCAGTGAAATGCGTAGATATCGAGAGGAACACCAGTGGCGAAGGCGAGTCCCTGGACAACTCCTGACACTGAGGCA	Bacteria	Verrucomicrobiota	Verrucomicrobiae	Pedosphaerales	Pedosphaeraceae	Pedosphaera	NA
ASV_224	CGTTGTTCGGAATTACTGGGCGTAAAGCGCACGTAGGCGGACATTTAAGTTGGAGGTGAAAGCCTTGGGCTCAACCCAAGAATTGCCTTTGATACTGGATGTCTCGAGACCGGGAGAGGTGAGTGGAATTCCGAGTGTAGAGGTGAAATTCGTAGATATTCGGAAGAACACCAGTGGCGAAGGCGGCTCACTGGCCCGGTTCTGACGCTGAGGTG	Bacteria	Proteobacteria	Alphaproteobacteria	NA	NA	NA	NA
ASV_225	CGTTGTTCGGAATTATTGGGCGTAAAGGGTGCGTAGGCGGTTTGGTAAGTCTCTTGTGAAATCTATGGGCTCAACTCATAGTCTGCAAGGGAAACTGCCGGGCTTGAGTGTGGGAGAGGTGAGTGGAATTTCCGGTGTAGCGGTGAAATGCGTAGATATCGGAAGGAACACCTGTGGCGAAAGCGGCTCACTGGACCACAACTGACGCTGATGCA	Bacteria	Acidobacteriota	Acidobacteriae	Acidobacteriales	Acidobacteriaceae (Subgroup 1)	Occallatibacter	NA
ASV_226	CGTTGTTCGGAGTTACTGGGCGTAAAGGGTGTGTAGGCGGTTGTTTAAGTTTGGTGTGAAATCTCCCGGCTCAACTGGGAGGGTGCGCCGAATACTGAATGACTTCGAGTGCGGGAGAGGAAAGTGGAATTCCTGGTGTAGCGGTGAAATGCGTAGATATCAGGAGGAACACCGGTGGTGTAGACGGCTTTCTGGACCGTAACTGACGCTGAGAC	Bacteria	Acidobacteriota	Acidobacteriae	Solibacterales	Solibacteraceae	Candidatus Solibacter	NA
ASV_227	CGTTGTTCGGAATTACTGGGCGTAAAGAGTACGTAGGCGGTGCTCTAAGTTTGGTGTGAAATCTCCCGGCTCAACTGGGAGGGTGCGCCGAAAACTGGAGTGCTCGAGTGCGGGAGAGGCAAGCGGAATTCCTGGTGTAGCGGTGAAATGCGTAGATATCAGGAGGAACACCTGTGGTGTAGACAGCTTGCTGGACCGTGACTGACGCTGAGGTA	Bacteria	Acidobacteriota	Acidobacteriae	NA	NA	NA	NA
ASV_228	CGTTATCCGGATTCACTGGGTTTAAAGGGTGCGTAGGTGGGCAGGTAAGTCAGTGGTGAAATCTCCGGGCTTAACCCGGAAACTGCCGTTGATACTATCTGCCTTGAATATCGTGGAGATGAGCGGAATATGTCATGTAGCGGTGAAATGCTTAGATATGACATAGAACACCGATTGCGAAGGCAGCTCGTTACACGGTTATTGACACTGAGGCA	Bacteria	Bacteroidota	Bacteroidia	Chitinophagales	Chitinophagaceae	NA	NA
ASV_230	CGTTGTTCGGAATTACTGGGTGTAAAGGGTTCGTAGGCGGTGCGGCAAGTTGGGAGTGAAATCTCTAGGCTCAACCTAGAGGCTGCTTCCAAAACTGCTGTGCTTGAGTGTGAGAGAGGCTCGTGGAATTGCAGGTGTAGCGGTGAAATGCGTAGATATCTGCAGGAACACCCGTGGCGAAAGCGGCGAGCTGGATCACAACTGACGCTGAGGAA	Bacteria	Acidobacteriota	Acidobacteriae	Subgroup 2	NA	NA	NA
ASV_231	CGTTGTTCGGATTGACTGGGCGTAAAGGGCGTGTAGGCGGTTGGTCAAGTCTGGTGTGAAAGCCCGGGGCTTAACCCCGGAAGTGCATTGGAAACTAGCCAGCTAGAGCGCGAGAGAGGAGGGTGGAATTCCTGGTGTAGCGGTGAAATGCGTAGATATCAGGAGGAACACCGGCGGCGAAGGCGGCCCTCTGGCTCGTTGCTGACGCTGAAACG	Bacteria	RCP2-54	NA	NA	NA	NA	NA
ASV_232	CGTTGTTCGGATTCATTGGGCGTAAAGGGCGCGTAGGCTGCGGGGTAAGTCGGGTGTGAAATCTCAGGGCTCAACCCTGAAACTGCACTCGATACTGCTCTGCTTGAGGACTGGAGAGGAGACTGGAATTCACGGTGTAGCAGTGAAATGCGTAGATATCGTGAGGAAGACCAGTGGCGAAGGCGGGTCTCTGGACAGTTCCTGACGCTGATGCG	Bacteria	Verrucomicrobiota	Verrucomicrobiae	Chthoniobacterales	Xiphinematobacteraceae	Candidatus Xiphinematobacter	NA
ASV_233	CGTTGTTCGGATTCATTGGGCGTAAAGGGCGCGTAGGCGGTGGGGTAAGTCTGGTGTGAAATCTCGGAGCTCAACTCCGAAATTGCACTGGATACTGCTCTGCTAGAGGGCTGGAGAGGAGATCGGAATTCACGGTGTAGCAGTGAAATGCGTAGATATCGTGAGGAAGACCAGTGGCGAAGGCGGATCTCTGGACAGCTCCTGACGCTGAGGCG	Bacteria	Verrucomicrobiota	Verrucomicrobiae	Chthoniobacterales	Xiphinematobacteraceae	Candidatus Xiphinematobacter	NA
ASV_234	CGTTAATCGGAATTACTGGGCGTAAAGCGAACGTAGACGGTTGGATAAGTCGGATGTGAAAGCCCCGGGCTCAACCTGGGAATTGCATTCGAGACTGTTCAGCTAGGGTGCGGAAGAGGGAAGCGGAATTTCCGGTGTAGCGGTGAAATGCGTAGATATCGGAAGGAACACCAGTGGCGAAAGCGGCTTCCTGGTCCAGCACCGACGTTCAGGTT	Bacteria	Proteobacteria	Gammaproteobacteria	Gammaproteobacteria Incertae Sedis	Unknown Family_4	Acidibacter	NA
ASV_236	CGTTGTTCGGAATTATTGGGCGTAAAGGGCGCGTAGGCGGTGCGGTAAGTCACCTGTGAAACCTCTGGGCTTAACTCAGAGCCTGCAGGCGAAACTGCCGTGCTGGAGGGTGGGAGAGGTGCGTGGAATTCCCGGTGTAGCGGTGAAATGCGTAGATATCGGGAGGAACACCTGTGGCGAAAGCGGCGCACTGGACCACTACTGACGCTGAGGCG	Bacteria	Acidobacteriota	Acidobacteriae	Acidobacteriales	NA	NA	NA
ASV_237	CATTAATCGGAATTATTGGGCGTAAAGGGCGCGTAGGCGGGATGATAAGTCAGATGTGAAATTCTGAAGCTCAACTTCAGAGCTGCATTTGAAACTATAATTCTCGAGGATTGACGGAGAAAACGGAATTCCACGTGTAGCGGTGAAATGCGTAGATATGTGGAAGAACACCTGTGGCGAAAGCGGTTTTCTAGTTTATACCTGACGCTGAGGCG	Bacteria	NA	NA	NA	NA	NA	NA
ASV_238	CGTTGTTCGGAATTATTGGGCGTAAAGGGTGCGTAGGCGGTTCCGCAAGTCTTGTGTGAAATCTTCGGGCTCAACTCGAAGCCTGCACAGGAAACTACGGGGCTTGAGTGTGGGAGAGGTGAGTGGAATTCCCGGTGTAGCGGTGAAATGCGTAGATATCGGGAGGAACACCTGTGGCGAAAGCGGCTCACTGGACCATAACTGACGCTGATGCA	Bacteria	Acidobacteriota	Acidobacteriae	Acidobacteriales	Acidobacteriaceae (Subgroup 1)	NA	NA
ASV_239	CGTTATCCGGATTCACTGGGTTTAAAGGGTGCGTAGGTGGGCAGGTAAGTCAGTGGTGAAATCTCTGGGCTTAACCCAGAAACTGCCGTTGATACTATCTGTCTTGAATGTAGTGGAGGTGAGCGGAATATGTCATGTAGCGGTGAAATGCTTAGATATGACATAGAACACCAATTGCGAAGGCAGCTTGCTACACTACTATTGACACTGAGGCA	Bacteria	Bacteroidota	Bacteroidia	Chitinophagales	Chitinophagaceae	Puia	NA
ASV_240	CGTTGTTCGGAATTACTGGGCGTAAAGAGTGTGTAGGCGGTTCTCTAAGTTCGGTGTGAAATCTCCCGGCTCAACTGGGAGGGTGCGCCGGAAACTGGAGGGCTTGAGTATGGGAGAGGAAGGCGGAATTCCTGGTGTAGCGGTGAAATGCGTAGATATCAGGAGGAACACCTGCGGTGTAGACAGCTTTCTGGACCATCACTGACGCTGAGACA	Bacteria	Acidobacteriota	Acidobacteriae	Bryobacterales	Bryobacteraceae	Bryobacter	NA
ASV_242	CGTTGTTCGGAATTACTGGGCGTAAAGCGTGCGTAGGCGGATTCGTAAGTCAAGGTTGAAATATCCGGGCTCAACTCGGGGCACGGCCTTGATACTGCGAACCTTGAGGCGAGTAGAGGGTAATGGAATTCCCGGTGTAGCGGTGAAATGCGTAGATATCGGGAGGAACACCAGTGGCGAAGGCGGTTACCTGGACTCGTTCTGACGCTGATGCA	Bacteria	WPS-2	NA	NA	NA	NA	NA
ASV_243	CGTTGTTCGGAGTTACTGGGCGTAAAGGGTGCGTAGGCGGCTCTATAAGTATGGTGTGAAATCTCCCGGCTTAACTGGGAGGGTGCGCTATAGACTGTGGGGCTAGAGTGTGGGAGAGGAAAGTGGAATTCCTGGTGTAGCGGTGAAATGCGTAGATATCAGGAGGAACACCGGTGGTGTAAACGGCTTTCTGGACCATAACTGACGCTGAGGCA	Bacteria	Acidobacteriota	Acidobacteriae	Solibacterales	Solibacteraceae	Candidatus Solibacter	NA
ASV_244	CGTTGTCCGGAGTTACTGGGCGTAAAGGGCACGCAGGCGGCTGCGCGCGTTTCCGGTGCCAGCTCCTCGCCTAACGAGGAGAGTGCCGGGAAGACGGCGCAGCTTGAGGGCCTCAGAGGAACCTGGAATTCCGGGTGGAGTGGTGAAATGCGTAGAGATCCGGAGGAACACCAAAGGCGAAGGCAGGGTTCTGGGAGGCGACTGACGCTGAGGTG	Bacteria	Chloroflexi	Ktedonobacteria	Ktedonobacterales	Ktedonobacteraceae	1921-2	NA
ASV_245	CGTTAATCGGAATTACTGGGCGTAAAGCGCGCGTAGACGGTTTGGTAAGTCAGATGTGAAATCCCCGGGCTCAACCTGGGAACTGCATTTGATACTGCCTGGCTAGAGTATCGAAGAGGGAAGTGGAATTTCCGGTGTAGCGGTGAAATGCGTAGATATCGGAAGGAACACCAGTGGCGAAAGCGACTTCCTGGTCGAATACTGACGTTCATGTG	Bacteria	Proteobacteria	Gammaproteobacteria	WD260	NA	NA	NA
ASV_246	CGTTGTCCGGAGTTACTGGGCGTAAAGGGCATGCAGGCGGTCGGACGCGTTTTGTGTGACAGCGGGTGGCTTAACTACCCGAGGATGCGAAAGACGGTTTGACTTGAGGGCTCGAGAGGGACACGGAATTCCGGGTGGAGTGGTGAAATGCGTAGAGATCCGGAGGAACACCGAAGGCGAAGGCAGTGTCCTGGCGAGTGACTGACGCTGAGGTG	Bacteria	Chloroflexi	Ktedonobacteria	Ktedonobacterales	Ktedonobacteraceae	HSB OF53-F07	NA
ASV_247	CGTTATTCGGATTTATTGGGTGTAAAGGGTGTGTAGACGGTATGTTAAGTCCGCTGTTAAATTTCCCGGCCTAACTGGGAGCCAGCGGTGGATACTGACGTGCTAGAGGATGGAAGAGAGAAGTGGAATTCCCGGAGTAGCGGTAAAATGCGTAGATCTCGGGAGGAACACCAATGGCGAAGGCAGCTTCTTGGTCCATATCTGACGTTGAGACA	Bacteria	Dependentiae	Babeliae	Babeliales	Vermiphilaceae	NA	NA
ASV_248	CGTTGTCCGGAATTATTGGGCGTAAAGAGCTCGTAGGCGGTCTGTTGCGTCCGCTGTGAAATCTCGGGGCTTAACCCCGAGCCTGCAGTGGATACGGGCAGACTAGAGGTAGGTAGGGGAGAATGGAATTCCCGGTGTAGCGGTGAAATGCGCAGATATCGGGAGGAACACCGGTGGCGAAGGCGGTTCTCTGGGCCTTACCTGACGCTGAGGAG	Bacteria	Actinobacteriota	Actinobacteria	Frankiales	Acidothermaceae	Acidothermus	NA
ASV_250	TGGTCGGGGCGTTTATTGGGCCTAAAGCATCCGTAGCCGGTTCTGTAGGTCTCCTGTTAAATTCAACGGCTCAACCGTTTGACCCGCAGGAGATACCGCAGGACTAGGAGGCGGGAGAGGCGGACGGTACTCCGTGGGTAGGGGTAAAATCCTTTGATCCACGGAAGACCACCAGTGGCGAAGGCGGTCCGCCAGAACGCGCTCGACGGTGAGGG	Archaea	Crenarchaeota	Nitrososphaeria	NA	NA	NA	NA
ASV_254	CGTTGTTCGGAATTATTGGGCGTAAAGGGCGCGTAGGCGGTGCGGTAAGTCACCTGTGAAATCCCCGGGCTTAACTCGGGGCCTGCAGGCGAAACTGCCGTGCTGGAGGGTGGGAGAGGTGCGTGGAATTCCCGGTGTAGCGGTGAAATGCGTAGATATCGGGAGGAACACCTGTGGCGAAAGCGGCGCACTGGACCACTACTGACGCTGAGGCG	Bacteria	Acidobacteriota	Acidobacteriae	NA	NA	NA	NA
ASV_255	CGTTGTTCGGAATTACTGGGCGTAAAGCGTGTGTAGGCGGCTTTGCAAGTCGGATGTGAAATCCCCGGGCTCAACCCGGGAAGTGCACCCGAAACTGCAGGGCTCGAGTACCGGAGAGGTTGGTGGAATTCTCGGTGTAGAGGTGAAATTCGTAGATATCGAGAGGAACACCGGTGGCGAAGGCGGCCAACTGGACGAGTACTGACGCTGAGACA	Bacteria	Myxococcota	Polyangia	Polyangiales	Polyangiaceae	Pajaroellobacter	NA
ASV_257	GCGTTGTTCGGAATTACTGGGCGTAAAGGGCGCGTAGGCGGTTCGCTAAGTTGAATGTGAAAACTCTGGGCTTAACCCAGAGCCTGCATTCAATACTGGCGGGCTAGAGTTCTGGAGGGGATAGCGGAATTCCTGGTGTAGCGGTGAAATGCGTAGATATCAGGAGGAACACCGGTGGCGAAGGCGGCTATCTGGACAGAGTCTGACGCTGAGGC	Bacteria	Acidobacteriota	Subgroup 5	NA	NA	NA	NA
ASV_258	CGTTGTTCGGAATTACTGGGCGTAAAGAGTGTGTAGGCGGTGTTCTAAGTCTGTTGTGAAATCTCCCGGCTCAACTGGGAGGGTGCGGCGGAGACTGGAATGCTAGAGTATGGGAGAGGTAAGCGGAATTCCTGGTGTAGCGGTGAAATGCGTAGATATCAGGAGGAACACCTGTGGTGTAGACAGCTTACTGGACCATGACTGACGCTGAGACA	Bacteria	Acidobacteriota	Acidobacteriae	Bryobacterales	Bryobacteraceae	Bryobacter	NA
ASV_259	CGTTATCCGGATTCACTGGGTTTAAAGGGTGCGTAGGTGGGCAGGTAAGTCAGTGGTGAAATCTCCGGGCTTAACCCGGAAACTGCCGTTGATACTATCTGTCTTGAATGTAGTGGAGGTGAGCGGAATATGTCATGTAGCGGTGAAATGCTTAGATATGACATAGAACACCCATTGCGAAGGCAGCTCGCTACACTACTATTGACACTGAGGCA	Bacteria	Bacteroidota	Bacteroidia	Chitinophagales	Chitinophagaceae	Puia	NA
ASV_262	CGTTGTTCGGAATTATTGGGCGTAAAGGGTGCGTAGGCGGTTTGGTAAGTCTTGTGTGAAATCTTCGGGCTCAACTCGAAGTCTGCACGAGAAACTGCCGGGCTTGAGTGTGGGAGAGGTGAGTGGAATTTCCGGTGTAGCGGTGAAATGCGTAGATATCGGAAGGAACACCTGTGGCGAAAGCGGCTCACTGGACCATAACTGACGCTGATGCA	Bacteria	Acidobacteriota	Acidobacteriae	Acidobacteriales	Acidobacteriaceae (Subgroup 1)	Acidipila	NA
ASV_264	CGTTGTTCGGAATTATTGGGCGTAAAGGGCGCGTAGGCGGTGCCACAAGTCACTTGTGAAATCCCCGGGCTTAACTCGGGGCCTGCAGGCGAAACTGTGGTGCTGGAGTGTGGGAGAGGTGCGTGGAATTCCCGGTGTAGCGGTGAAATGCGTAGATATCGGGAGGAACACCTGTGGCGAAAGCGGCGCACTGGACCATAACTGACGCTGAGGCG	Bacteria	NA	NA	NA	NA	NA	NA
ASV_265	CGTTGTTCGGAATTATTGGGCGTAAAGGGTGCGTAGGCGGTTCGGTAAGTCTTGTGTGAAATCTTCGGGCTCAACTCGAAGTCTGCACTAGAAACTGCCGGGCTTGAGTGTGGGAGAGGTGAGTGGAATTTCCGGTGTAGCGGTGAAATGCGTAGATATCGGAAGGAACACCTGTGGCGAAAGCGGCTCACTGGACCACAACTGACGCTGAGGCA	Bacteria	Acidobacteriota	Acidobacteriae	Acidobacteriales	Acidobacteriaceae (Subgroup 1)	Acidipila	NA
ASV_266	CGTTGTTCGGAATTATTGGGCGTAAAGGGTGCGTAGGCGGTGCGGTAAGTCTGTTGTGAAATCTCCGGGCTCAACTCGGAGCCTGCAACGGAAACTGCCGTGCTGGAGTATGGGAGAGGTGAGTGGAATTCCCGGTGTAGCGGTGAAATGCGTAGATATCGGGAGGAACACCTGTGGCGAAAGCGGCTCACTGGACCATTACTGACGCTGATGCA	Bacteria	Acidobacteriota	Acidobacteriae	Acidobacteriales	Koribacteraceae	Candidatus Koribacter	NA
ASV_267	CGTTGTTCGGAATTATTGGGCGTAAAGGGCGCGTAGGCGGTGCGGTAAGTCACCTGTGAAATCTCCTGGCTTAACTGGGAGCCTGCAGGCGAAACTACCGTGCTGGAGTGTGGGAGAGGTGCGTGGAATTCCCGGTGTAGCGGTGAAATGCGTAGATATCGGGAGGAACACCTGTGGCGAAAGCGGCGCACTGGACCATAACTGACGCTGAGGCG	Bacteria	Acidobacteriota	Acidobacteriae	Acidobacteriales	NA	NA	NA
ASV_268	CGTTATCCGGATTCACTGGGTTTAAAGGGTGCGTAGGTGGGCAGGTAAGTCAGTGGTGAAATCTCTGGGCTTAACCCAGAAACTGCCGTTGATACTATCTGTCTTGAATATAGAGGAGGTGAGCGGAATATGTCATGTAGCGGTGAAATGCTTAGATATGACATAGAACATCTATTGCGAAGGCAGCTCGCTACACTATTATTGACACTGAGGCA	Bacteria	Bacteroidota	Bacteroidia	Chitinophagales	Chitinophagaceae	Puia	NA
ASV_269	TGGTCAGGGCGTTTATTGGGCCTAAAGCATCCGTAGCCTGCTCAGTAGGTCTCCTGTTAAATCCAACGGCTCAACCGTTGGTCTGCAGGAGATACCGCTGGGCTAGGAGGCGGGAGAGGCGGACGGTACTCCGAGGGTAGGGGTAAAATCCTTTGATCCCCGGAAGACCACCAGTGGCGAAGGCGGTCCGCCAGAACGCGCTCGACGGTGAGGGA	Archaea	Crenarchaeota	Nitrososphaeria	NA	NA	NA	NA
ASV_270	CGTTAATCGGAATTACTGGGCGTAAAGCGTGCGTAGACGGTAATGTAAGTCGGGTGTGAAAGCCCCGGGCTCAACCTGGGAATTGCATTCGAGACTGCATTGCTTGGGTGCGGAAGAGGGAAGCGGAATTTCCGGTGTAGCGGTGAAATGCGTAGATATCGGAAGGAACACCAGTGGCGAAAGCGGCTTCCTGGTCCGACACCGACGTTCAGGCA	Bacteria	Proteobacteria	Gammaproteobacteria	Gammaproteobacteria Incertae Sedis	Unknown Family_4	Acidibacter	NA
ASV_271	CGTTGTTCGGAGTTACTGGGCGTAAAGGGTGTGTAGGCGGTTGCTTAAGTTTGGTGTGAAATCTCCCGGCTCAACTGGGAGGGTGCGCCGAATACTGAGTGACTAGAGTGCGGGAGAGGAGAGTGGAATTCCTGGTGTAGCGGTGAAATGCGTAGATATCAGGAGGAACACCGGTGGTGTAGACGGCTCTCTGGACCGTAACTGACGCTGAGACA	Bacteria	Acidobacteriota	Acidobacteriae	Solibacterales	Solibacteraceae	Candidatus Solibacter	NA
ASV_272	CGTTATTCGGATTTACTGGGTGTAAAGGGTGTGTAGACGGTCTGTTAAGTTCGTTGTTAAATTTTTCGGCCTAACTGAAAACTTGCGATGAAAACTGGCGGACTTGAGGGTGAAAGAGAGAAGTGGAATTCTCGGAGTAGCGGTAAAATGCGTAGATCTCGAGAGGAACACCGATGGCGAAAGCAGCTTCTTGGTTCACATCTGACGTTGAAACA	Bacteria	Dependentiae	Babeliae	Babeliales	Vermiphilaceae	NA	NA
ASV_273	CGTTGTTCGGAATTACTGGGTGTAAAGGGTTCGTAGGCGGTGTGGCAAGTTGGGAGTGAAATCTCTGGGCTCAACCCAGAGGCTGCTTCCAAAACTGCTGTGCTTGAGTGTGAGAGAGGCTCGTGGAATTGCAGGTGTAGCGGTGAAATGCGTAGATATCTGCAGGAACACCCGTGGCGAAAGCGGCGAGCTGGATCACAACTGACGCTGAGGAA	Bacteria	Acidobacteriota	Acidobacteriae	Subgroup 2	NA	NA	NA
ASV_274	CGTTGTTCGGAATTATTGGGCGTAAAGGGCGCGTAGGCGGTGCGGTAAGTCACCTGTGAAATCTCCTGGCTTAACTGGGAGCCTGCAGGCGAAACTACCGTGCTGGAGTGTGGGAGAGGTGCGTGGAATTCCCGGTGTAGCGGTGAAATGCGTAGATATCGGGAGGAACACCTGTGGCGAAAGCGGCGCACTGGACCACAACTGACGCTGAGGCG	Bacteria	Acidobacteriota	NA	NA	NA	NA	NA
ASV_275	CGTTGTTCGGATTCACTGGGCGTAAAGGGTGCGTAGGTGGTGAGGTAAGTCGGATGTGAAATCTCGGAGCTCAACTCCGAAACTGCATTGGAAACTACCTCGCTCGAGGGTTGGAGGGGGGACTGGAATGCTTGGTGTAGCAGTGAAATGCGTAGATATCAAGCGGAACACCAGTGGCGAAGGCGAGTCCCTGGACAACTCCTGACACTGAGGCA	Bacteria	Verrucomicrobiota	Verrucomicrobiae	Pedosphaerales	Pedosphaeraceae	ADurb.Bin063-1	NA
ASV_276	CGTTATCCGGATTTACTGGGTTTAAAGGGTGCGTAGGTGGAATGTCAAGTCAGTGGTGAAAACCTGCAGCTTAACTGTAGAACTGCCATTGATACTGTCATTCTTGAGTGTATTTGATGTAAGTGGAATGTGTCGTGTAGCGGTGAAATGCTTAGATATGACACAGAACACCCATTGCGAAGGCAGCTTACAAAACTACTACTGACACTGAGGCA	Bacteria	Bacteroidota	Bacteroidia	Sphingobacteriales	CWT CU03-E12	NA	NA
ASV_277	CGTTATTCGGATTTACTGGGTGTAAAGGGTGTGTAGACGGCTTATTAAGTTCGTTGTTAAATCTTCCGGCCTAACCGGAAGCTTGCAGTGAAAACTGATAGGCTTGAGGATGAAAGAGAGGAGTGGAATTCTCGGAGTAGCGGTAAAATGCGTAGATCTCGAGAGGAACACCGATGGCGAAAGCAGCTCCTTGGTTCATTCCTGACGTTGAAACA	Bacteria	NA	NA	NA	NA	NA	NA
ASV_278	CGTTGTTCGGAATTACTGGGTGTAAAGGGTTCGTAGGCGGTGTGGCAAGTCGGGAGTGAAATCTCTAGGCTCAACCTAGAGTCTGCTTCCGAAACTGCTGTGCTTGAGTGTGGGAGAGGCGCGTGGAATTGCAGGTGTAGCGGTGAAATGCGTAGATATCTGCAGGAACACCCGTGGCGAAAGCGGCGCGCTGGACCACTACTGACGCTGAGGAA	Bacteria	Acidobacteriota	Acidobacteriae	Subgroup 2	NA	NA	NA
ASV_280	CGTTGTTCGGATTTATTGGGCGTAAAGGGTGCGTAGGCGGTTTGATAAGTCTGGTGTGAAATCTATGGGCTCAACCCATAGTCTGCACTAGAAACTGTCGGGCTTGAGTATGGGAGAGGTGAGTGGAATTTCCGGTGTAGCGGTGAAATGCGTAGATATCGGAAGGAACACCTGTGGCGAAAGCGGCTCACTGGACCATAACTGACGCTGATGCA	Bacteria	Acidobacteriota	Acidobacteriae	Acidobacteriales	Acidobacteriaceae (Subgroup 1)	NA	NA
ASV_281	CGTTATCCGGATTCACTGGGTTTAAAGGGTGCGTAGGTGGGTAGGTAAGTCAGTGGTGAAATCTCTAAGCTTAACTTAGAAACTGCCGTTGATACTATTTATCTTGAATATAGTGGAGGTGAGCGGAATATGTCATGTAGCGGTGAAATGCTTAGATATGACATAGAACATCGATTGCGAAGGCAGCTCGCTACACTATTATTGACACTGAGGCA	Bacteria	Bacteroidota	Bacteroidia	Chitinophagales	Chitinophagaceae	Puia	NA
ASV_283	CGTTGTCCGGATTTATTGGGCGTAAAGAGTTCGTAGGCGGTTTGTTAAGTCTGATGTTAAAGATCAGGGCCCAACCCTGGGAGTGCATTGGATACTGGCAGACTGGAGTGTGGTAGAGGTAAGTGGAATTCCTGGTGTAGCGGTGAAATGCGTAGATATCAGGAAGAACACCGGTGGCGTAGGCGACTTACTGGGCCATAACTGACGCTGAGGAA	Bacteria	NA	NA	NA	NA	NA	NA
ASV_284	CGTTGCTCGGAATCACTGGGCGTAAAGCGCACGTAGGCGGCTTTCTAAGTCAGGGGTGAAATCCTGGAGCTCAACTCCAGAACTGCCTTTGATACTGGAGAGCTAGAGTCCGGAAGAGGTGAGTGGAACTGCGAGTGTAGAGGTGAAATTCGTAGATATTCGCAAGAACACCAGTGGCGAAGGCGGCTCACTGGTCCGGTACTGACGCTGAGGTG	Bacteria	Proteobacteria	Alphaproteobacteria	Rhizobiales	Xanthobacteraceae	NA	NA
ASV_285	TGGTGGTCACTTTTATTGAGCCTAAAGCGTTCGTAGCCGGTCTTGTAAATCTTCAGAAAAATTCTTTCGCTTAACGAAAGATCCTCTGAAGAGACTGCAAGACTAGGGACCGGGTGGGGTTGGATGTACTTCTGGGGTAGGGGTAAAATCCTGTAATCCTGGAAGGACAACCGGTGGCGAAGGCGTCCAACTAGAACGGATCCGACGGTGAGGAA	Archaea	Thermoplasmatota	Thermoplasmata	Thermoplasmatales	Thermoplasmataceae	A-plasma	NA
ASV_286	CGTTGTTCGGAATTACTGGGCGTAAAGGGCGCGTAGGCTGTGCTGTAAGTCAGGCGTGAAAGGCCCGGGCTCAACCTGGGAATGGCGCTTGATACTGCGGCGCTGGAAGGCAGGAGAGGATGGCGGAATTCCCAGTGTAGAGGTGAAATTCGTAGATATTGGGAAGAACACCGGTGGCGAAGGCGCATCTGGCCTGCAATTGACGCTGAGGCGCG	Bacteria	NA	NA	NA	NA	NA	NA
ASV_287	CGTTGTCCGGAGTTACTGGGCGTAAAGGGCATGCAGGCGGTCTGGCGCGTGTCGCGTGACAGCGGGTGGCTTAACTACCCGAGGGTGCGACAGACGGCTGGACTTGAGGGCCAGAGAGGGACCTGGAATTCCGGGTGGAGTGGTGAAATGCGTAGAGATCCGGAGGAACACCGCAGGCGAAGGCAGGGTCCTGGCTGGCGACTGACGCTGAGGTG	Bacteria	NA	NA	NA	NA	NA	NA
ASV_288	CGTTGTTCGGATTCACTGGGCGTAAAGGGTGCGTAGGCGGCCAGGTAAGTTTGATGTGAAATCCCGCAGCTCAACTGCGGAACTGCATTGAATACTATTTGGCTCGAGGAATGGAGGGGAGACTGGAATTCTCGGTGTAGCAGTGAAATGCGTAGATATCGAGAGGAACACCAGTGGCGAAGGCGAGTCTCTGGACATTTCCTGACGCTCAGGCA	Bacteria	Verrucomicrobiota	Verrucomicrobiae	NA	NA	NA	NA
ASV_289	CGTTGTCCGGAATTACTGGGCGTAAAGAGCTCGTAGGTGGTTTGTCGCGTTGTCCGTGAAATTCCCTGGCTTAACTGGGGGCGTGCGGGCGATACGGGCAGACTGGAGTACTGCAGGGGAGACTGGAATTCCTGGTGTAGCGGTGGAATGCGCAGATATCAGGAGGAACACCGGTGGCGAAGGCGGGTCTCTGGGCAGTAACTGACGCTGAGGAG	Bacteria	Actinobacteriota	Actinobacteria	Corynebacteriales	Mycobacteriaceae	Mycobacterium	NA
ASV_290	CGTTGTTCGGAATTATTGGGCGTAAAGGGCGCGTAGGCGGTGCGGTAAGTCACCTGTGAAATCTCCGGGCTCAACTCGGAGCCTGCAGGCGAAACTGCCGTGCTGGAGTATGGGAGAGGTGCGTGGAATTCCCGGTGTAGCGGTGAAATGCGTAGATATCGGGAGGAACACCTGTGGCGAAAGCGGCGCACTGGACCATAACTGACGCTGAGGCG	Bacteria	Acidobacteriota	Acidobacteriae	Acidobacteriales	NA	NA	NA
ASV_291	CGTTAGGCGGAATCACTGGGCTTAAAGCGTGTGTAGGTGGACTGGTAAGTACCTTGTGAAATCCCACGGCTTAACCGTGGAACTGCTTGGTATACTGCTGGTCTTGAGCAACCTAGGGGCGAGTGGAACAAATGGTGGAGCGGTGAAATGCGTAGATATCATTTGGAACGCCAATGGTGAAAACAACTCGCTGGGGGTTTGCTGACACTGAGACA	Bacteria	Planctomycetota	Phycisphaerae	Tepidisphaerales	WD2101 soil group	NA	NA
ASV_293	CGTTGTTCGGATTTACTGGGCGTAAAGGGTGCGTAGGTGGTCGGGTAAGTCTGATGTGAAATCTCCGAGCTTAACTCGGAAATGGCATTGGATACTATCCGGCTTGAGGATTGGAGGGGAGACTGGAATGCTCGGTGTAGCAGTGAAATGCGTAGATATCGAGCGGAACACCAGTGGCGAAGGCGAGTCTCTGGACAATTCCTGACGCTGAGGCA	Bacteria	Verrucomicrobiota	Verrucomicrobiae	Pedosphaerales	Pedosphaeraceae	Ellin516	NA
ASV_294	CGTTGCTCGGAATTACTGGGCGTAAAGGGTTCGTAGGTGGTGCGGCAAGTTGGAAGTGAAATCTCTGGGCTTAACCCAGAGGCTGCTTTCAAAACTGCCGTGCTCGAGTGCGGGAGAGGCCAGTGGAATTGCAGGTGTAGCGGTGAAATGCGTAGATATCTGCAGGAACACCCGTGGCGAAGGCGGCTGGCTGGACCGCAACTGACACTGAGGAA	Bacteria	Acidobacteriota	Acidobacteriae	Subgroup 2	NA	NA	NA
ASV_295	CGTTATCCGGATTCACTGGGTTTAAAGGGTGTGTAGGCGGGCAGGTAAGTCAGCGGTGAAAGCCCCGAGCTTAACTTGGGAATTGCCGTTGATACTATCTGTCTTGAATGTTGTGGAGGCGAGCGGAATATGGCATGTAGCGGTGAAATGCTTAGATATGCCATAGAACACCGATTGCGAAGGCAGCTCGCTACGCAACCATTGACGCTGAGGCA	Bacteria	Bacteroidota	Bacteroidia	Chitinophagales	Chitinophagaceae	Thermoflavifilum	NA
ASV_296	TGTTATTCGGAATGACTAGGCGTAAAGGGCACGTAGGCGGTGAATCCGGTTGAAAGTGAAAGTCGCCAGCTCAACTGGCGGAATGCTTTCAAAACCAATTCACTTGAGTAAGATAGAGGATAGTGGAATTTCGTGTGTAGAGATAAAATTCACAGATATACGAAGGAACACCAAAAGCGAAGGCAGCTTTCTGGGTCTCTACTGACGCTGAGGTG	Bacteria	Proteobacteria	Alphaproteobacteria	Rickettsiales	Mitochondria	NA	NA
ASV_297	CGTTACTCGGAATTACTGGGCGTAAAGGGTGCGTAGGTGGTCGTTTAAGTCCGTTGTGAAATCCCTGGGCTCAACCTGGGAATGGCAGTGGATACTGGACGGCTAGAATGCGGTAGAGGGTAGTGGAATTCCCGGTGTAGCAGTGAAATGCGTAGAGATCGGGAGGAACACCAGTGGCGAAGGCGGCTACCTGGACCAGCATTGACACTCAAGCA	Bacteria	Proteobacteria	Gammaproteobacteria	Xanthomonadales	Rhodanobacteraceae	Rhodanobacter	NA
ASV_298	CGTTAATCGGAATTACTGGGCGTAAAGCGTGCGTAGACGGTTATGTAAGTCGGGTGTGAAAGCCCCGGGCTCAACCTGGGAATTGCATTCGAGACTGGATAGCTAGGGTGCGGAAGAGGGAAGCGGAATTTCAGGTGTAGCGGTGAAATGCGTAGATATCTGAAGGAACACCAGTGGCGAAAGCGGCTTCCTGGTCCAGCACCGACGTTCAGGCA	Bacteria	Proteobacteria	Gammaproteobacteria	Gammaproteobacteria Incertae Sedis	Unknown Family_4	Acidibacter	NA
ASV_299	CGTTGTCCGGAGTTACTGGGCGTAAAGGGCGCGCAGGCGGCCCTGCACGTTGACGGTGAAAGCTCCGAGCTAAACTCGGAGAGGTCCGTCAATACGGTGGGGCTTGAGCGTCGGAGAGGGGCATGGAATTCCGGGTGGAGCGGTGAAATGCGTAGAGATCCGGAGGAACACCAATGGCGAAGGCAGTGCCCTGGCCGACTGCTGACGCTCAGGCG	Bacteria	Chloroflexi	Ktedonobacteria	Ktedonobacterales	JG30-KF-AS9	NA	NA
ASV_301	CGTTGCTCGGAATTACTGGGCGTAAAGGGTTCGTAGGCGGTGCGGTAAGTCGGAAGTGAAATCTCTGGGCTTAACTCAGAGGCTGCTTTCGAAACTGCCGTGCTAGAGTGCGGGAGAGGCGAGTGGAATTACAGGTGTAGCGGTGAAATGCGTAGATATCTGTAGGAACACCCGTGGCGAAGGCGGCTCGCTGGACCGCAACTGACGCTGAGGAA	Bacteria	Acidobacteriota	Acidobacteriae	Subgroup 2	NA	NA	NA
ASV_302	CGTTATCCGGATTTACTGGGCGTAAAGAGCGCGTAGGCGGTTCCGTAAGTTGGTTGTGAAAGTTCGAGGCTCAACCTCGAAACTGCGTCCAATACTGCGGGGCTGGAGTGCAAGAGAGGCAAGTGGAATTTGCGGTGTAGTAGTGAAATGCGTAGATATCGCAAGGAACACCAGTGGCGAAGGCGGCTTGCTAGCTTGTAACTGACGCTGAGGCG	Bacteria	Chloroflexi	AD3	NA	NA	NA	NA
ASV_303	CGTTGTTCGGAATTATTGGGCGTAAAGGGCGCGTAGGCGGTTTGACAAGTCTGATGTGAAATCTCTGGGCTCAACCCAGAGTCTGCATTAGAAACTGTCGGGCTTGAGTATGGGAGAGGTGAGTGGAATTTCCGGTGTAGCGGTGAAATGCGTAGATATCGGAAGGAACACCTGTGGCGAAAGCGGCTCACTGGACCATAACTGACGCTGAGGCG	Bacteria	Acidobacteriota	Acidobacteriae	Acidobacteriales	Acidobacteriaceae (Subgroup 1)	Edaphobacter	NA
ASV_305	CGTTGTTCGGAATTATTGGGCGTAAAGGGTGCGTAGGCGGTGCGGTAAGTCTGATGTGAAATCTCCGGGCTCAACTCGGAGTCTGCATCAGAAACTGCCGTGCTGGAGTGTGGGAGAGGTGAGTGGAATTCCCGGTGTAGCGGTGAAATGCGTAGATATCGGGAGGAACACCTGCGGCGAAAGCGGCTCACTGGACCATAACTGACGCTGATGCA	Bacteria	Acidobacteriota	Acidobacteriae	Acidobacteriales	NA	NA	NA
ASV_306	CGTTGTTCGGATTCACTGGGCGTAAAGGGTGCGTAGGTGGCAGGGTAAGTTTGATGTGAAATCTCCGGGCTTAACCCGGAAACTGCATTGAATACTATCCTGCTCGAGGATTGGAGGGGGGACTGGAATACTTGGTGTAGCAGTGAAATGCGTAGATATCAAGTGGAACACCAGTGGCGAAGGCGAGTCCCTGGACAACTCCTGACACTGAGGCA	Bacteria	Verrucomicrobiota	Verrucomicrobiae	Pedosphaerales	Pedosphaeraceae	NA	NA
ASV_307	CGTTGTTCGGAATTACTGGGCGTAAAGAGTGTGTAGGCGGTGCTGTAAGTCTGGTGTGAAATCTCCCGGCTCAACTGGGAGGGTGCGCTAGAAACTGCAGTGCTTGAGTGTGGGAGAGGTAAGCGGAATTCCTGGTGTAGCGGTGAAATGCGTAGATATCAGGAGGAACACCTGTGGTGTAGACAGCTTACTGGACCACGACTGACGCTGAGACA	Bacteria	Acidobacteriota	Acidobacteriae	Bryobacterales	Bryobacteraceae	Bryobacter	NA
ASV_308	CGTTATCCGGAATGATTGGGCGTAAAGCGTCTGTAGGTGGCTTTTCAAGTCCGCCGTCAAATCCCAGGGCTCAACCCTGGACAGGCGGTGGAAACTACCAAGCTGGAGTACGGTAGGGGCAGAGGGAATTTCCGGTGGAGCGGTGAAATGCATTGAGATCGGAAAGAACACCAACGGCGAAAGCACTCTGCTGGGCCGACACTGACACTGAGAGA	Bacteria	Cyanobacteria	Cyanobacteriia	Chloroplast	NA	NA	NA
ASV_309	CGTTGTCCGGAGTTACTGGGCGTAAAGGGCGCGCAGGCGGCCTGCCAGGTGTGCGGTGAAAGCTCCCGGCTTAACTGGGAGAGGTCCGTGCAAACGGGTGGGCTTGAGCGTCGGAGAGGGGCATGGAATTCCGGGTGGAGCGGTGAAATGCGTAGAGATCCGGAGGAACACCAATGGCGAAGGCAGTGCCCTGGCCGACGGCTGACGCTCAGGCG	Bacteria	Chloroflexi	Ktedonobacteria	Ktedonobacterales	JG30-KF-AS9	NA	NA
ASV_310	CGTTGTCCGGATTTATTGGGCGTAAAGGGCTCGTAGGTGGTTCGTCGCGTTGGGTGTGAAAGCCCGGGACTTAATTCCGGGTCTGCATTCGATACGGGCGGGCTTGAGTTCGGTAGGGGAGACTGGAATTCCTGGTGTAGCGGTGAAATGCGCAGATATCAGGAGGAACACCGGTGGCGAAGGCGGGTCTCTGGGCCGATACTGACGCTGAGGAG	Bacteria	Actinobacteriota	Actinobacteria	NA	NA	NA	NA
ASV_311	CGTTAATCGGAATTACTGGGCGTAAAGCGTGCGCAGGCGGTTCGCTAAGACCGATGTGAAATCCCCGGGCTTAACCTGGGAACTGCATTGGTGACTGGCGAGCTAGAGTGTAGCAGAGGGGGGTAGAATTCCACGTGTAGCAGTGAAATGCGTAGAGATGTGGAGGAATACCGATGGCGAAGGCAGCCCCCTGGGCTAACACTGACGCTCATGCA	Bacteria	Proteobacteria	Gammaproteobacteria	Burkholderiales	NA	NA	NA
ASV_312	CGTTGTCCGGAATTATTGGGCGTAAAGAGCTCGTAGGCGGCTGGTTGCGTCTGCTGTGAAATCCCGGGGCTTAACCCCGGGCGTGCAGTGGATACGGGCCGGCTGGAGGCAGGCAGGGGAGAATGGAATTCCCGGTGTAGCGGTGAAATGCGCAGATATCGGGAGGAACACCGGTGGCGAAGGCGGTTCTCTGGGCCTGTACTGACGCTGAGGAG	Bacteria	Actinobacteriota	Actinobacteria	Frankiales	Acidothermaceae	Acidothermus	NA
ASV_313	CGTTAATCGGAATTACTGGGCGTAAAGCGCACGCAGGCGGTCTGTCAAGTCGGATGTGAAATCCCCGGGCTCAACCTGGGAACTGCATCCGAAACTGGCAGGCTTGAGTCTCGTAGAGGGGGGTAGAATTCCAGGTGTAGCGGTGAAATGCGTAGAGATCTGGAGGAATACCGGTGGCGAAGGCGGCCCCCTGGACGAAGACTGACGCTCAGGTG	Bacteria	Proteobacteria	Gammaproteobacteria	Enterobacterales	Enterobacteriaceae	NA	NA
ASV_314	CGTTGTTCGGAATTACTGGGCGTAAAGCGTGTGTAGGCGGCCGTGCAAGTCGGATGTGAAAGCCCCGGGCTCAACCCGGGAAGTGCACCCGAAACTGCATGGCTCGAGTACCGGAGAGGTTGGTGGAATTCTCGGTGTAGAGGTGAAATTCGTAGATATCGAGAGGAACACCGGTGGCGAAGGCGGCCAACTGGACGAGTACTGACGCTGAGACA	Bacteria	Myxococcota	Polyangia	Polyangiales	Polyangiaceae	Pajaroellobacter	NA
ASV_315	CGTTGTTCGGAATTATTGGGCGTAAAGGGTGCGTAGGCGGTTTGGTAAGTCTGATGTGAAATCTATGGGCTCAACTCATAGTCTGCATCGGAAACTGCCGGGCTGGAGTGTGGGAGAGGTGAGTGGAATTTCCGGTGTAGCGGTGAAATGCGTAGATATCGGAAGGAACACCTGTGGCGAAAGCGGCTCACTGGACCACAACTGACGCTGATGCA	Bacteria	Acidobacteriota	Acidobacteriae	Acidobacteriales	Acidobacteriaceae (Subgroup 1)	Terracidiphilus	NA
ASV_316	CGTTGCTCGGAATCACTGGGCGTAAAGCGCACGTAGGCGGGTTCTTAAGTCAGGGGTGAAATCCTGGAGCTCAACTCCAGAACTGCCTTTGATACTGAGGATCTCGAGTTCGGGAGAGGTGAGTGGAACTGCGAGTGTAGAGGTGAAATTCGTAGATATTCGCAAGAACACCAGTGGCGAAGGCGGCTCACTGGCCCGATACTGACGCTGAGGTG	Bacteria	Proteobacteria	Alphaproteobacteria	Rhizobiales	Xanthobacteraceae	NA	NA
ASV_318	CGTTGTCCGGAATCATTGGGCGTAAAGAGCGTGTAGGCGGCTCGGTAAGTCCGCTGTGAAAGTCCAGGGCTCAACCCTGGAATGCCGGTGGAAACTGTCGAGCTAGAGTCCGGAAGAGGCGAGTGGAATTCCTGGTGTAGCGGTGAAATGCGCAGATATCAGGAGGAACACCAATGGCGAAGGCAGCTCGCTGGGACGGTACTGACGCTGAGACG	Bacteria	Actinobacteriota	Thermoleophilia	Solirubrobacterales	Solirubrobacteraceae	Conexibacter	NA
ASV_319	CGTTGTTCGGAATTATTGGGCGTAAAGGGTGCGTAGGCGGTTTGGTAAGTCTGATGTGAAATCTATGGGCTCAACTCATAGTCTGCATCGGAAACTGCCGGGCTTGAGTGTGGGAGAGGTGAGTGGAATTCCTGGTGTAGCGGTGAAATGCGTAGATATCAGGAGGAACACCTGTGGCGAAAGCGGCTCACTGGACCATAACTGACGCTGATGCA	Bacteria	Acidobacteriota	Acidobacteriae	Acidobacteriales	Acidobacteriaceae (Subgroup 1)	NA	NA
ASV_321	CGTTGTTCGGATTGACTGGGCGTAAAGGGCGTGTAGGCGGTTCGTTAAGTCGGGTGTGAAAGCCCGGGGCTCAGCTCCGGAAGTGCGCCCGAAACTGGCGAGCTGGAGCGCGGTAGAGGAGGGTGGAATTCCTGGTGTAGCGGTGAAATGCGTAGATATCAGGAGGAACACCGGCGGCGAAGGCGGCCCTCTGGACCGTTGCTGACGCTGAGACG	Bacteria	RCP2-54	NA	NA	NA	NA	NA
ASV_322	CGTTGTTCGGAATTACTGGGCGTAAAGGGCGTGTAGGCGGTGCGGTAAGTGGGGCGTGAAATCCCCGGGCTTAACCCGGGGCGGTCGTTCCAGACTGCCGTGCTAGGGTATGGGAGAGGGAAGTGGAATTCCCGGTGTAGCGGTGAAATGCGTAGATATCGGGAGGAACACCTGCGGCGAAGGCGGCTTCCTGGACCATTACCGACGCTGAGGCG	Bacteria	Acidobacteriota	Acidobacteriae	Subgroup 13	NA	NA	NA
ASV_323	CGTTGTTCGGAATTATTGGGCGTAAAGGGCGCGTAGGCGGTGCGGTAAGTCACCTGTGAAACCTCTGGGCTCAACTCAGAGCCTGCAGGCGAAACTGCCGTGCTGGAGGGTGGGAGAGGTGCGTGGAATTCCCGGTGTAGCGGTGAAATGCGTAGATATCGGGAGGAACACCTGTGGCGAAAGCGGCGCACTGGACCACTTCTGACGCTGAGGCG	Bacteria	Acidobacteriota	Acidobacteriae	Acidobacteriales	NA	NA	NA
ASV_324	CGTTGTTCGGAGTTACTGGGCGTAAAGGGTGTGTAGGCGGTTTGGTAAGTCTGGTGTGAAATCTCCCGGCTCAACTGGGAGGGTGCGCCGGAAACTGCCGGACTAGAGTGCGGGAGAGGAGAGTGGAATTCCTGGTGTAGCGGTGAAATGCGTAGATATCAGGAGGAACACCGGTGGTGTAGACGGCTCTCTGGACCGTAACTGACGCTGAGACA	Bacteria	Acidobacteriota	Acidobacteriae	Solibacterales	Solibacteraceae	Candidatus Solibacter	NA
ASV_325	CGTTGCTCGGAATTACTGGGCGTAAAGGGTCCGTAGGCGGTGTGGCAAGTCGGTAGTGAAATCTCTGGGCTTAACTCAGAGGCTGCTGCCGAAACTGCTGTGCTCGAGTGCGAGAGAGGCGAGTGGAATTGCAGGTGTAGCGGTGAAATGCGTAGATATCTGCAGGAACATCCGAGGCGAAAGCGGCTCGCTGGATCGCAACTGACGCTGAGGGA	Bacteria	Acidobacteriota	Acidobacteriae	Subgroup 2	NA	NA	NA
ASV_326	CGTTGTTCGGAATTACTGGGCGTAAAGAGTGCGTAGGCGGTGCTCTAAGTCTGTCGTGAAATCTCCCGGCTCAACTGGGAGGGTGCGGCGGAAACTGGAGTGCTAGAGTGTGGGAGAGGTAAGCGGAATTCCTGGTGTAGCGGTGAAATGCGTAGATATCAGGAGGAACACCTGCGGTGTAGACAGCTTACTGGACCACGACTGACGCTGAGGCA	Bacteria	Acidobacteriota	Acidobacteriae	Bryobacterales	Bryobacteraceae	Bryobacter	NA
ASV_327	CGTTGTTCGGAATTACTGGGTGTAAAGGGTTCGTAGGCGGTGTGGCAAGTCGGGAGTGAAATCTCTGGGCTCAACTCAGGGGCTGCTTCCGAAACTGCTGTGCTGGAGTGTGGGAGAGGCGCGTGGAATTGCAGGTGTAGCGGTGAAATGCGTAGATATCTGCAGGAACACCCGTGGCGAAAGCGGCGCGCTGGACCACTACTGACGCTGAGGAA	Bacteria	Acidobacteriota	Acidobacteriae	Subgroup 2	NA	NA	NA
ASV_328	CGTTGCTCGGAATCACTGGGCGTAAAGCGCACGTAGGCGGATTGTTAAGTCAGGGGTGAAATCCTGGAGCTCAACTCCAGAACTGCCTTTGATACTGACGGTCTTGAGTCCGGGAGAGGTGAGTGGAACTGCGAGTGTAGAGGTGAAATTCGTAGATATTCGCAAGAACACCAGTGGCGAAGGCGGCTCACTGGCCCGGTACTGACGCTGAGGTG	Bacteria	Proteobacteria	Alphaproteobacteria	Rhizobiales	Xanthobacteraceae	NA	NA
ASV_329	CGTTGTCCGGAATTATTGGGCGTAAAGAGCTCGTAGGTGGTCCGCTACGTCTGCTGTGAAAATCAGGGCTTAACCCTGGACTTGCAGTGGATACGGGCGAACTAGAGGTAGGTAGGGGAGAATGGAATTCCCGGTGTAGCGGTGAAATGCGCAGATATCGGGAGGAACACCGGTGGCGAAGGCGGTTCTCTGGGCCTTACCTGACACTGAGGAGC	Bacteria	Actinobacteriota	Actinobacteria	Frankiales	Acidothermaceae	Acidothermus	NA
ASV_330	CGTTGTTCGGATTCATTGGGCGTAAAGGGCGCGTAGGCGGCGGGGTAAGTCGGGTGTGAAATCTCAGAGCTCAACTCTGAAACTGCACTCGATACTGCTTTGCTAGAGGACTGGAGAGGAGATTGGAATTCACGGTGTAGCAGTGAAATGCGTAGAGATCGTGAGGAAGACCAGTGGCGAAGGCGGATCTCTGGACAGTTCCTGACGCTGAGGCG	Bacteria	Verrucomicrobiota	Verrucomicrobiae	Chthoniobacterales	Xiphinematobacteraceae	Candidatus Xiphinematobacter	NA
ASV_331	CGTTGTTCGGAATTACTGGGCGTAAAGAGTGTGTAGGCGGTTTTCTAAGTTTGGTGTGAAATCTCCCGGCTTAACTGGGAGGGTGCGCCGAAAACTGGAAGGCTTGAGTACCGGAGAGGATAGCGGAATTCCTGGTGTAGCGGTGAAATGCGTAGATATCAGGAGGAACACCTGCGGTGTAGACGGCTATCTGGACGGTCACTGACGCTGAGACA	Bacteria	Acidobacteriota	Acidobacteriae	NA	NA	NA	NA
ASV_332	CGTTATCCGGATTCACTGGGTTTAAAGGGTGCGTAGGCGGGCAGGTAAGTCAGTGGTGAAATCTCCGGGCTTAACCCGGAAACTGCCGTTGATACTATCTGTCTTGAATATCGTGGAGGTGAGCGGAATATGTCATGTAGCGGTGAAATGCTTAGATATGACATAGAACACCAATTGCGAAGGCAGCTCGCTACACGGTTATTGACGCTGAGGCA	Bacteria	Bacteroidota	Bacteroidia	Chitinophagales	Chitinophagaceae	Puia	NA
ASV_334	CGTTGCTCGGAATCACTGGGCGTAAAGCGCACGTAGGCGGATTGTTAAGTCAGGGGTGAAATCCTGGAGCTCAACTCCAGAACTGCCTTTGATACTGGCGATCTTGAGTCCGGGAGAGGTGAGTGGAACTGCGAGTGTAGAGGTGAAATTCGTAGATATTCGCAAGAACACCAGTGGCGAAGGCGGCTCACTGGCCCGGTACTGACGCTGAGGTG	Bacteria	Proteobacteria	Alphaproteobacteria	Rhizobiales	Xanthobacteraceae	NA	NA
ASV_335	CGTTGCTCGGAATCACTGGGCGTAAAGCGCACGTAGGCGGCTTTTTAAGTCAGAGGTGAAATCCTGGAGCTCAACTCCAGAACTGCCTTTGATACTGAGAAGCTTGAGTCCGGGAGAGGTGAGTGGAACTGCGAGTGTAGAGGTGAAATTCGTAGATATTCGCAAGAACACCAGTGGCGAAGGCGGCTCACTGGCCCGGTACTGACGCTGAGGTG	Bacteria	Proteobacteria	Alphaproteobacteria	Rhizobiales	Xanthobacteraceae	Rhodoplanes	NA
ASV_336	CGTTGTCCGGATTTATTGGGCGTAAAGAGTTCGTAGGCGGTCTGTTAAGTCTGATGTTAAAGATCGGGGCTCAACCCTGGGAGTGCATTGGATACTGGCAGACTGGAGTGTGGTAGAGGTAAGTGGAATTCCTGGTGTAGCGGTGAAATGCGTAGATATCAGGAAGAACACCGGTGGCGTAGGCGACTTACTGGGCCATAACTGACGCTGAGGAA	Bacteria	NA	NA	NA	NA	NA	NA
ASV_337	CGATACTCGGAATCACTAGGCGTAAAGCGCAGGTAGGCGGTTGGGTAAGTCTTTTGTGAAAGCTCCTGGCTTAACTGGGAGAGGTCAAAGGAAACTACCCGGCTAGAGTGTGGCAGAGGAAGCTGGAATTCCCGGTGTAGCGGTGAAATGCGTAGATATCGGGAGGAATACCTATGGCGAAAGCAGGCTTCTGGGCCATCACTGACGCTGATCTG	Bacteria	Elusimicrobiota	Lineage IIa	NA	NA	NA	NA
ASV_340	CGTTGTCCGGAATCACTGGGCGTAAAGCGCGTGTAGGCGGTTCGGTAAGTCCCGTGTGAAAGCCTACGGCTCAACTGTAGGAAGCCGCGGGATACTGCCGGGCTGGAGGGCGGGAGAGGGAAGTGGAATTCCCGGTGTAGCGGTGAAATGCGTAGATATCGGGAGGAACGCCAGTGGCGAAGGCGGCTTCCTGGCCCGTTCCTGACGCTGAGACG	Bacteria	NA	NA	NA	NA	NA	NA
ASV_341	CGTTAATCGGAATTACTGGGCGTAAAGCGTGCGCAGGCGGTCCGCTAAGACAGATGTGAAATCCCCGGGCTTAACCTGGGAACTGCATTTGTGACTGGCGGGCTAGAGTATGGCAGAGGGGGGTAGAATTCCACGTGTAGCAGTGAAATGCGTAGAGATGTGGAGGAATACCGATGGCGAAGGCAGCCCCCTGGGCCAATACTGACGCTCATGCA	Bacteria	Proteobacteria	Gammaproteobacteria	Burkholderiales	Burkholderiaceae	Burkholderia-Caballeronia-Paraburkholderia	NA
ASV_342	CGTTATCCGGATTCACTGGGTTTAAAGGGTGCGTAGGTGGGCAGGTAAGTCAGTGGTGAAATCTCCGGGCTTAACCCGGAAACTGCCGTTGATACTATCTGTCTTGAATATCGTGGAGGTGAGCGGAATATGTCATGTAGCGGTGAAATGCTTAGATATGACATAGAACATCAATTGCGAAGGCAGCTCGCTACACGGTTATTGACACTGAGGCA	Bacteria	Bacteroidota	Bacteroidia	Chitinophagales	Chitinophagaceae	Puia	NA
ASV_344	CGTTGTTCGGAGTTACTGGGCGTAAAGGGTGTGTAGGCGGTTCTCTAAGTCTGGTGTGAAATCTCCCGGCTCAACTGGGAGGGTGCGCCGAAAACTGGAGGGCTAGAGTGCGGGATGGGAGAGTGGAATTCCTGGTGTAGCGGTGAAATGCGTAGATATCAGGAGGAACACCTGTGGTGTAGACGGCTCTCTGGACCGCAACTGACGCTGAGACA	Bacteria	Acidobacteriota	Acidobacteriae	Solibacterales	Solibacteraceae	Candidatus Solibacter	NA
ASV_345	CGTTGTTCGGAATTATTGGGCGTAAAGGGCGCGTAGGCGGTGTTGTAAGTCACCTGTGAAACCTCTGGGCTTAACTCAGAGCCTGCAGGCGAAACTGCAATGCTGGAGGGTGGGAGAGGTGCGTGGAATTCCCGGTGTAGCGGTGAAATGCGTAGATATCGGGAGGAACACCTGTGGCGAAAGCGGCGCACTGGACCACTACTGACGCTGAGGCG	Bacteria	NA	NA	NA	NA	NA	NA
ASV_346	CGTTGTCCGGAATTATTGGGCGTAAAGAGCTCGTAGGCGGCCAGTTGCGTCTGCTGTGAAATCCCGGGGCTCAACCCCGGGCGTGCAGTGGATACGGGCTGGCTAGAGGCAGGCAGGGGAGAACGGAATTCCCGGTGTAGCGGTGAAATGCGCAGATATCGGGAGGAACACCGGTGGCGAAGGCGGTTCTCTGGGCCTGTACTGACGCTGAGGAG	Bacteria	Actinobacteriota	Actinobacteria	Frankiales	Acidothermaceae	Acidothermus	NA
ASV_347	CATTAATCGGAATTATTGGGCGTAAAGGGCGCGTAGGCGGGAATGAAAGTCAGATGTGAAATTCCGAAGCTCAACTTCGGAGCTGCATTTGAAACTACAATTCTAGAGGATTGACGGAGAAAACGGAATTCCACGTGTAGCGGTGAAATGCGTAGATATGTGGAAGAACACCTGTGGCGAAAGCGGTTTTCTAGTTTATACCTGACGCTGAGGCG	Bacteria	Verrucomicrobiota	Chlamydiae	Chlamydiales	NA	NA	NA
ASV_348	CGTTGTCCGGATTTATTGGGTGTAAAGGGCATGTAGGTGGTTTTGTAAGTCAAAGGTGAAATGGCCCGGCTTAACCAGGTCATTGCCTTTGAAACTGCAGGACTCGAGTGCGGAAGAGGAAAGCGGAATTCCCAGTGTAGCGGTGAAATGCGTAGATATTGGGAGGAACACCGGTGGCGAAGGCGGCTTTCTGGTCCGATACTGACACTGAGATG	Bacteria	FCPU426	NA	NA	NA	NA	NA
ASV_349	CGTTGTCCGGAGTTACTGGGCGTAAAGCGCCCGCAGGCGGTCTGCCGCGTTTGAGGTAACAGCGCCCGGCTTCACTGGGCGAGCGTCTCAAAAACGGGTGGACTTGAGGGCCAGAGAGGGAGACGGAATTCCGGGTGTAGTGGTGAAATGCGTAGATATCCGGAGGAACACCGAAGGCGAAGGCAGTCTCCTGGCTGGTACCTGACGCTCGGGGG	Bacteria	Chloroflexi	Ktedonobacteria	Ktedonobacterales	Ktedonobacteraceae	NA	NA
ASV_351	CGTTGTTCGGATTGACTGGGCGTAAAGGGCGTGTAGGCGGTCGGCCAAGTCTGATGTGAAAGCCCGAGGCTCAGCCTCGGAAGTGCGTCGGAAACTAGTCGGCTGGAGCGCGATAGAGGAGGGTGGAATTCCTGGTGTAGCGGTGAAATGCGTAGATATCAGGAGGAACACCGGCGGCGAAGGCGGCCCTCTGGATCGTTGCTGACGCTGAGACG	Bacteria	RCP2-54	NA	NA	NA	NA	NA
ASV_352	CGTTATCCGGATTCACTGGGTTTAAAGGGTGCGTAGGTGGGCAGGTAAGTCAGTGGTGAAATCTCTAAGCTTAACTTAGAAACTGCCGTTGATACTATCTGTCTTGAATGTAGTGGAGGTGAGCGGAATATGTCATGTAGCGGTGAAATGCTTAGATATGACATAGAACACCCATTGCGAAGGCAGCTCGCTACACTACTATTGACACTGAGGCA	Bacteria	Bacteroidota	Bacteroidia	Chitinophagales	Chitinophagaceae	Puia	NA
ASV_353	CGTTGTTCGGAATTATTGGGCGTAAAGGGTGCGTAGGCGGTGCGGTAAGTCTTCTGTGAAACCTCCGGGCTTAACTCGGAGCCTGCAGGGGAAACTGCCGTGCTGGAGTATGGGAGAGGTGAGTGGAATTCCCGGTGTAGCGGTGAAATGCGTAGATATCGGGAGGAACACCTGTGGCGAAAGCGGCTCACTGGACCATTACTGACGCTGATGCA	Bacteria	Acidobacteriota	Acidobacteriae	Acidobacteriales	Koribacteraceae	Candidatus Koribacter	NA
ASV_354	CGTTGTTCGGAATTATTGGGCGTAAAGGGCGCGTAGGCGGCGCGGTAAGTCACCTGTGAAACCTCCGGGCTTAACTCGGAGCCTGCAGGCGAAACTACCGTGCTCGAGTGTGGGAGAGGTGCGTGGAATTCCCGGTGTAGCGGTGAAATGCGTAGATATCGGGAGGAACACCTGTGGCGAAAGCGGCGCACTGGACCACAACTGACGCTGAGGCG	Bacteria	Acidobacteriota	Acidobacteriae	NA	NA	NA	NA
ASV_355	CGTTGTCCGGAATTACTGGGCGTAAAGCGCGTGCAGGCGGCCTGGTCAGTCCCGTGTGAAAGCCTACGGCTCAACTGTAGGAGGCCGCGGGATACTGCCGGGCTCGAGGGCAGGAGAGGGAAGTGGAATTCCCGGTGTAGCGGTGAAATGCGTAGATATCGGGAGGAACGCCAGTGGCGAAGGCGGCTTCCTGGCCTGTCCCTGACGCTGAGACG	Bacteria	GAL15	NA	NA	NA	NA	NA
ASV_357	CGTTGTTCGGAATTATTGGGCGTAAAGGGCGCGTAGGCGGTGCCACAAGTCACCTGTGAAATCTCTGGGCTTAACTCAGAGCTTGCAGGCGAAACTGTGGTGCTGGAGTATGGGAGAGGTGCGTGGAATTCCCGGTGTAGCGGTGAAATGCGTAGATATCGGGAGGAACACCTGTGGCGAAAGCGGCGCACTGGACCATAACTGACGCTGAGGCG	Bacteria	NA	NA	NA	NA	NA	NA
ASV_358	CGTTATTCGGAATTATTGGGCGTAAAGCGTGCGTAGGCGGATTCGTAAGTCGGGGTTGAAATATCCGGGCTCAACTCGGGGCACGGCCTCGATACTGCGGATCTCGAGTCGAGAAGAGGGTAGTGGAATTCCCGGTGTAGCGGTGAAATGCGTAGATATCGGGAGGAACACCAGTGGCGAAGGCGGCTACCTGGTCTTGCACTGACGCTGAGGCA	Bacteria	NA	NA	NA	NA	NA	NA
ASV_359	CGTTGTTCGGAATTATTGGGCGTAAAGGGCGCGTAGGCGGTGCCACAAGTCACTTGTGAAATCTCCGGGCTTAACCCGGAGCCTGCAGGCGAAACTGTGGTGCTGGAGTATGGGAGAGGTGCGTGGAATTCCCGGTGTAGCGGTGAAATGCGTAGATATCGGGAGGAACACCTGTGGCGAAAGCGGCGCACTGGACCATAACTGACGCTGAGGCG	Bacteria	NA	NA	NA	NA	NA	NA
ASV_361	CGTTGTTCGGAATTATTGGGCGTAAAGGGCGCGTAGGCGGCGCGACAAGTCACCTGTGAAATCCCCAGGCTTAACCTGGGGCCTGCAGGCGAAACTGTCGTGCTGGAGTATGGGAGAGGTGCGTGGAATTCCCGGTGTAGCGGTGAAATGCGTAGATATCGGGAGGAACACCTGTGGCGAAAGCGGCGCACTGGACCATAACTGACGCTGAGGCG	Bacteria	NA	NA	NA	NA	NA	NA
ASV_363	CGTTGTTCGGAGTTACTGGGCGTAAAGGGTGCGTAGGCGGTTCTGTAAGTATGGTGTGAAATCTCCCGGCTTAACTGGGAGGGTGCGCTATAAACTGCGGGACTAGAGTGTGGGAGAGGAAAGTGGAATTCCTGGTGTAGCGGTGAAATGCGTAGATATCAGGAGGAACACCGGTGGTGTAAACGGCTTTCTGGACCATAACTGACGCTGAGGCA	Bacteria	Acidobacteriota	Acidobacteriae	Solibacterales	Solibacteraceae	Candidatus Solibacter	NA
ASV_364	CGTTGTTCGGAATTACTGGGCGTAAAGCGTGTGTAGGCGGCTACGCAAGTCGGATGTGAAATCCCCGGGCTCAACCCGGGAAGTGCACCCGAAACTGCGTGGCTTGAGTACCGGAGAGGTTGGTGGAATTCTCGGTGTAGAGGTGAAATTCGTAGATATCGAGAGGAACACCGGTGGCGAAGGCGGCCAACTGGACGAGTACTGACGCTGAGACA	Bacteria	Myxococcota	Polyangia	Polyangiales	Polyangiaceae	Pajaroellobacter	NA
ASV_366	CGTTGTTCGGAATTATTGGGCGTAAAGGGTGCGTAGGCGGTTCAGTAAGTCTTGTGTGAAATCTTCGGGCTCAACTCGAAGTCTGCATGAGAAACTGCTGGGCTTGAGTATGGGAGAGGTGAGTGGAATTCCCGGTGTAGCGGTGAAATGCGTAGATATCGGGAGGAACACCTGTGGCGAAAGCGGCTCACTGGACCATAACTGACGCTGAGGCA	Bacteria	Acidobacteriota	Acidobacteriae	Acidobacteriales	Acidobacteriaceae (Subgroup 1)	Acidipila	NA
ASV_367	CGTTAATCGGAATTACTGGGCGTAAAGCGTGCGCAGGCGGTGATGTAAGACCGATGTGAAATCCCCGGGCTTAACCTGGGAACTGCATTGGTGACTGCATCGCTCGAGTATGGCAGAGGGGGGTAGAATTCCACGTGTAGCAGTGAAATGCGTAGAGATGTGGAGGAATACCGATGGCGAAGGCAGCCCCCTGGGTCAATACTGACGCTCATGCA	Bacteria	Proteobacteria	Gammaproteobacteria	Burkholderiales	Burkholderiaceae	Burkholderia-Caballeronia-Paraburkholderia	NA
ASV_370	CGTTGTTCGGAATTATTGGGCGTAAAGGGTGCGTAGGCGGTTTGGTAAGTCTGATGTGAAATCTCTGGGCTCAACTCAGAGTCTGCATCGGAAACTGCCGGGCTTGAGTATGGGAGAGGTGAGTGGAATTCCTGGTGTAGCGGTGAAATGCGTAGATATCAGGAGGAACACCTGTGGCGAAAGCGGCTCACTGGACCATAACTGACGCTGATGCA	Bacteria	Acidobacteriota	Acidobacteriae	Acidobacteriales	Acidobacteriaceae (Subgroup 1)	NA	NA
ASV_371	CGTTATTCGGAATCATTGGGCGTAAAGCGCTCGTAGGCGGGACAGGAAGTCCGTGCAGAAAGACCTGGGCTCAACTCAGGGACCGGCACGGATACTCTTGTTCTTGAGGCAATCAGAGGGTGATGGAATTCCCGGTGTAGCGGTGAAATGCGTAGATATCGGGAGGAACACCAGTGGCGAAGGCGATCACCTGGGGTTGTTCTGACGCTGAGGAG	Bacteria	WPS-2	NA	NA	NA	NA	NA
ASV_372	CGTTGTCCGGATTTATTGGGCGTAAAGAGTTCGTAGGCGGTTCGTTAAGTCTGATGTTAAAGATCGGGGCTCAACCCCGGGAGTGCATTGGATACTGGCGGACTGGAGTGTGGTAGAGGCTAGTGGAATTCCCAGTGTAGCGGTGAAATGCGTAGATATTGGGAAGAACACCGGTGGCGTAGGCGACTAGCTGGGCCATAACTGACGCTGAGGAA	Bacteria	Cyanobacteria	Vampirivibrionia	Obscuribacterales	Obscuribacteraceae	Candidatus Obscuribacter	NA
ASV_373	CGTTGTCCGGAATTATTGGGCGTAAAGGGCATGCAGGCGGTCTGCTAAGTTCGGGGTGAAAGTCATCAGCTTAACTGGTGAAGGACTTCGAAAACTGGTAGACTTGAGAGCGAGAGAGGGACATGGAACTCCGGGTGGAGCAGTGAAATGCGTAGAGATCCGGAAGAACACCAAAGGCGAAGGCAGTGTCCTGGCTCGTTTCTGACGCTGAGGTG	Bacteria	Chloroflexi	Ktedonobacteria	Ktedonobacterales	Ktedonobacteraceae	FCPS473	NA
ASV_374	CGTTGTTCGGAATTACTGGGCGTAAAGGGCGCGTAGGCTGTGCTGTAAGTCAGGCGTGAAAGGCCCGGGCTCAACCTGGGAACTGCGTTTGATACTGCGGCGCTGGAATGCAGGAGAGGATGGCGGAATTCCCAGTGTAGAGGTGAAATTCGTAGATATTGGGAAGAACACCGGTGGCGAAGGCGCATCTGGCCTGCAATTGACGCTGAGGCGCG	Bacteria	NA	NA	NA	NA	NA	NA
ASV_375	CGTTGTTCGGAATTATTGGGCGTAAAGGGCGCGTAGGCGGTCTGACAAGTCTGATGTGAAATCTCTGGGCTCAACCCAGAGTCTGCATTAGAAACTGTCGGGCTTGAGTATGGGAGAGGTGAGTGGAATTTCCGGTGTAGCGGTGAAATGCGTAGATATCGGAAGGAACACCTGTGGCGAAAGCGGCTCACTGGACCATAACTGACGCTGAGGCG	Bacteria	Acidobacteriota	Acidobacteriae	Acidobacteriales	Acidobacteriaceae (Subgroup 1)	Edaphobacter	NA
ASV_377	CGTTGTTCGGAGTTACTGGGCGTAAAGGGTGTGTAGGCGGTTGCTTAAGTTTGGTGTGAAATCTCCCGGCTCAACTGGGAGGGTGCGCCGAATACTGAGTGACTCGAGTGCGGGAGAGGAAAGTGGAATTCCTGGTGTAGCGGTGAAATGCGTAGATATCAGGAGGAACACCGGTGGTGTAGACGGCTTTCTGGACCGTAACTGACGCTGAGACA	Bacteria	Acidobacteriota	Acidobacteriae	Solibacterales	Solibacteraceae	Candidatus Solibacter	NA
ASV_378	CGTTGTCCGGAATCATTGGGCGTAAAGAGCGTGTAGGCGGCTCGGTAAGTCCGCTGTGAAAGTCCAGGGCTCAACCCTGGAATGCCGGTGGAAACTGTCGAGCTAGAATCCGGAAGAGGCGAGTGGAATTCCTGGTGTAGCGGTGAAATGCGCAGATATCAGGAGGAACACCAATGGCGAAGGCAGCTCGCTGGGACGGTATTGACGCTGAGACG	Bacteria	Actinobacteriota	Thermoleophilia	Solirubrobacterales	Solirubrobacteraceae	Conexibacter	NA
ASV_381	CGTTGTTCGGAATTACTGGGCGTAAAGAGTGTGTAGGCGGTGCTCTAAGTTCGGTGTGAAATCTCCCGGCTTAACTGGGAGGGTGCGCCGGAAACTGGAATGCTCGAGCGTGGGAGAGGAAAGCGGAATTCCTGGTGTAGCGGTGAAATGCGTAGATATCAGGAGGAACACCTGCGGTGTAGACGGCTTTCTGGACCATTGCTGACGCTGAGACA	Bacteria	Acidobacteriota	Acidobacteriae	Bryobacterales	Bryobacteraceae	Bryobacter	NA
ASV_382	CGTTAATCGGAATTACTGGGCGTAAAGCGCACGTAGGCGGCTTGGTAAGTTGGATGTGAAATCCCCGGGCTTAACTTGGGAATTGCATTCAAGACTGCCTTGCTCGAGTGTGGAAGAGGAAAGCGGAATTCCAGGTGTAGCGGTGAAATGCGTAGATATCTGGAGGAACATCAGTGGCGAAGGCGGCTTTCTGGCCCAACACTGACGCTGAGGTG	Bacteria	Proteobacteria	Gammaproteobacteria	KF-JG30-C25	NA	NA	NA
ASV_383	TGGTGGTCACTTTTATTGAGCCTAAAGCGTTCGTAGCCGGTCCTGTAAATCTTCAGGAAAATTCTTCCGCTCAACGGAAGATCCTCTGAAGAGACTGCAGGACTAGGGACCGGGTGGGGTTGGATGTACTTCTGGGGTAGGGGTAAAATCCTGTAATCCTGGAAGGACAACCGGTGGCGAAAGCGTCCAACTAGAACGGATCCGACGGTGAGGAA	Archaea	Thermoplasmatota	Thermoplasmata	Thermoplasmatales	Thermoplasmataceae	A-plasma	NA
ASV_384	CGTTATTCGGAATCACTGGGCTTAAAGGGCGCGTAGGCGGGCATTCAAGTCTGTGGTGAAATCCGGCAGCTTAACTGTCGAACTGCCATGGATACTGGGTGTCTCGAGGGAGGTAGGGGCGTGCGGAACTATTGGTGGAGCGGTGAAATGCGTTGATATCAATAGGAACTCCGGTGGCGAAGGCGGCACGCTGGACCTCTTCTGACGCTGAGGCG	Bacteria	Planctomycetota	Planctomycetes	Gemmatales	Gemmataceae	NA	NA
ASV_386	CGTTGTTCGGAATTACTGGGCGTAAAGAGTGTGTAGGCGGTGCTCTAAGTTCGGTGTGAAATCTCCCGGCTTAACTGGGAGGGTGCGCCGGAAACTGGAGTGCTCGAGCGTGGGAGAGGAAAGCGGAATTCCTGGTGTAGCGGTGAAATGCGTAGATATCAGGAGGAACACCTGTGGTGTAGACGGCTTTCTGGACCATAGCTGACGCTGAGACA	Bacteria	Acidobacteriota	Acidobacteriae	Bryobacterales	Bryobacteraceae	Bryobacter	NA
ASV_387	CGTTAATCGGAATTACTGGGCGTAAAGCGTGCGTAGACGGTAATGTAAGTCAGATGTGAAAGCCCCGGGCTCAACCTGGGAATTGCATTTGAGACTGCATTGCTCGGGTGCGGAAGAGGGAAGCGGAATTTCCGGTGTAGCGGTGAAATGCGTAGATATCGGAAGGAACACCAGTGGCGAAAGCGGCTTCCTGGTCCGACACCGACGTTCAGGCA	Bacteria	Proteobacteria	Gammaproteobacteria	Gammaproteobacteria Incertae Sedis	Unknown Family_4	Acidibacter	NA
ASV_388	CGTTAATCGGAATTACTGGGCGTAAAGCGTGCGTAGACGGTTATGTAAGTCAGGTGTGAAAGCCCCGGGCTCAACCTGGGAATGCCATTTGAGACTGCATAGCTAGGGTACGGAAGAGGGAAGCGGAATTTCAGGTGTAGCGGTGAAATGCGTAGATATCTGAAGGAACACCAGTGGCGAAAGCGGCTTCCTGGTCCAGTACCGACGTTCAGGCA	Bacteria	Proteobacteria	Gammaproteobacteria	Gammaproteobacteria Incertae Sedis	Unknown Family_4	Acidibacter	NA
ASV_389	CGTTGCTCGGAATCATTGGGCGTAAAGCGCACGTAGGCGGCTCGTTAAGTCGGGTGTGAAAGCCCTGGGCTCAACCCAGGAAGTGCACTCGAAACTGGCGAGCTTGAATATGGAAGAGGGTCGCGGAATTCCCGGTGTAGAGGTGAAATTCGTAGATATCGGGAGGAACACCAGTGGCGAAGGCGGCGACCTGGGCCAATATTGACGCTGAGGTG	Bacteria	Myxococcota	Polyangia	Haliangiales	Haliangiaceae	Haliangium	NA
ASV_391	CGTTGTTCGGAATTATTGGGCGTAAAGGGCGCGTAGGCGGTGCGGTAAGTCACCTGTGAAATCTCTGGGCTCAACTCAGAGTCTGCAGGCGAAACTGCCGTGCTGGAGTGTGGGAGAGGTGAGTGGAATTCCCGGTGTAGCGGTGAAATGCGTAGATATCGGGAGGAACACCTGTGGCGAAAGCGGCTCACTGGACCACAACTGACGCTGAGGCG	Bacteria	Acidobacteriota	Acidobacteriae	Acidobacteriales	NA	NA	NA
ASV_392	CGTTAATCGGAATTACTGGGCGTAAAGCGCACGTAGACGGTTTGGTAAGTCAGATGTGAAATCCCCGGGCTCAACCTGGGAACTGCATTTGATACTGCCTGGCTAGAGTATCGAAGAGGGAAGTGGAATTTCCGGTGTAGCGGTGAAATGCGTAGATATCGGAAGGAACACCAGTGGCGAAAGCGACTTCCTGGTCGAATACTGACGTTCATGTG	Bacteria	Proteobacteria	Gammaproteobacteria	WD260	NA	NA	NA
ASV_393	TGGTGCTTGATATTATTGAGCCTAAAACGTCCGTAGCCGGTTTTGTAAATCCATGGGTAAATCGAGCAGCTCAACTGTTCGAATTCCGCGGAGACTGCAAGACTTGGGACTGGGAGAGGTCAGAGGTACTTCTGGGGTAGGGGTAAAATCCTGTAATCCTGGAAGGACCACCAGTGGCGAAGGCGTCTGACTAGAACAGATCCGACGGTGAGGGA	Archaea	Thermoplasmatota	Thermoplasmata	NA	NA	NA	NA
ASV_394	CGTTGTTCGGAATCACTGGGCGTAAAGCGCACGCAGGCGGATTGATAAGTCAGGGGTGAAATCCCGGGGCTCAACCTCGGAATTGCCTTTGATACTGTCTGTCTTGAGTTCGGGAGAGGTTGGCGGAATTCCTAGTGTAGAGGTGAAATTCGTAGATATTAGGAAGAACACCAGTGGCGAAGGCGGCCAACTGGCCCGAAACTGACGCTCATGTG	Bacteria	Proteobacteria	Alphaproteobacteria	Rhizobiales	Rhodomicrobiaceae	Rhodomicrobium	NA
ASV_395	CGTTGTCCGGAATTATTGGGCGTAAAGAGCTCGTAGGCGGTTTGTTGCGTCGGCCGTGAAAACTTGGGGCTTAACTCCGAGCTTGCGGTCGATACGGGCAGACTTGAGTTCGGTAGGGGAGACTGGAATTCCTGGTGTAGCGGTGAAATGCGCAGATATCAGGAGGAACACCGGTGGCGAAGGCGGGTCTCTGGGCCGATACTGACGCTGAGGAG	Bacteria	Actinobacteriota	Actinobacteria	Pseudonocardiales	Pseudonocardiaceae	NA	NA
ASV_398	CGTTGCTCGGAATGACTGGGCGTAAAGGGCGCGTAGGCGGATGGCACAGTCAGATGTGAAATTCCCGGGCTTAACCTGGGGGCTGCATTTGATACGTGTTGTCTAGAGTGAGGAAGAGGGTCGTGGAATTCCCAGTGTAGAGGTGAAATTCGTAGATATTGGGAAGAACACCGGTGGCGAAGGCGGCGACCTGGTCCTTGACTGACGCTGAGGCG	Bacteria	Proteobacteria	Alphaproteobacteria	Acetobacterales	Acetobacteraceae	NA	NA
ASV_399	CGTTGTTCGGAATTACTGGGTGTAAAGGGTTCGTAGGCGGTGTGGCAAGTCGGGAGTGAAATCTCTGGGCTCAACTCAGAGACTGCTTCCGAAACTGCTGTGCTTGAGTGTGGGAGAGGCGCGTGGAATTGCAGGTGTAGCGGTGAAATGCGTAGATATCTGCAGGAACACCCGTGGCGAAAGCGGCGCGCTGGACCACTACTGACGCTGAGGAA	Bacteria	Acidobacteriota	Acidobacteriae	Subgroup 2	NA	NA	NA
ASV_400	CGTTGTTCGGAGTTACTGGGCGTAAAGGGTGTGTAGGCGGCTTTCTAAGTTTGGTGTGAAATCTCCCGGCTTAACCGGGAGGGTGCGCCGAAGACTGGAAGGCTAGAGTATGGGATGGGAGAGTGGAATTCCTGGTGTAGCGGTGAAATGCGTAGATATCAGGAGGAACACCTGCGGTGTAGACGGCTCTCTGGACCATCACTGACGCTGAGACA	Bacteria	Acidobacteriota	Acidobacteriae	NA	NA	NA	NA
ASV_401	CGTTGTCCGGAATCATTGGGCGTAAAGAGCTCGTAGGCGGTTTGTCGCGTCTGCTGTGAAAACTGGGGGCTTAACCCCCAGCTTGCAGTGGATACGGGCAGACTAGAGGTAGGTAGGGGAGAATGGAATTCCCGGTGTAGCGGTGAAATGCGCAGATATCGGGAGGAACACCGGTGGCGAAGGCGGTTCTCTGGGCCTTACCTGACGCTGAGGAG	Bacteria	Actinobacteriota	Actinobacteria	NA	NA	NA	NA
ASV_402	CGTTGTTCGGAATTATTGGGCGTAAAGGGTGCGTAGGCGGTGCGGTAAGTCTTTTGTGAAATCTCCGGGCTTAACTCGGAGCCTGCAAGGGAAACTGCCGTGCTTGAGTGTGGGAGAGGTGAGTGGAATTCCCGGTGTAGCGGTGAAATGCGTAGATATCGGGAGGAACACCTGTGGCGAAAGCGGCTCACTGGACCACAACTGACGCTGATGCA	Bacteria	Acidobacteriota	Acidobacteriae	Acidobacteriales	Koribacteraceae	Candidatus Koribacter	NA
ASV_403	CGTTAATCGGAATTACTGGGCGTAAAGGGCGCGTAGGCGGTTTAATTTGTGTGATGTGAAAGCCCTGGGCTTAACCTGGGAAGTGCATCGCAAACGGTTGAACTGGAGTATAGGAGAGGGTGGCGGAATTTCCGGTGTAGCGGTGAAATGCGTAGAGATCGGAAGGAACGTCAATGGCGAAGGCAGCCACCTGGCCTAATACTGACGCTGAGGCG	Bacteria	Proteobacteria	Gammaproteobacteria	Diplorickettsiales	Diplorickettsiaceae	Aquicella	NA
ASV_404	CGTTGTCCGGAATTATTGGGCGTAAAGAGCTCGTAGGCGGCCTGTCGCGTCGGATGTGAAAGCCCGGGGCTTAACCCCGGGTCTGCATTCGATACGGGCAGGCTAGAGTGTGGTAGGGGAGATCGGAATTCCTGGTGTAGCGGTGAAATGCGCAGATATCAGGAGGAACACCGGTGGCGAAGGCGGATCTCTGGGCCATTACTGACGCTGAGGAG	Bacteria	Actinobacteriota	Actinobacteria	Streptomycetales	Streptomycetaceae	NA	NA
ASV_405	CGTTATCCGGATTCACTGGGTTTAAAGGGTGCGTAGGTGGGCAGGTAAGTCAGTGGTGAAATCTCTGGGCTTAACCCAGAAACTGCCGTTGATACTATCTGTCTTGAATATAGTGGAGGTGAGCGGAATATGTCATGTAGCGGTGAAATGCTTAGATATGACATAGAACACCCATTGCGAAGGCAGCTCGCTACGCTATTATTGACACTGAGGCA	Bacteria	Bacteroidota	Bacteroidia	Chitinophagales	Chitinophagaceae	Puia	NA
ASV_406	CGTTGTTCGGAATTATTGGGCGTAAAGGGCGTGTAGGCGGTGCGGTAAGTTTGTGGTGAAATCTCCGGGCTCAACTCGGAAATTGCCGCGAAGACTGCCGTGCTTGAGTATGGGAGAGGTGAGTGGAATTCCCGGTGTAGCGGTGAAATGCGTAGATATCGGGAGGAACACCTGCGGCGAAAGCGGCTCACTGGACCATAACTGACGCTGAGACG	Bacteria	Acidobacteriota	Acidobacteriae	NA	NA	NA	NA
ASV_407	CGTTGTTCGGAATTATTGGGCGTAAAGGGTGCGTAGGCGGTTTGACAAGTCTTATGTGAAATCTATGGGCTCAACCCATAGTCTGCATGAGAAACTGTTGAGCTTGAGTATGGGAGAGGTGAGTGGAATTTCCGGTGTAGCGGTGAAATGCGTAGATATCGGAAGGAACACCTGTGGCGAAAGCGGCTCACTGGACCATAACTGACGCTGAGGCA	Bacteria	Acidobacteriota	Acidobacteriae	Acidobacteriales	Acidobacteriaceae (Subgroup 1)	NA	NA
ASV_408	CGTTGCTCGGAATCACTGGGCGTAAAGCGCACGTAGGCGGGTCCTTAAGTCAGGGGTGAAATCCTGGAGCTCAACTCCAGAACTGCCTTTGATACTGAGGATCTCGAGTTCGGGAGAGGTGAGTGGAACTGCGAGTGTAGAGGTGAAATTCGTAGATATTCGCAAGAACACCAGTGGCGAAGGCGGCTCACTGGCCCGATACTGACGCTGAGGTG	Bacteria	Proteobacteria	Alphaproteobacteria	Rhizobiales	Xanthobacteraceae	NA	NA
ASV_409	CGTTGCTCGGAATTACTGGGCGTAAAGGGTTCGTAGGCGGTGTGGTAAGTCGGAAGTGAAATCTCTGGGCTTAACTCAGAGGCTGCTTTCGAAACTGCCGCGCTAGAGTGCGGGAGAGGCGAGTGGAATTACAGGTGTAGCGGTGAAATGCGTAGATATCTGTAGGAACACCCGTGGCGAAGGCGGCTCGCTGGACCGCAACTGACGCTGAGGAA	Bacteria	Acidobacteriota	Acidobacteriae	Subgroup 2	NA	NA	NA
ASV_410	CGTTGTTCGGAATTACTGGGCGTAAAGGGCTCGTAGGCGGCCAACTAAGTCAGACGTGAAATCCCTCGGCTTAACCGGGGAACTGCGTCTGATACTGGATGGCTTGAGATTGGGAGAGGGATGCGGAATTCCAGGTGTAGCGGTGAAATGCGTAGATATCTGGAGGAACACCGGTGGCGAAGGCGGCATCCTGGACCAACACTGACGCTGAGGAG	Bacteria	NA	NA	NA	NA	NA	NA
ASV_411	CGTTGTTCGGAATTATTGGGCGTAAAGGGCGCGTAGGCGGTGTCGCAAGTCCGTGGTGAAATCTCTAGGCTCAACTTAGAGACTGCCGCGGAAACTGCGGTGCTTGAGTGTGGGAGAGGTGCGTGGAATTCCCGGTGTAGCGGTGAAATGCGTAGATATCGGGAGGAACACCTGTGGCGAAAGCGGCGCACTGGACCACAACTGACGCTGAGGCG	Bacteria	NA	NA	NA	NA	NA	NA
ASV_412	CGTTGTTCGGAATTATTGGGCGTAAAGGGCGCGTAGGCGGTGCGGTAAGTATGCTGTGAAATCTCTGGGCTCAACCCAGAGCTTGCAGCGTAGACTGCCGTGCTGGAGTGTGGGAGAGGTGAGTGGAATTCCCGGTGTAGCGGTGAAATGCGTAGATATCGGGAGGAACACCTGTGGCGAAAGCGGCTCACTGGACCACAACTGACGCTGAGGCG	Bacteria	Acidobacteriota	Acidobacteriae	Acidobacteriales	NA	NA	NA
ASV_414	CGTTGTTCGGAATTACTGGGCGTAAAGCGCGCGCAGGCGGTCTTCCAAGTCAGTGGTGAAAGCCCGGAGCTCAACTCCGGAAATGCCATTGAAACTGTGAGACTTGAGGATGAGAGAGGTGAGTGGAATTCCCAGTGTAGAGGTGAAATTCGTAGATATTGGGAAGAACACCGGTGGCGAAGGCGGCTCACTGGCTCATTTCTGACGCTCAGGCG	Bacteria	NA	NA	NA	NA	NA	NA
ASV_415	CGTTGTTCGGATTCATTGGGCGTAAAGGGTGTGTAGGTGGCGCGCTAAGTCGGGTGTGAAATTTCGGAGCTTAACTCCGAAACTGCATTCGATACTGGCGTGCTTGAGGACTGGAGAGGAGACTGGAATTTACGGTGTAGCAGTGAAATGCGTAGATATCGTAAGGAAGACCAGTGGCGAAGGCGGGTCTCTGGACAGTTCCTGACACTGAGACA	Bacteria	Verrucomicrobiota	Verrucomicrobiae	Chthoniobacterales	Chthoniobacteraceae	Candidatus Udaeobacter	NA
ASV_416	CGTTGTTCGGAATTACTGGGTGTAAAGGGTCAGTAGGCGGTGTGGCAAGTCGGGAGTGAAATCTATGGGCTTAACCCATAGGCTGCTTCCGAAACTGCCATGCTTGAGTGTGGGAGAGGCGCGTGGAATTGCAGGTGTAGCGGTGAAATGCGTAGATATCTGCAGGAACACCCGTGGCGAAAGCGGCGCGCTGGACCACAACTGACGCTGAATGA	Bacteria	Acidobacteriota	Acidobacteriae	Subgroup 2	NA	NA	NA
ASV_418	CGTTGCTCGGAATTACTGGGCGTAAAGGGTTCGTAGGTGGTGCGGCAAGTTGGGAGTGAAATCTCTGGGCTTAACTCAGAGGCTGCTTTCAAAACTGCCGTGCTCGAGTGCGAGAGAGGCCAGTGGAATTGCAGGTGTAGCGGTGAAATGCGTAGATATCTGCAGGAACACCCGTGGCGAAGGCGGCTGGCTGGATCGCAACTGACACTGAGGAA	Bacteria	Acidobacteriota	Acidobacteriae	Subgroup 2	NA	NA	NA
ASV_419	CGTTGCTCGGAATCACTGGGCGTAAAGCGCACGTAGGCGGATTGTTAAGTCAGGGGTGAAATCCTGGAGCTCAACTCCAGAACTGCCTTTGATACTGGCGATCTTGAGTTCGGGAGAGGTGAGTGGAACTGCGAGTGTAGAGGTGAAATTCGTAGATATTCGCAAGAACACCAGTGGCGAAGGCGGCTCACTGGCCCGATACTGACGCTGAGGTG	Bacteria	Proteobacteria	Alphaproteobacteria	Rhizobiales	Xanthobacteraceae	NA	NA
ASV_421	CGTTGCTCGGAATTATTGGGCGTAAAGGGTAGGTAGGTGGTCTCATTTGTCTGGGGTGAAAGCCTTGAGCTTAACTCAAGAAGTGCCCCAGAAACGGTGAGACTCGAGTCTTGGAGAGGGTCGTGGAATTCCCGGTGTAGCGGTGAAATGCGTAGAGATCGGGAGGAACACCAGAGGCGAAGGCGGCGACCTGGACAAGTACTGACACTCAACTA	Bacteria	Bdellovibrionota	Oligoflexia	0319-6G20	NA	NA	NA
ASV_422	CGTTGTCCGGAATTATTGGGCGTAAAGAGCTCGTAGGCGGTCCGTTACGTCTGTTGTGAAAACTCGGGGCTTAACCCCGAGCCTGCAGTGGATACGGGCGGACTAGAGGTAGGTAGGGGAGAATGGAATTCCTGGTGTAGCGGTGAAATGCGCAGATATCAGGAGGAACACCGGTGGCGAAGGCGGTTCTCTGGGCCTTACCTGACGCTGAGGAG	Bacteria	Actinobacteriota	Actinobacteria	NA	NA	NA	NA
ASV_423	CGTTGTCCGGATTTATTGGGCGTAAAGCGCACGCAGGCGGTCTGCCAAGTTCGGAGTGACAGTTTCCGGCTTAACTGGGAAAGGTCTTCGAAAACTGGTGGACTTGAGACTTTGAGGGGGAGACGGAATTCCGGGTGGAGCGGTGAAATGCGTAGAGATCCGGAGGAACACCGAAGGCGAAGGCAGTCTCCTGGCAAGGTTCTGACGCTCAGGTG	Bacteria	Chloroflexi	Ktedonobacteria	Ktedonobacterales	Ktedonobacteraceae	1959-1	NA
ASV_424	CGTTGTTCGGAATTATTGGGCGTAAAGGGTGCGTAGGCGGTTCCGCAAGTCCTGTGTGAAATCTTCGGGCTCAACTCGAAGTCTGCACGGGAAACTGCGGGGCTTGAGTGTGGGAGAGGTGAGTGGAATTCCCGGTGTAGCGGTGAAATGCGTAGATATCGGGAGGAACACCTGTGGCGAAAGCGGCTCACTGGACCATAACTGACGCTGATGCA	Bacteria	Acidobacteriota	Acidobacteriae	Acidobacteriales	Acidobacteriaceae (Subgroup 1)	Occallatibacter	NA
ASV_425	CGTTGTCCGGAATTATTGGGCGTAAAGAGCTCGTAGGCGGTTTGTTGCGTCGGCCGTGAAAACTTGGGGCTTAACCCCGAGCCTGCGGTCGATACGGGCAGACTTGAGTTCGGCAGGGGAGACTGGAATTCCTGGTGTAGCGGTGAAATGCGCAGATATCAGGAGGAACACCGGTGGCGAAGGCGGGTCTCTGGGCCGATACTGACGCTGAGGAG	Bacteria	Actinobacteriota	Actinobacteria	Pseudonocardiales	Pseudonocardiaceae	NA	NA
ASV_426	CGTTGTTCGGAATTATTGGGCGTAAAGGGTGCGTAGGCGGTTTGGTAAGTCTCTTGTGAAATCTCTGGGCTCAACTCAGAGCTTGCAAGGGAAACTGCCGGGCTTGAGTGTGGGAGAGGTGAGTGGAATTCCCGGTGTAGCGGTGAAATGCGTAGATATCGGGAGGAACACCTGTGGCGAAAGCGGCTCACTGGACCACAACTGACGCTGATGCA	Bacteria	Acidobacteriota	Acidobacteriae	Acidobacteriales	Acidobacteriaceae (Subgroup 1)	Occallatibacter	NA
ASV_427	CGTTAGGCGGAATCACTGGGCTTAAAGCGTGTGTAGGCGGACTTCTAAGTACCTTGTGAAATCCCACGGCTTACCCGTGGAACTGCTTGGTATACTGGTCGTCTTGAGCTTTCTAGGGGCGAGCGGAACAAATGGTGGAGCGGTGAAATGCGTAGATATCATTTGGAACGCCAATGGTGAAAACAGCTCGCTGGGGAAATGCTGACGCTGAGACA	Bacteria	Planctomycetota	Phycisphaerae	Tepidisphaerales	WD2101 soil group	NA	NA
ASV_428	CGTTGTTCGGAATTACTGGGCGTAAAGAGTGTGTAGGCGGTGTTCCCAGTCTGTTGTGAAATCTCCCGGCTTAACTGGGAGGGTGCAGCGGAAACTAGAATGCTAGAGGGTGGGAGAGGTAAGCGGAATTCCTGGTGTAGCGGTGAAATGCGTAGATATCAGGAGGAACACCTGTGGTGTAGACAGCTTACTGGACCACTTCTGACGCTGAGACA	Bacteria	Acidobacteriota	Acidobacteriae	Bryobacterales	Bryobacteraceae	Bryobacter	NA
ASV_429	CGTTGTTCGGATTCACTGGGCGTAAAGGGTGCGTAGGCGGCAGGGTAAGTCTGACGTGAAATCTCCGGGCTCAACCCGGAAACTGCGTTGGATACTATCCTGCTCGAGGAATGGAGGGGAGACTGGAATACTTGGTGTAGCAGTGAAATGCGTAGATATCAAGTGGAACACCAGTGGCGAAGGCGAGTCTCTGGACATTTCCTGACGCTGAGGCA	Bacteria	Verrucomicrobiota	Verrucomicrobiae	NA	NA	NA	NA
ASV_430	CGTTGCTCGGAATCACTGGGCGTAAAGCGCACGTAGGCGGCTTTTTAAGTCGGGGGTGAAATCCTGGAGCTCAACTCCAGAACTGCCTTCGATACTGAGAAGCTCGAGTCCGGGAGAGGTGAGTGGAACTGCGAGTGTAGAGGTGAAATTCGTAGATATTCGCAAGAACACCAGTGGCGAAGGCGGCTCACTGGCCCGGTACTGACGCTGAGGTG	Bacteria	Proteobacteria	Alphaproteobacteria	Rhizobiales	NA	NA	NA
ASV_431	CGTTGTTCGGAGTTACTGGGCGTAAAGGGTGTGTAGGCGGTTCTTTAAGTTTGGTGTGAAATCTCCCGGCTCAACCGGGAGGGTGCGCCGAATACTGAGGGACTAGAGTGTGGGAGAGGAAAGTGGAATTCCTGGTGTAGCGGTGAAATGCGTAGATATCAGGAGGAACACCGGTGGTGTAGACGGCTTTCTGGACCATAACTGACGCTGAGACA	Bacteria	Acidobacteriota	Acidobacteriae	Solibacterales	Solibacteraceae	Candidatus Solibacter	NA
ASV_432	CGTTGTCCGGAATTATTGGGCGTAAAGAGCTCGTAGGCGGTCTGCCACGTCCGCTGTGAAAACCTAGGGCTTAACCCTGGGCTTGCAGTAGATACGGGCAGACTAGAGGTAGGTAGGGGAGAATGGAATTCCCGGTGTAGCGGTGAAATGCGCAGATATCGGGAGGAACACCGGTGGCGAAGGCGGTTCTCTGGGCCTTACCTGACGCTGAGGAG	Bacteria	Actinobacteriota	Actinobacteria	Frankiales	Acidothermaceae	Acidothermus	NA
ASV_434	CGTTGTTCGGAATTATTGGGCGTAAAGGGTGCGTAGGCGGTTTGATAAGTCTTGTGTGAAATCTATGGGCTCAACCCATAGTCTGCATAGGAAACTGTCGGGCTTGAGAGTGGGAGAGGTGAGTGGAATTTCCGGTGTAGCGGTGAAATGCGTAGATATCGGAAGGAACACCTGTGGCGAAAGCGGCTCACTGGACCATTTCTGACGCTGATGCA	Bacteria	Acidobacteriota	Acidobacteriae	Acidobacteriales	Acidobacteriaceae (Subgroup 1)	Bryocella	NA
ASV_435	CGTTGCTCGGAATTACTGGGTGTAAAGGGTTCGTAGGCGGTGTAGCAAGTCGGGAGTGAAATCTCTGGGCTCAACCCAGAGGCTGCTTCCGAAACTGCTGTGCTTGAGTGTGGGAGAGGCGCGTGGAATTGCAGGTGTAGCGGTGAAATGCGTAGATATCTGCAGGAACACCCGTGGCGAAAGCGGCGCGCTGGACCACTACTGACGCTGAGGAA	Bacteria	Acidobacteriota	Acidobacteriae	Subgroup 2	NA	NA	NA
ASV_437	CGTTGTTCGGATTGACTGGGCGTAAAGGGCGTGTAGGCGGTTGGCCCAGTCCGGTGTGAAAGCCCGAGGCTTAGCCTCGGAAGTGCATCGGAAACTAGCCGACTGGAGCGCGATAGAGGAGGGTGGAATTCCTGGTGTAGCGGTGAAATGCGTAGATATCAGGAGGAACACCGGCGGCGAAGGCGGCCCTCTGGATCGTTGCTGACGCTGAGACG	Bacteria	RCP2-54	NA	NA	NA	NA	NA
ASV_438	CGTTATCCGGATTTATTGGGTTTAAAGGGTGCGTAGGCGGCTTTTTAAGTCAGGGGTGAAAGACGGTAGCTTAACTATCGCAGTGCCCTTGATACTGAAGAGCTTGAATATACTAGAGGTAGGCGGAATGTGACAAGTAGCGGTGAAATGCATAGATATGTCACAGAACACCAATTGCGAAGGCAGCTTACTATGGTATTATTGACGCTGAGGCA	Bacteria	Bacteroidota	Bacteroidia	Sphingobacteriales	Sphingobacteriaceae	NA	NA
ASV_439	CGTTGCTCGGAATTACTGGGCGTAAAGGGTCCGTAGGCGGTGTGGCAAGTCGGGAGTGAAATCTCTGGGCTTAACTCAGAGGCTGCTTCCGAAACTGCCGTGCTAGAGTGTGAGAGAGGCGAGTGGAATTGCGGGTGTAGCGGTGAAATGCGTAGATATCCGCAGGAACATCCGAGGCGAAAGCGGCTCGCTGGATCACAACTGACGCTGAGGGA	Bacteria	Acidobacteriota	Acidobacteriae	Subgroup 2	NA	NA	NA
ASV_440	CGTTGTCCGGAATTATTGGGCGTAAAGAGCGTGTAGGCGGCCCGATTAGTCCGCTGTGAAAGTCCAGGGCTCAACCCTGGAATGCCGGTGGATACTGTCGGGCTAGAGTCCGGAAGGGGCGAGTGGAATTCCTGGTGTAGCGGTGAAATGCGCAGATATCAGGAGGAACACCAATGGCGAAGGCAGCTCGCTGGGACGTGACTGACGCTGAGACG	Bacteria	Actinobacteriota	Thermoleophilia	Solirubrobacterales	Solirubrobacteraceae	NA	NA
ASV_441	CGTTGTTCGGAATTATTGGGCGTAAAGGGCGCGTAGGCGGTGCGGTAAGTTTGTGGTGAAATCTTCAGGCTCAACTTGAAGACTGCCGCGAAGACTGCCGTGCTGGAGTATGGGAGAGGTGAGTGGAATTCCCGGTGTAGCGGTGAAATGCGTAGATATCGGGAGGAACACCTGTGGCGAAAGCGGCTCACTGGACCATAACTGACGCTGAGGCG	Bacteria	Acidobacteriota	Acidobacteriae	Acidobacteriales	NA	NA	NA
ASV_442	CGTTGTCCGGAATTATTGGGCGTAAAGAGCTCGTAGGCGGTCTGTTGCGTCCGCTGTGAAAACCCAGGGCTTAACCCTGGGCTTGCAGTGGATACGGGCAGACTAGAGGCAGGTAGGGGAGAATGGAATTCCCGGTGTAGCGGTGAAATGCGCAGATATCGGGAGGAACACCGGTGGCGAAGGCGGTTCTCTGGGCCTGACCTGACGCTGAGGAG	Bacteria	Actinobacteriota	Actinobacteria	Frankiales	Acidothermaceae	Acidothermus	NA
ASV_443	CGTTGTCCGGAATTATTGGGCGTAAAGAGCTCGTAGGCGGTCTGTTGCGTCTGCTGTGAAAACTCGGGGCTTAACCCCGAGCCTGCAGTGGATACGGGCAGACTAGAGGTAGGTAGGGGAGAATGGAATTCCCGGTGTAGCGGTGAAATGCGCAGATATCGGGAGGAACACCGGTGGCGAAGGCGGTTCTCTGGGCCTTACCTGACGCTGAGGAG	Bacteria	Actinobacteriota	Actinobacteria	Frankiales	Acidothermaceae	Acidothermus	NA
ASV_444	CGTTAATCGGAGTTACTGGGCGTAAAGGGCGCGTAGGCGGTTATATGAGTGTGATGTGAAAGCCCTGGGCTTAACCTAGGAAGCGCATCGCAAACGATATGACTGGAGTATATGAGAGGGTGGCGGAATTTCCGGTGTAGCGGTGAAATGCGTAGATATCGGAAGGAACGTCGATGGCGAAGGCAGCCACCTGGCATAATACTGACGCTGAGGCG	Bacteria	Proteobacteria	Gammaproteobacteria	Diplorickettsiales	Diplorickettsiaceae	Aquicella	NA
ASV_445	CGTTGTTCGGAATTATTGGGCGTAAAGGGTGCGTAGGCGGTGCGGTAAGTCTGTTGTGAAATCTCCGGGCTCAACTCGGAGCCTGCAACGGAAACTGCCGTGCTTGAGTATGGGAGAGGTGAGTGGAATTCCCGGTGTAGCGGTGAAATGCGTAGATATCGGGAGGAACACCTGTGGCGAAAGCGGCTCACTGGACCATAACTGACGCTGATGCA	Bacteria	Acidobacteriota	Acidobacteriae	Acidobacteriales	Koribacteraceae	Candidatus Koribacter	NA
ASV_447	CGTTGTCCGAAGTTACTGGGCGTAAAGCGCGCGTAGGTGGGTCGACAAGTCCGCTGTGAAAGCCCGGAGCTTAACTCCGGAGGGTCGGTGGATACTGTCGGTCTTGAAGGTGCTAGGGGGAGATGGAATTACCGGTGTAGCGGTGAAATGCGTAGAGATCGGTAGGAACACCAGTGGCGAAGGCGGTCTCCTGGGGCATTCTTGACGCTGAGGCG	Bacteria	Armatimonadota	Chthonomonadetes	Chthonomonadales	Chthonomonadaceae	Chthonomonas	NA
ASV_448	CGTTAATCGGAATTACTGGGCGTAAAGCGTGCGCAGACGGTTACGTAAGTCAGATGTGAAAGCCCCGGGCTCAACCTGGGAATTGCATTTGAGACTGCGTAGCTAGGGTGCGGAAGAGGGAAGCGGAATTTCCGGTGTAGCGGTGAAATGCGTAGATATCGGAAGGAACACCAGTGGCGAAAGCGGCTTCCTGGTCCAGCACCGACGTTCAGGCA	Bacteria	Proteobacteria	Gammaproteobacteria	Gammaproteobacteria Incertae Sedis	Unknown Family_4	Acidibacter	NA
ASV_449	CGTTACTGAGATTCACTGGGTTTAAAGGGTGCGTAGGTGGCGCGTTAAGTCAGTTGTGAAATCCCCGGGCTCAACCCGGGAAAAGCTTCTGATACTGGCGCGCTTGAGGTCGGTATAGGCTACTGGAACGGACGGTGGAGCGGTGAAATGCGTAGATATCGTCTGGAACGCCAGTGGTGAAGACGGGTAGCTGGACCGATTCTGACACTGAGGCA	Bacteria	Planctomycetota	Phycisphaerae	Tepidisphaerales	CPla-3 termite group	NA	NA
ASV_451	TGGTCGGGGCGATTATTGGGCCTAAAGCATCCGTAGCCTGTTCTGTAGGTCCTCTGTCAAATCCAACGGCTTAACCGTTGGCCCGCAGAGGATACCGCAGGACTAGGAGGCGGGAGAGGTGGACGGTACTCCACGTGTAGGGGTAAAATCCTTTGATCCGTGGAAGACCACCAGTGGCGAAGGCGGTCCACCAGAACGCGCTCGACGGTGAGGGA	Archaea	Crenarchaeota	Nitrososphaeria	Group 1.1c	NA	NA	NA
ASV_452	CGTTGTTCGGAGTTACTGGGCGTAAAGGGTGTGTAGGCGGCTTTCTAAGTTTGTTGTGAAATCTCCCGGCTTAACCGGGAGGGTGCGGCGAAGACTGGAAGGCTAGAGTATGGGATGGGAGAGTGGAATTCCTGGTGTAGCGGTGAAATGCGTAGATATCAGGAGGAACACCTGCGGTGTAGACGGCTCTCTGGACCATTACTGACGCTGAGACA	Bacteria	Acidobacteriota	Acidobacteriae	NA	NA	NA	NA
ASV_454	CGTTGTTCGGAATTATTGGGCGTAAAGGGTGCGTAGGCGGTCTGACAAGTCTGATGTGAAATCTATGGGCTCAACCCATAGTCTGCATCGGAAACTGTCGGGCTTGAGTATGGGAGAGGTGAGTGGAATTTCCGGTGTAGCGGTGAAATGCGTAGATATCGGAAGGAACACCTGTGGCGAAAGCGGCTCACTGGACCATTACTGACGCTGAGGCA	Bacteria	Acidobacteriota	Acidobacteriae	Acidobacteriales	Acidobacteriaceae (Subgroup 1)	Granulicella	NA
ASV_455	CGTTGTTCGGAATTATTGGGCGTAAAGGGTGCGTAGGCGGTTTGGTAAGTCTCATGTGAAATCTATGGGCTCAACTCATAGACTGCATGAGAAACTGCCGGGCTTGAGTGTGGGAGAGGTGAGTGGAATTTCCGGTGTAGCGGTGAAATGCGTAGATATCGGAAGGAACACCTGTGGCGAAAGCGGCTCACTGGACCACAACTGACGCTGATGCA	Bacteria	Acidobacteriota	Acidobacteriae	Acidobacteriales	Acidobacteriaceae (Subgroup 1)	Occallatibacter	NA
ASV_456	CGTTGTTCGGAATTACTGGGCGTAAAGAGTGTGTAGGCGGTGTTCTAAGTCTGTCGTGAAATCTCCCGGCTTAACTGGGAGGGTGCGGCGGAAACTGGAGTGCTAGAGGATGGGAGAGGTAAGCGGAATTCCTGGTGTAGCGGTGAAATGCGTAGATATCAGGAGGAACACCTGTGGTGTAGACAGCTTACTGGACCATTTCTGACGCTGAGACA	Bacteria	Acidobacteriota	Acidobacteriae	Bryobacterales	Bryobacteraceae	Bryobacter	NA
ASV_457	CGTTGTCCGGAGTTACTGGGCGTAAAGGGCACGCAGGCGGTTGTGTCAGTTTGCGGGGACAGTGGGCGGCTTAACTGCCCAAGGGTCGCAAAGACGGCATGACTGGAGGGCCAGAGAGGGACCTGGAATTCCGGGTGGAGCGGTGAAATGCGTAGAGATCCGGAGGAACACCACTGGCGAAGGCAAGGTCCTGGCTGGTGCCTGACGCTGAGGTG	Bacteria	Chloroflexi	Ktedonobacteria	Ktedonobacterales	Ktedonobacteraceae	FCPS473	NA
ASV_458	CGTTAATCGGAATTACTGGGCGTAAAGCGCGCGTAGGTGGTTCGTTAAGTTGGATGTGAAATCCCCGGGCTCAACCTGGGAACTGCATTCAAAACTGACGAGCTAGAGTATGGTAGAGGGTGGTGGAATTTCCTGTGTAGCGGTGAAATGCGTAGATATAGGAAGGAACACCAGTGGCGAAGGCGACCACCTGGACTGATACTGACACTGAGGTG	Bacteria	Proteobacteria	Gammaproteobacteria	Pseudomonadales	Pseudomonadaceae	Pseudomonas	NA
ASV_459	CGTTGTTCGGAATTACTGGGCGTAAAGCGTGCGTAGGCGGATTCGTAAGTCGAGGTTGAAATATCCGGGCTCAACTCGGGGCACGGCCTCGATACTGCGAATCTCGAGGCGAGTAGAGGGTAGTGGAATTCCCGGTGTAGCGGTGAAATGCGTAGATATCGGGAGGAACACCAGTGGCGAAGGCGGCTACCTGGACTCGTTCTGACGCTGATGCA	Bacteria	WPS-2	NA	NA	NA	NA	NA
ASV_460	CGTTATTCGGAATTATTGGGCGTAAAGGGCGCGTAGGCGGCTTGGTAAGTCAAAGGTGAAATCCCTCGGCTCAACTGAGGAACTGCCTTTGAAACTGCCTGGCTCGAGGCCGGGAGGGGGTAGCGGAATTCCCAATGTAGCGGTGAAATGCGTAGATATTGGGAGGAACACCGGTGGCGAAGGCGGCTACCTGGACCGGTTCTGACGCTGATGCG	Bacteria	Acidobacteriota	Thermoanaerobaculia	Thermoanaerobaculales	Thermoanaerobaculaceae	Subgroup 10	NA
ASV_461	CGTTATTCGGAATCACTGGGCTTAAAGCGCGTGTAGGCGGGACGGCACGTCGGTCGCTGAAATCCCCCGGCTCAACCGGGGAACGGGCGCCGATACGACCGCCCTGGAGGGGCGTAGGGGGACCTGGAACTTCCGGTGGAGCGGTGAAATGCGTTGAGATCGGAAGGAACGCCCGTGGCGAAAGCGAGGTCCTGGACGCCTACTGACGCTGAGAC	Bacteria	Planctomycetota	Planctomycetes	Isosphaerales	Isosphaeraceae	NA	NA
ASV_462	CGTTGTTCGGATTCACTGGGCGTAAAGGGTGCGTAGGTGGCGGGGTAAGTCGGATGTGAAAGCTCGGAGCTCAACTCCGAAATGGCATTGGAAACTACTCTGCTCGAGGGTTGGAGGGGGGACTGGAATACTTGGTGTAGCAGTGAAATGCGTAGATATCAAGTGGAACACCAGTGGCGAAGGCGAGTCCCTGGACAACTCCTGACACTGAGGCA	Bacteria	Verrucomicrobiota	Verrucomicrobiae	Pedosphaerales	Pedosphaeraceae	ADurb.Bin063-1	NA
ASV_463	CGTTATCCGGATTTACTGGGTTTAAAGGGTGTGTAGGCGGGCTTTTAAGTCAGTGGTGAAATCTCCGGGCTCAACCTGGAAACTGCCATTGATACTATTAGTCTTGAATTTTGTTGAGGTAGGCGGAATAAGTCATGTAGCGGTGAAATGCATAGATATGACTTAGAACACCAATTGCGAAGGCAGCTTGCTAAACAAATATTGACGCTGAGGCA	Bacteria	Bacteroidota	Bacteroidia	Chitinophagales	Chitinophagaceae	Edaphobaculum	NA
ASV_464	CGTTGTTCGGAATTATTGGGCGTAAAGGGTGCGTAGGCGGTTTGATAAGTCATCTGTGAAATCTATGGGCTCAACCCATAGTCTGCAGGCGAAACTGTCGGGCTTGAGAGTGGGAGAGGTGAGTGGAATTTCCGGTGTAGCGGTGAAATGCGTAGATATCGGAAGGAACACCTGTGGCGAAAGCGGCTCACTGGACCATTTCTGACGCTGATGCA	Bacteria	Acidobacteriota	Acidobacteriae	Acidobacteriales	Acidobacteriaceae (Subgroup 1)	Bryocella	NA
ASV_465	CGTTGCTCGGAATTATTGGGCGTAAAGGGTAGGTAGGTGGTCTCATTTGTCTGGGGTGAAAACCTTGAGCTTAACTCAAGAAGTGCCCCAGAAACGGTGAGACTAGAGTCCTGGAGAGGGTCGTGGAATTCCCGGTGTAGCGGTGAAATGCGTAGAGATCGGGAGGAACACCAGAGGCGAAGGCGGCGACCTGGACAGGTACTGACACTCAACTA	Bacteria	Bdellovibrionota	Oligoflexia	0319-6G20	NA	NA	NA
ASV_466	CGTTGTTCGGAATTACTGGGTGTAAAGGGTTCGTAGGCGGTGTGGCAAGTCGGGAGTGAAATCTCTGGGCTCAACCCAGAGACTGCTTCCGAAACTGCTGTGCTTGAGTGTGAGAGAGGCTCGTGGAATTGCAGGTGTAGCGGTGAAATGCGTAGATATCTGCAGGAACACCCGTGGCGAAAGCGGCGAGCTGGATCACTACTGACGCTGAGGAA	Bacteria	Acidobacteriota	Acidobacteriae	Subgroup 2	NA	NA	NA
ASV_467	CGTTACTGAGAATCACTGGGTTTAAAGGGTGCGTAGGTGGTCCGTTAAGTCAGTTGTGAAATCCCCGGGCTCAACCCGGGAACTGCTTCTGATACTGGCGGACTTGAGGCCAGTAGGGGTCACTAGAACTGACGGTGGAGCGGTGAAATGCGTAGATATCGTCAGGAATGCCGGTGGTGAAGACGGGTGACTGGGCTGGTTCTGACACTGAGGCA	Bacteria	Planctomycetota	Phycisphaerae	Tepidisphaerales	CPla-3 termite group	NA	NA
ASV_468	CGTTGTTCGGATTTATTGGGCGTAAAGGGTGCGTAGGCGGTTTGGCAAGTCTTGTGTGAAATCTTCGGGCTCAACCCGAAGCCTGCACAAGAAACTGCCGGGCTTGAGTATGGGAGAGGTGAGTGGAATTTCCGGTGTAGCGGTGAAATGCGTAGATATCGGAAGGAACACCTGTGGCGAAAGCGGCTCACTGGACCATAACTGACGCTGATGCA	Bacteria	Acidobacteriota	Acidobacteriae	Acidobacteriales	Acidobacteriaceae (Subgroup 1)	Granulicella	NA
ASV_469	CGTTGTTCGGAATTACTGGGCGTAAAGCGTGTGTAGGCGGCCGCGCAAGTCGGATGTGAAATCCCCGGGCTCAACCCGGGAAGTGCACCCGAAACTGCGTGGCTCGAGTACCGGAGAGGTTGGTGGAATTCTCGGTGTAGAGGTGAAATTCGTAGATATCGAGAGGAACACCGGTGGCGAAGGCGGCCAACTGGACGAGTACTGACGCTGAGACA	Bacteria	Myxococcota	Polyangia	Polyangiales	Polyangiaceae	Pajaroellobacter	NA
ASV_470	CATTAATCGGATTTATTGGGCGTAAAGGGCGCGTAGGCGGGGATAATAGTCAGATGTGAAATCCCGGGGCTCAACCTCGGAACTGCATTTGAAACTGTATCTCTAGAGGGTAGGCGGAGAAAACGGAATTCCACAAGTAGCGGTGAAATGCGTAGATATGTGGAAGAACACCGGTGGCGAAGGCGGTTTTCTAGCTTATACCTGACGCTGAGGCG	Bacteria	Verrucomicrobiota	Chlamydiae	Chlamydiales	Parachlamydiaceae	NA	NA
ASV_471	CGTTGTTCGGAATTATTGGGCGTAAAGGGTGCGTAGGCGGTTTGGTAAGTCTGATGTGAAATCTATGGGCTCAACTCATAGTCTGCATCGGAAACTGCCGGGCTTGAGTATGGGAGAGGTGAGTGGAATTCCTGGTGTAGCGGTGAAATGCGTAGATATCAGGAGGAACACCTGTGGCGAAAGCGGCTCACTGGACCATAACTGACGCTGATGCA	Bacteria	Acidobacteriota	Acidobacteriae	Acidobacteriales	Acidobacteriaceae (Subgroup 1)	NA	NA
ASV_472	CGTTGTCCGGAGTTACTGGGCGTAAAGGGCATGCAGGCGGTCGGACGCGTTTTGTGTGACAGCGGGAGGCTTAACTTCCCGAGTATGCGAAAGACGGTCTGACTTGAGGGCTCGAGAGGGACACGGAATTCCGGGTGGAGTGGTGAAATGCGTAGAGATCCGGAGGAACACCGAAGGCGAAGGCAGTGTCCTGGCGAGTGACTGACGCTGAGGTG	Bacteria	Chloroflexi	Ktedonobacteria	Ktedonobacterales	Ktedonobacteraceae	HSB OF53-F07	NA
ASV_475	CGTTGTTCGGAATTACTGGGCGTAAAGCGCACGTAGGCGGATCCTTAAGTCAGGGGTGAAATCCCGAGGCTCAACCTCGGAACTGCCTTTGATACTGGGGATATCGAGTTCGGGAGAGGTGAGTGGAACTGCGAGTGTAGAGGTGAAATTCGTAGATATTCGCAAGAACACCAGTGGCGAAGGCGGCTCACTGGCCCGGTACTGACGCTGAGGTG	Bacteria	Proteobacteria	Alphaproteobacteria	Rhizobiales	Beijerinckiaceae	NA	NA
ASV_476	CGTTATTCGGAATTATTGGGCGTAAAGGGCGCGTAGGCGGCTTGGCAAGTGGATGGTGAAATCCCTCGGCTTAACCGAGGAACCGCCGTCCAAACTGCTTTGCTTGAGGCCGGGAGAGGCGAGTGGAATTCCCAGTGTAGCGGTGAAATGCGTAGATATTGGGAGGAACACCAGTGGCGAAGGCGGCTCGCTGGACCGGTTCTGACGCTGAGGCG	Bacteria	Acidobacteriota	Holophagae	Subgroup 7	NA	NA	NA
ASV_477	CGTTGTCCGGAATCACTGGGCGTAAAGCGCGTGCAGGCGGCTCGGTAAGTCCCGTGTGAAAGCCTACGGCTCAACTGTAGGAGGTCGCGGGAAACTGCCGGGCTCGAGGGCAGGAGAGGGAAGTAGAATTCCCGGTGTAGCGGTGAAATGCGTAGATATCGGGAGGAATGCCAGTGGCGAAGGCGGCTTCCTGGCCTGTCCCTGACGCTGAGACG	Bacteria	GAL15	NA	NA	NA	NA	NA
ASV_478	CGTTGTTCGGATTCACTGGGCGTAAAGGGTGCGTAGGTGGCAGGGTAAGTTTGATGTGAAATCTCCGGGCTTAACCCGGAAACTGCATTGAATACTATCCCGCTCGAGGATTGGAAGGGAGACTGGAATACTTGGTGTAGCAGTGAAATGCGTAGATATCAAGTGGAACACCAGTGGCGAAGGCGAGTCTCTGGACAATTCCTGACACTGAGGCA	Bacteria	Verrucomicrobiota	Verrucomicrobiae	Pedosphaerales	Pedosphaeraceae	NA	NA
ASV_479	CGTTGTCCGGAATTATTGGGCGTAAAGAGCTCGTAGGCGGCCTGTTGCGTCCGCTGTGAAATCCCAGGGCTTAACCCTGGGCCTGCAGTGGATACGGGCAGGCTGGAGGCAGGCAGGGGAGAACGGAATTCCCGGTGTAGCGGTGAAATGCGCAGATATCGGGAGGAACACCGGTGGCGAAGGCGGTTCTCTGGGCCTGTTCTGACGCTGAGGAG	Bacteria	Actinobacteriota	Actinobacteria	Frankiales	Acidothermaceae	Acidothermus	NA
ASV_480	CGTTGTTCGGAATTATTGGGCGTAAAGGGCGCGTAGGCGGCGCGACAAGTCACTTGTGAAATCTCCGGGCTTAACCCGGAGCCTGCAGGCGAAACTGTCGTGCTGGAGTATGGGAGAGGTGCGTGGAATTCCCGGTGTAGCGGTGAAATGCGTAGATATCGGGAGGAACACCTGTGGCGAAAGCGGCGCACTGGACCATAACTGACGCTGAGGCG	Bacteria	Acidobacteriota	NA	NA	NA	NA	NA
ASV_482	CGTTGTTCGGATTCACTGGGCGTAAAGGGTGCGTAGGTGGCGGAGTAAGTCGGATGTGAAAGCTCGGAGCTCAACTCCGAAATGGCATTGGAAACTACTCTGCTCGAGGGTTGGAGGGGGGACTGGAATGCTTGGTGTAGCAGTGAAATGCGTAGATATCAAGTAGAACACCAGTGGCGAAGGCGAGTCCCTGGACAACTCCTGACACTGAGGCA	Bacteria	Verrucomicrobiota	Verrucomicrobiae	Pedosphaerales	Pedosphaeraceae	ADurb.Bin063-1	NA
ASV_484	CGTTAATCGGAATTACTGGGCGTAAAGCGTACGCAGGCGGCTTGGTAAGACAGATGTGAAATCCCCGGGCTTAACCTGGGAACTGCATTTGTGACTGCCAGGCTCGAGTCTGTCAGAGGGGGGTGGAATTCCACGTGTAGCAGTGAAATGCGTAGAGATGTGGAGGAACACCGATGGCGAAGGCAGCCCCCTGGGGTGAGACTGACGCTCATGTA	Bacteria	Proteobacteria	Gammaproteobacteria	Burkholderiales	NA	NA	NA
ASV_486	CGTTGTTCGGAATTACTGGGTGTAAAGGGTTCGTAGGCGGTGCGGCAAGTTGGGAGTGAAATCTCTGGGCTTAACCCAGAGGCTGCTTCCAAAACTGCTGTGCTCGAGTGTGAGAGAGGCGCGTGGAATTGCAGGTGTAGCGGTGAAATGCGTAGATATCTGCAGGAACACCCGTGGCGAAAGCGGCGCGCTGGATCACTACTGACGCTGAGGAA	Bacteria	Acidobacteriota	Acidobacteriae	Subgroup 2	NA	NA	NA
ASV_487	CGTTAGGCGGAATCACTGGGCTTAAAGCGTGTGTAGGCGGACTTCTAAGTACCTTGTGAAATCCCACGGCTCACCCGTGGAACTGCTGGGTATACTGGTTGTCTTGAGCCACCTAGGGGCTACCGGAACAAATGGTGGAGCGGTGAAATGCGTAGATATCATTTGGAACGCCAATGGTGAAAACAGGTAGCTGGGGGTGTGCTGACGCTGAGACA	Bacteria	Planctomycetota	Phycisphaerae	Tepidisphaerales	WD2101 soil group	NA	NA
ASV_488	CGTTGCTCGGAATTACTGGGTGTAAAGGGTTCGTAGGCGGTGTAGCAAGTCGGGAGTGAAATCTCTGGGCTCAACCCAGAGGCTGCTTCCGAAACTGCTGTGCTGGAGTGTGGGAGAGGCGCGTGGAATTGCAGGTGTAGCGGTGAAATGCGTAGATATCTGCAGGAACACCCGTGGCGAAAGCGGCGCGCTGGACCACTACTGACGCTGAGGAA	Bacteria	Acidobacteriota	Acidobacteriae	Subgroup 2	NA	NA	NA
ASV_491	CGTTGCTCGGAATTACTGGGTGTAAAGGGTTCGTAGGCGGTGTGGCAAGTCGGGAGTGAAATCTCTGGGCTCAACTCAGGGGCTGCTTCCGAAACTGCCGTGCTAGAGTGTGGGAGAGGCGCGTGGAATTGCAGGTGTAGCGGTGAAATGCGTAGATATCTGCAGGAACACCCGTGGCGAAAGCGGCGCGCTGGACCACTACTGACGCTGAGGAA	Bacteria	Acidobacteriota	Acidobacteriae	Subgroup 2	NA	NA	NA
ASV_494	CGTTAGGCGGAATCACTGGGCTTAAAGCGTGTGTAGGTGGACTGGTAAGTACCTTGTGAAATCCCACGGCTCAACCGTGGAACTGCTTGGTATACTGCTGGTCTTGAGCAGCCTAGGGGCGAGCGGAACAAATGGTGGAGCGGTGAAATGCGTAGATATCATTTGGAACGCCAATGGTGAAAACAGCTCGCTGGGGGCTCGCTGACACTGAGACA	Bacteria	Planctomycetota	Phycisphaerae	Tepidisphaerales	WD2101 soil group	NA	NA
ASV_495	CGTTGCTCGGAATTACTGGGCGTAAAGGGTCCGTAGGCGGTGTGGCAAGTCGGAAGTGAAATCTCTGGGCTTAACCCAGAGGCTGCTTCCGAAACTGCTGTGCTAGAGTGTGAGAGAGGCGAGTGGAATTGCGGGTGTAGCGGTGAAATGCGTAGATATCCGCAGGAACATCCGAGGCGAAAGCGGCTCGCTGGATCACAACTGACGCTGAGGGA	Bacteria	Acidobacteriota	Acidobacteriae	Subgroup 2	NA	NA	NA
ASV_496	CGTTGCTCGGAATTACTGGGCGTAAAGGGTCCGTAGGCGGTGTGGTAAGTCGATAGTGAAATCTCTGGGCTTAACCCAGAGGCTGCTAACGAAACTGCCATGCTCGAGTGTGAGAGAGGCGAGTGGAATTACGGGTGTAGCGGTGAAATGCGTAGATATCCGTAGGAACATCCGAGGCGAAAGCGGCTCGCTGGATCACAACTGACGCTGAGGGA	Bacteria	Acidobacteriota	Acidobacteriae	Subgroup 2	NA	NA	NA
ASV_497	CGTTAGGCGGAATCACTGGGCTTAAAGCGTGTGTAGGCGGGCCGTTAAGTATCTTGTGAAATCCCCCGGCTCAACCGGGGAATGGCTGGATATACTGGCGGTCTTGAGCGATCTAGGGGCAGATGGAACAAGTGGTGGAGCGGTGAAATGCGTAGATATCACTTGGAACGCCAAAGGTGAAGACAGTCTGCTGGGGATCTGCTGACGCTGAGACA	Bacteria	Planctomycetota	Phycisphaerae	NA	NA	NA	NA
ASV_498	CGTTATCCGGAATGATTGGGCGTAAAGCGTCCGCAGGTGGCAGTGTAAGTCTGCTGTTAAAGCGTCTGGCTCAACCAGATAAGGGCAGTGGAAACTACACAGCTAGAGTACGTTCGGGGCAGAGGGAATTCCTGGTGTAGCGGTGAAATGCGTAGAGATCAGGAAGAACACCGGTGGCGAAAGCGCTCTGCTAGGCCGTAACTGACACTGAGGGA	Bacteria	Cyanobacteria	Cyanobacteriia	Cyanobacteriales	Nostocaceae	Stigonema SAG 48.90	NA
ASV_499	CGTTGTTCGGAATTACTGGGCGTAAAGCGCGCGCAGGCGGCTATCCAAGTCAGTGGTGAAAGCCCGGAGCTCAACTCCGGAACTGCCATTGAAACTGTTTAGCTTGAGGATGAGAGAGGTGAGTGGAATTCCCAGTGTAGAGGTGAAATTCGTAGATATTGGGAAGAACACCGGTGGCGAAGGCGGCTCACTGGCTCATTACTGACGCTCAGGCG	Bacteria	NA	NA	NA	NA	NA	NA
ASV_500	TGGTCAGGGCGTTTATTGGGCCTAAAGCATCCGTAGCCTGCTCGGTAGGTCTCCTGTTAAATCCAACGGCTCAACCGTTGGTCTGCAGGAGATACCGCCGGGCTAGGAGGCGGGAGAGGCGGACGGTACTCCGAGGGTAGGGGTAAAATCCTTTGATCCCCGGAAGACCACCAGTGGCGAAGGCGGTCCGCCAGAACGCGCTCGACGGTGAGGGA	Archaea	Crenarchaeota	Nitrososphaeria	NA	NA	NA	NA
ASV_501	CGTTGCTCGGAATTACTGGGCGTAAAGGGTCCGTAGGCGGTGTGGCAAGTCGGAAGTGAAATCTCTGGGCTTAACTCAGAGGCTGCTTCCGAAACTGCTGTGCTAGAGTGTGAGAGAGGCGAGTGGAATTGCGGGTGTAGCGGTGAAATGCGTAGATATCCGCAGGAACATCCGAGGCGAAAGCGGCTCGCTGGATCACAACTGACGCTGAGGGA	Bacteria	Acidobacteriota	Acidobacteriae	Subgroup 2	NA	NA	NA
ASV_502	CGTTGTTCGGAATTACTGGGCGTAAAGCGTGTGTAGGCGGCCTTGCAAGTCGGATGTGAAAGCCCCGGGCTCAACCCGGGAAGTGCACCCGATACTGCTGGGCTCGAGTACCGGAGAGGTTGGTGGAATTCTCGGTGTAGAGGTGAAATTCGTAGATATCGAGAGGAACACCGGTGGCGAAGGCGGCCAACTGGACGAGTACTGACGCTGAGACA	Bacteria	Myxococcota	Polyangia	Polyangiales	Polyangiaceae	Pajaroellobacter	NA
ASV_503	CGTTATCCGGATTCACTGGGTTTAAAGGGTGCGTAGGCGGATATGTAAGTCCGTGGTGAAATCTCAGGGCTTAACCCTGAAACTGCCATGGATACTATATATCTTGAATGTTGTGGAGGTTAGCGGAATATGTCATGTAGCGGTGAAATGCATAGATATGACATAGAACACCAATTGCGAAGGCAGCTGGCTACACAAATATTGACGCTGAGGCA	Bacteria	Bacteroidota	Bacteroidia	Chitinophagales	Chitinophagaceae	Chitinophaga	NA
ASV_504	CGTTGTTCGGAATTACTGGGCGTAAAGAGTGTGTAGGCGGTTTTCTAAGTTCGGTGTGAAATCTCCCGGCTTAACTGGGAGGGTGCGCCGGAAACTGGAGGGCTTGAGTATGGGAGAGGAAAGCGGAATTCCTGGTGTAGCGGTGAAATGCGTAGATATCAGGAGGAACACCTGCGGTGTAGACGGCTTTCTGGACCATCACTGACGCTGAGACA	Bacteria	Acidobacteriota	Acidobacteriae	NA	NA	NA	NA
ASV_506	CGTTGTCCGGAATTATTGGGCGTAAAGCGCACGCAGGCGGTTCGCTAAGTTCGAAGTGACAATCAACGGCTTAACCGGTGAACGACTTCGAAAACTGGCGGACTTGAGAGCGAGAGAGGGACATGGAACTCCGGGTGGAGCGGTGAAATGCGTAGAGATCCGGAAGAACACCACTGGCGAAGGCAGTGTCCTGGCTCGTTTCTGACGCTGAGGTG	Bacteria	Chloroflexi	Ktedonobacteria	Ktedonobacterales	Ktedonobacteraceae	FCPS473	NA
ASV_511	CGATACTCGGAATCACTAGGCGTAAAGCGCAGGTAGGCGGTTCGGTAAGTCTTTTGTGAAAGCTCCCGGCTCAACTGGGAGAGGTCAAGGGAAACTACCGGGCTAGAGTGTGGTAGGGGATACTGGAATTCCTGGTGTAGCGGTGAAATGCGTAGATATCAGGAGGAATACCTATGGCGAAAGCAGGTATCTGGGCCATCACTGACGCTGAGCTG	Bacteria	Elusimicrobiota	Lineage IIa	NA	NA	NA	NA
ASV_512	TGGTCAGGGCGTTTATTGGGCCTAAAGCATCCGTAGCCGGCTCAGTAGGTCTCCTGTTAAATCCAACGGCTTAACCGTTGGCTTGCAGGAGATACCGCCGGGCTAGGAGGCGGGAGAGGCGGACGGTACTCCACGGGTAGGGGTAAAATCCTTTGATCCGTGGAAGACCACCAGTGGCGAAGGCGGTCCGCCAGAACGCGCTCGACGGTGAGGGA	Archaea	Crenarchaeota	Nitrososphaeria	SCGC AB-179-E04	NA	NA	NA
ASV_513	CGTTATCCAGATTTACTGGGCGTAAAGCGCGTGTAGGCGGCTGGTTAAGCGTGATGTGAAATCTTCGGGCTCAACCCGAAAACTGCATTGCGAACTGGCCTGGCTAGAGTGCAGGAGAGGGAAGCGGAATTCCAGGTGTAGCGGTGAAATGCGTAGATATCTGGAGGAACACCAGTGGCGAAGGCGGCTTCCTGGCCTGTAACTGACGCTGAGAC	Bacteria	Chloroflexi	AD3	NA	NA	NA	NA
ASV_514	CGTTGTTCGGAATTACTGGGCGTAAAGCGCGCGCAGGCGGTCTTCCAAGTCAGTGGTGAAAGCCCGGAGCTCAACTCCGGAACTGCCATTGAAACTGTGAGACTTGAGTACGAGAGAGGTGAGTGGAATTCCCAGTGTAGAGGTGAAATTCGTAGATATTGGGAAGAACACCGGTGGCGAAGGCGGCTCACTGGCTCGTAACTGACGCTCAGGCG	Bacteria	NA	NA	NA	NA	NA	NA
ASV_515	CGTTGCTCGGAATTACTGGGCGTAAAGGGTCCGTAGGCGGTGCGGTAAGTCGGGAGTGAAATCTCTGGGCTTAACTCAGAGGCTGCTTCCGAAACTACCGTGCTCGAGTGCGAGAGAGGCAAGTGGAATTGCGGGTGTAGCGGTGAAATGCGTAGATATCCGCAGGAACATCCGAGGCGAAAGCGGCTTGCTGGATCGCAACTGACGCTGAGGGA	Bacteria	Acidobacteriota	Acidobacteriae	Subgroup 2	NA	NA	NA
ASV_516	CGTTGTTCGGATTGACTGGGCGTAAAGGGCGTGTAGGCGGTCGGCCAAGTCTGATGTGAAAGCCCGGGGCTCAGCCCCGGAAGTGCGTCGGAAACTAACCGGCTGGAGCGCGGTAGAGGAGGGTGGAATTCCTGGTGTAGCGGTGAAATGCGTAGATATCAGGAGGAACACCGGCGGCGAAGGCGGCCCTCTGGACCGTTGCTGACGCTGAGACG	Bacteria	RCP2-54	NA	NA	NA	NA	NA
ASV_517	CGTTGTCCGGAATTATTGGGCGTAAAGGGCATGCAGGCGGTCTGCTAAGTTCGGGGTGAAAGTCATCAGCTTAACTGGTGAAGGACTTCGAAAACTGGTGGACTTGAGAGCGAGAGAGGGACATGGAACTCCGAGTGGAGCAGTGAAATGCGTAGATATCCGGAAGAACACCAAGGCGAAGGCAGTGTCCTGGCTCGTTTCTGACGCTGAGGTGC	Bacteria	Chloroflexi	Ktedonobacteria	Ktedonobacterales	Ktedonobacteraceae	FCPS473	NA
ASV_518	CGTTGTCCGGAATCATTGGGCGTAAAGCGCGTGTAGGCGGCTCGATAAGTCTGCTGTGAAAGTCCAGGGCTCAACCCTGGAATGCCGGTGGAAACTGTCGAGCTAGAGTCCGGAAGAGGCGAGTGGAATTCCTGGTGTAGCGGTGAAATGCGCAGATATCAGGAGGAACACCAATGGCGAAGGCAGCTCGCTGGGACGGTACTGACGCTGAGACG	Bacteria	Actinobacteriota	Thermoleophilia	Solirubrobacterales	Solirubrobacteraceae	Conexibacter	NA
ASV_519	CGTTGTTCGGATTGACTGGGCGTAAAGGGCGTGTAGGCGGTCGGCCAAGTCCGGTGTGAAAGCCCGGGGCTCAGCCCCGGAAGGGCATCGGAAACTAGTCGGCTGGAGCGCGGTAGAGGAGGGTGGAATTCCTGGTGTAGCGGTGAAATGCGTAGATATCAGGAGGAACACCCGCGGCGAAGGCGGCCCTCTGGACCGTTGCTGACGCTGAGACG	Bacteria	NA	NA	NA	NA	NA	NA
ASV_520	CGTTGTCCGGAATTATTGGGCGTAAAGAGCTCGTAGGCGGTTTGTTGCGTCGGCCGTGAAAACTAGAGGCTTAACCTTTAGCTTGCGGTCGATACGGGCAGACTTGAGTTCGGCAGGGGAGACTGGAATTCCTGGTGTAGCGGTGAAATGCGCAGATATCAGGAGGAACACCGGTGGCGAAGGCGGGTCTCTGGGCCGATACTGACGCTGAGGAG	Bacteria	Actinobacteriota	Actinobacteria	Pseudonocardiales	Pseudonocardiaceae	NA	NA
ASV_521	CGTTGTTCGGATTGACTGGGCGTAAAGGGCGTGTAGGCGGTCGGCCAAGTCTGATGTGAAAGCCCGGGGCTCAGCCCCGGAAGTGCGTCGGAAACTAGCCGGCTGGAGCGCGATAGAGGAGGGTGGAATTCCTGGTGTAGCGGTGAAATGCGTAGATATCAGGAGGAACACCGGCGGCGAAGGCGGCCCTCTGGATCGTTGCTGACGCTGAGACG	Bacteria	RCP2-54	NA	NA	NA	NA	NA
ASV_523	CGTTGTTCGGAATTATTGGGCGTAAAGGGTGCGTAGGCGGTGCGGTAAGTCTTTTGTGAAATCTCCGGGCTCAACCCGGAGCCTGCAAGGGAAACTGCCGTGCTTGAGTGTGGGAGAGGTGAGTGGAATTCCCGGTGTAGCGGTGAAATGCGTAGATATCGGGAGGAACACCTGTGGCGAAAGCGGCTCACTGGACCACAACTGACGCTGATGCA	Bacteria	Acidobacteriota	Acidobacteriae	Acidobacteriales	Koribacteraceae	Candidatus Koribacter	NA
ASV_524	TGGTCAGGGCGTTTATTGGGCCTAAAGCATCCGTAGCCTGCTTGGTAGGTCTCCTGTTAAATCCAACGGCTTAACCGTTGGTCTGCAGGAGATACCGCTAGGCTAGGAGGCGGGAGAGGCGGACGGTACTCCGAGGGTAGGGGTAAAATCCTTTGATCCCCGGAAGACCACCAGTGGCGAAGGCGGTCCGCCAGAACGCGCTCGACGGTGAGGGA	Archaea	Crenarchaeota	Nitrososphaeria	NA	NA	NA	NA
ASV_525	CGTTATCCGGATTCACTGGGTTTAAAGGGTGCGTAGGCGGGTAGGTAAGTCAGTGGTGAAATCTTCGAGCTTAACTCGGAAACTGCCATTGATACTATTTATCTTGAATATTGTGGAGGTAAGCGGAATATGTCATGTAGCGGTGAAATGCTTAGATATGACATAGAACACCTATTGCGAAGGCAGCTTACTACGCATATATTGACGCTGAGGCA	Bacteria	Bacteroidota	Bacteroidia	Chitinophagales	Chitinophagaceae	NA	NA
ASV_526	CGTTGTTCGGAATTACTGGGCGTAAAGCGCACGTAGGCGGACATTTAAGTCAGGGGTGAAATCCCGGAGCTCAACTCCGGAACTGCCTTTGATACTGGGTGTCTTGAGTGTGGAAGAGGTGAGTGGAATTCCGAGTGTAGAGGTGAAATTCGTAGATATTCGGAGGAACACCAGTGGCGAAGGCGGCTCACTGGTCCATTACTGACGCTGAGGTG	Bacteria	Proteobacteria	Alphaproteobacteria	Rhizobiales	Rhizobiaceae	NA	NA
ASV_527	CGTTGTCCGGAATTACTGGGCGTAAAGAGCTCGTAGGTGGTTTGTCGCGTTGTTCGTGAAATCTCACGGCTTAACTGTGAGCGTGCGGGCGATACGGGCAGACTGGAGTACTGCAGGGGAGACTGGAATTCCTGGTGTAGCGGTGGAATGCGCAGATATCAGGAGGAACACCGGTGGCGAAGGCGGGTCTCTGGGCAGTAACTGACGCTGAGGAG	Bacteria	Actinobacteriota	Actinobacteria	Corynebacteriales	Mycobacteriaceae	Mycobacterium	NA
ASV_529	CGTTGTCCGGAATTATTGGGCGTAAAGAGCTCGTAGGCGGCCTGTTGCGTCCGCTGTGAAAACTCGGGGCTTAACCCCGAGCCTGCAGTGGATACGGGCAGGCTAGAGGTAGGTAGGGGAGAATGGAATTCCCGGTGTAGCGGTGAAATGCGCAGATATCGGGAGGAACACCGGTGGCGAAGGCGGTTCTCTGGGCCTTACCTGACGCTGAGGAG	Bacteria	Actinobacteriota	Actinobacteria	Frankiales	Acidothermaceae	Acidothermus	NA
ASV_531	CGTTGCTCGGAATTACTGGGCGTAAAGGGCGCGTAGGCGGATGTTTAAGTCAGAGGTGAAAGCCCAGGGCTCAACCTTGGAACTGCCTTTGATACTGGACATCTTGAGTATGGGAGAGGTGAGTGGAACTCCGAGTGTAGAGGTGAAATTCGTAGATATTCGGAAGAACACCAGTGGCGAAGGCGACTCACTGGCCCATTACTGACGCTGAGGCG	Bacteria	Proteobacteria	Alphaproteobacteria	Caulobacterales	Caulobacteraceae	NA	NA
ASV_532	CGTTGTTCGGAGTTACTGGGCGTAAAGGGTGTGTAGGCGGTTGGATAAGTGTGGTGTGAAATCTCCCGGCTTAACTGGGAGGGTGCGCTACAAACTGTCTGACTAGAGTATGGGATGGGAGAGTGGAATTCCTGGTGTAGCGGTGAAATGCGTAGATATCAGGAGGAACACCGGTGGTGTAGACGGCTCTCTGGACCATAACTGACGCTGAGACA	Bacteria	Acidobacteriota	Acidobacteriae	Solibacterales	Solibacteraceae	Candidatus Solibacter	NA
ASV_534	CGTTACTCGGATTGACTGGGCGTAAAGGGCGCGTAGGCGGCTTGTACAGTCAGACGTGAAATTCCTGGGCTCAACCTGGGGGCTGCGTTTGATACGTGCGGGCTTGAGTTCGGAAGAGGGTCGTGGAATTCCCAGTGTAGAGGTGAAATTCGTAGATATTGGGAAGAACACCGGTGGCGAAGGCGGCGACCTGGTCCGATACTGACGCTGAGGCG	Bacteria	Proteobacteria	Alphaproteobacteria	Acetobacterales	Acetobacteraceae	NA	NA
ASV_535	CGTTGTTCGGAGTTACTGGGCGTAAAGGGTGTGTAGGCGGTTGTTTAAGTTTGGTGTGAAATCTCCCGGCTCAACTGGGAGGGTGCGCCGAATACTGAGCGACTAGAGTGCGGGAGAGGAAAGTGGAATTCCTGGTGTAGCGGTGAAATGCGTAGATATCAGGAGGAACACCGGTGGTGTAGACGGCTTTCTGGACCGTAACTGACGCTGAGACA	Bacteria	Acidobacteriota	Acidobacteriae	Solibacterales	Solibacteraceae	Candidatus Solibacter	NA
ASV_536	CGTTGTTCGGATTCATTGGGCGTAAAGGGCGCGTAGGCGGTGGGGTAAGTCTGGTGTGAAATCTCGGAGCTCAACTTCGAAATTGCACTGGATACTGCTCTGCTAGAGGGCTGGAGAGGAGATCGGAATTCACGGTGTAGCAGTGAAATGCGTAGATATCGTGAGGAAGACCAGTGGCGAAGGCGGATCTCTGGACAGCTCCTGACGCTGAGCGC	Bacteria	Verrucomicrobiota	Verrucomicrobiae	Chthoniobacterales	Xiphinematobacteraceae	Candidatus Xiphinematobacter	NA
ASV_537	TGGTCAGGGCGTTTATTGGGCCTAAAGCATCCGTAGCCTGCTTGGTAGGTCTCCTGTTAAATCCAACGACTCAATCGTTGGTCTGCAGGAGATACCGCTAGGCTAGGAGGCGGGAGAGGCGGACGGTACTCCGAGGGTAGGGGTAAAATCCTTTGATCCCCGGAAGACCACCAGTGGCGAAGGCGGTCCGCCAGAACGCGCTCGACGGTGAGGGA	Archaea	Crenarchaeota	Nitrososphaeria	NA	NA	NA	NA
ASV_538	CGTTGCTCGGAATTACTGGGTGTAAAGGGTCAGTAGGCGGTGTGGCAAGTCGGGAGTGAAATCTCTGGGCTTAACTCAGAGACTGCTTCCGAAACTGCTGTGCTTGAGTGTGGGAGAGGCGCGTGGAATTGCAGGTGTAGCGGTGAAATGCGTAGATATCTGCAGGAACACCCGTGGCGAAAGCGGCGCGCTGGACCACAACTGACGCTGAATGA	Bacteria	Acidobacteriota	Acidobacteriae	Subgroup 2	NA	NA	NA
ASV_540	CGTTATTCGGAATCACTGGGCTTAAAGCGCGTGTAGGCGGATGGGAACGTCGGTAGTTGAAAGCCCCCGGCTCAACCGGGGAAGTGGTGCCGAAACGACCCGTCTGGAGGGACGTAGGGGGACCTGGAACTTCCGGTGGAGCGGTGAAATGCGTTGAGATCGGAAGGAACGCCCGTGGCGAAAGCGAGGTCCTGGACGTCTACTGACGCTGAGAC	Bacteria	Planctomycetota	Planctomycetes	Isosphaerales	Isosphaeraceae	Aquisphaera	NA
ASV_541	CGTTAATCGGAATTACTGGGCGTAAAGCGCACGTAGACGGCTTTGTAAGTCGGATGTGAAATCCCCGGGCTTAACCTGGGAACTGCATTCGAAACTGCATGGCTAGAATGTGGAAGAGGGAAGCGGAATTCCAGGTGTAGCGGTGAAATGCGTAGATATCTGGAGGAACATCAGTGGCGAAGGCGGCTTCCTGGTCTGACATTGACGTTCAGGTG	Bacteria	Proteobacteria	Gammaproteobacteria	NA	NA	NA	NA
ASV_542	CGTTGTTCGGAATTATTGGGCGTAAAGGGTGCGTAGGCGGTTTGGTAAGTCTTATGTGAAATCTACAGGCTCAACTTGTAGTCTGCATGAGAAACTGCCGGGCTTGAGTATGGGAGAGGTGAGTGGAATTCCTGGTGTAGCGGTGAAATGCGTAGATATCAGGAGGAACACCTGTGGCGAAAGCGGCTCACTGGACCATAACTGACGCTGATGCA	Bacteria	Acidobacteriota	Acidobacteriae	Acidobacteriales	Acidobacteriaceae (Subgroup 1)	NA	NA
ASV_544	CGTTGTTCGGAATCACTGGGCGTAAAGCGCACGCAGGCGGATTGATAAGTCAGGGGTGAAATCCCGGAGCTCAACTTCGGAATTGCCTTTGATACTGTCTATCTTCGAGTTCGGGAGAGGTTGGCGGAATTCCTAGTGTAGAGGTGAAATTCGTAGATATTAGGAAGAACACCAGTGGCGAAGGCGGCCAACTGGCCCGATACTGACGCTCATGT	Bacteria	Proteobacteria	Alphaproteobacteria	Rhizobiales	Rhodomicrobiaceae	Rhodomicrobium	NA
ASV_545	CGTTATCCGGATTCACTGGGTTTAAAGGGTGCGTAGGTGGGCAGGTAAGTCAGTGGTGAAATCTCCGGGCTTAACCCGGAAACTGCCGTTGATACTATCTGTCTTGAATATAGTGGAGGTGAGCGGAATATGTCATGTAGCGGTGAAATGCTTAGATATGACATAGAACATCGATTGCGAAGGCAGCTCGCTACACTATCATTGACACTGAGGCA	Bacteria	Bacteroidota	Bacteroidia	Chitinophagales	Chitinophagaceae	Puia	NA
ASV_546	CGTTGTTCGGAATTACTGGGCGTAAAGGGCTCGTAGGCGGCCAACTCAGTCACACGTGAAATCCCTCGGCTTAACCGGGGAACTGCGTGTGATACTGGATGGCTCGAGTTTGGGAGAGGGATGCGGAATTCCAGGTGTAGCGGTGAAATGCGTAGATATCTGGAGGAACACCGGTGGCGAAGGCGGCATCCTGGACCAACACTGACGCTGATGAG	Bacteria	NA	NA	NA	NA	NA	NA
ASV_547	CGTTAATCGGAATTACTGGGCGTAAAGCGTGCGCAGGCGGTTCGCTAAGACAGATGTGAAATCCCCGGGCTTAACCTGGGAACTGCATTTGTGACTGGCGGGCTAGAGTATGGCAGAGGGGGGTAGAATTCCACGTGTAGCAGTGAAATGCGTAGAGATGTGGAGGAATACCGATGGCGAAGGCAGCCCCCTGGGCCAATACTGACGCTCATGCA	Bacteria	Proteobacteria	Gammaproteobacteria	Burkholderiales	Burkholderiaceae	Burkholderia-Caballeronia-Paraburkholderia	NA
ASV_548	CGTTGTTCGGAATCACTGGGCGTAAAGCGCGCGTAGGCGGCTTAACAAGTCAGGGGTGAAATCCCACGGCTCAACCGTGGAACTGCCTTTGAAACTGTTAAGCTGGAGTGTCGGAGGGGATAGCGGAATTGCTAATGTAGAGGTGAAATTCGTAGATATTAGCAGGAACACCGGTGGCGAAGGCGGCTATCTGGACGACAACTGACGCTGAGGCG	Bacteria	Proteobacteria	Alphaproteobacteria	Rickettsiales	SM2D12	NA	NA
ASV_549	TGGTCAGGGCGTTTATTGGGCCTAAAGCATCCGTAGCCTGCTCGGTAGGTCTCCTGTTAAATCCAACGGCTCAACCGTTGGTCTGCAGGAGATACCGCTGGGCTAGGAGGCGGGAGAGGCGGACGGTACTCCGAGGGTAGGGGTAAAATCCTTTGATCCCCGGAAGACCACCAGTGGCGAAGGCGGTCCGCCAGAACGCGCTCGACGGTGAGGGA	Archaea	Crenarchaeota	Nitrososphaeria	NA	NA	NA	NA
ASV_550	CGTTAGGCGGAATCACTGGGCTTAAAGCGTGTGTAGGCGGGCCGTTAAGTGTCTTGTGAAATCCCCCGGCTCAACCGGGGAATTGCTGGGCATACTGGCGGTCTTGAGCAGTCTAGGGGCAGATGGAACAAGTGGTGGAGCGGTGAAATGCGTAGATATCACTTGGAACGCCAACGGTGAAGACAGTCTGCTGGGGACTTGCTGACGCTGAGACA	Bacteria	Planctomycetota	Phycisphaerae	Tepidisphaerales	WD2101 soil group	NA	NA
ASV_552	CGTTATCCGGAATTATTGGGCGTAAAGGGTGCGCAGGCGGTTGTAAAAGATTGTGGTTAAAGAATGGGGCTCAACCCCATAATGCCATGATAACTTTACAACTAGAGTGCAGAAGAGGAGAGTGGAATTCCATGTGTAGCGGTGAAATGCGTAGATATATGGAGGAACACCAGTGGCGAAGGCGACTCTCTGGTCTGTAACTGACGCTCATGCAC	Bacteria	Firmicutes	Bacilli	RsaHf231	NA	NA	NA
ASV_553	CGTTACTCGGAATCACTAGGCGTAAAGCGCAGGTAGGCGGTTCGGTAAGTCTGTTGTGAAAGCTCCCGGCTCAACTGGGAGAGGCCAACGGAAACTACCGGGCTAGAGTGTGGTAGAGGTAGCTGGAATTCCCGGTGTAGCGGTGAAATGCGTAGATATCGGGAGGAATACCTATGGCGAAAGCAGGCTACTGGACCATCACTGACGCTGATCTG	Bacteria	Elusimicrobiota	Lineage IIa	NA	NA	NA	NA
ASV_554	CGTTATCCGGAATCATTGGGTTTAAAGGGTCCGTAGGCGGTTTTGTAAGTCAGTGGTGAAAGCCCGTCGCTCAACGGCGGAACGGCCATTGATACTGCAAGACTTGAATTATTAGGAAGCAACTAGAATATGTAGTGTAGCGGTGAAATGCTTAGATATTACATGGAATACCAATTGCGAAGGCAGGTTGCTACTAATGGATTGACGCTGATGGA	Bacteria	Bacteroidota	Bacteroidia	Flavobacteriales	Flavobacteriaceae	NA	NA
ASV_556	CGTTGCTCGGAATTACTGGGCGTAAAGGGTTCGTAGGCGGTGTGGCAAGTCGGGAGTGAAATCTCTGGGCTTAACTCAGAGGCTGCTTCTGAAACTGCTGTGCTAGAGTGCGGGAGAGGCGAGTGGAATTGCAGGTGTAGCGGTGAAATGCGTAGATATCTGCAGGAACACCCGTGGCGAAGGCGGCTCGCTGGACCGCAACTGACGCTGAGGAA	Bacteria	Acidobacteriota	Acidobacteriae	Subgroup 2	NA	NA	NA
ASV_558	CGTTGTTCGGAATTATTGGGCGTAAAGGGCGCGTAGGCGGTGCGGTAAGTCTTTAGTGAAATCTCCGGGCTCAACTCGGAGCCTGCTAAGGAAACTGCCGTGCTTGAGTGTGGGAGAGGTGAGTGGAATTCCCGGTGTAGCGGTGAAATGCGTAGATATCGGGAGGAACACCTGTGGCGAAAGCGGCTCACTAGACCACAACTGACGCTGAGGCG	Bacteria	Acidobacteriota	Acidobacteriae	Acidobacteriales	Koribacteraceae	Candidatus Koribacter	NA
ASV_559	CGTTGTCCGGAATTATTGGGCGTAAAGCGCTCGTAGGTGGATCATCAAGTCCGCAAGCAAATACCCGGGCTCAACTCGGGAATCCGTGTGGAAACTGATGATCTAGAGGTAGTTAGAGGATGATGGAATTCCCGGTGTAGCGGTGAAATGCGTAGATATCGGGAGGAACACCAGTGGCGAAGGCGATCATCTGGGGCTCACCTGACACTGAGGAG	Bacteria	WPS-2	NA	NA	NA	NA	NA
ASV_560	CGTTGTCCGGAATTATTGGGCGTAAAGAGCTCGTAGGCGGTCTGTCACGTCGGCTGTGAAAACCTGGGGCTCAACCCCGGGCCTGCAGCCGATACGGGCAGACTAGAATTCGGTAGGGGAGACTGGAATTCCTGGTGTAGCGGTGAAATGCGCAGATATCAGGAGGAACACCGGTGGCGAAGGCGGGTCTCTGGGCCGATATTGACGCTGAGGAG	Bacteria	Actinobacteriota	Actinobacteria	Frankiales	Frankiaceae	Jatrophihabitans	NA
ASV_561	CGTTATTCGGAATCACTGGGCTTAAAGCGCGTGTAGGCGGATGGGGACGTCGGTTGCTGAAATCCCCCGGCTCAACCGGGGAACGGGCACCGAAACGCCCCGTCTGGAGGGACGTAGGGGGACCTGGAACTTCCGGTGGAGCGGTGAAATGCGTTGAGATCGGAAGGAACGCCCGTGGCGAAAGCGAGGTCCTGGACGTTTTCTGACGCTGAGAC	Bacteria	Planctomycetota	Planctomycetes	Isosphaerales	Isosphaeraceae	Aquisphaera	NA
ASV_562	CGTTGTCCGGAATTACTGGGCGTAAAGAGCTCGTAGGCGGTCTGTCGCGTTGTTCGTGGAATTTCACAGCTTAACTGTGGGCGTGCGGGCGATACGGGCAGGCTGGAGTGCTGCAGGGGAGACTGGAATTCCTGGTGTAGCGGTGGAATGCGCAGATATCAGGAGGAACACCGGTGGCGAAGGCGGGTCTCTGGGCAGTAACTGACGCTGAGGAG	Bacteria	Actinobacteriota	Actinobacteria	Corynebacteriales	NA	NA	NA
ASV_563	CGTTGTTCGGAATTATTGGGCGTAAAGGGTGCGTAGGCGGTTTGATAAGTCATCTGTGAAATCTCTGGGCTCAACCCAGAGTCTGCAGGCGAAACTGTCGGGCTTGAGTATGGGAGAGGTGAGTGGAATTTCCGGTGTAGCGGTGAAATGCGTAGATATCGGAAGGAACACCTGTGGCGAAAGCGGCTCACTGGACCATTACTGACGCTGATGCA	Bacteria	Acidobacteriota	Acidobacteriae	Acidobacteriales	Acidobacteriaceae (Subgroup 1)	Edaphobacter	NA
ASV_564	CGTTGTTCGGAATTACTGGGCGTAAAGAGTGTGTAGGCGGTGCTCTAAGTTCGGTGTGAAATCTCCCGGCTTAACTGGGAGGGTGCGCCGGAAACTGGAGTGCTCGAACGTGGGAGAGGAAAGCGGAATTCCTGGTGTAGCGGTGAAATGCGTAGATATCAGGAGGAACACCTGTGGTGTAGACGGCTTTCTGGACCATTGTTGACGCTGAGACA	Bacteria	Acidobacteriota	Acidobacteriae	Bryobacterales	Bryobacteraceae	Bryobacter	NA
ASV_565	CGTTATCCGGATTTATTGGGTTTAAAGGGTGCGTAGGCGGCCTTGTAAGTCAGGGGTGAAAGACGGCAGCTCAACTGTCGCAGTGCCTTTGATACTGCAGGGCTTGAATGCACTTGAAGTGGGCGGAATGTGACAAGTAGCGGTGAAATGCATAGATATGTCACAGAACACCGATTGCGAAGGCAGCTCACTAAAGTGTGATTGACGCTGAGGCA	Bacteria	Bacteroidota	Bacteroidia	Sphingobacteriales	Sphingobacteriaceae	NA	NA
ASV_566	CGTTGTTCGGAATTATTGGGCGTAAAGGGCGCGTAGGCGGTTTGACAAGTCTGATGTGAAATCTATGGGCTCAACCCATAGCCTGCATTAGAAACTGTCGGGCTTGAGTATGGGAGAGGTGAGTGGAATTTCCGGTGTAGCGGTGAAATGCGTAGATATCGGAAGGAACACCTGTGGCGAAAGCGGCTCACTGGACCATAACTGACGCTGAGGCG	Bacteria	Acidobacteriota	Acidobacteriae	Acidobacteriales	Acidobacteriaceae (Subgroup 1)	Edaphobacter	NA
ASV_567	TGGTCGGGGCGATTATTGGGCCTAAAGCATCCGTAGCCGGTTCCGTAGGTCCTCTGTTAAATCCACCCGCTTAACGGGTGACCTGCAGAGGATACCGCGGGACTAGGAGGCGGGAGAGGCGGACGGTACTCCGCGTGTAGGGGTAAAATCCTTTGATCCGCGGAAGACCACCAGTGGCGAAGGCGGTCCGCCAGAACGCGCTCGACGGTGAGGGA	Archaea	Crenarchaeota	Nitrososphaeria	Group 1.1c	NA	NA	NA
ASV_568	CGTTATTCGGAATTATTGGGCGTAAAGCGCTCGTAGGCGGGACTGGAAGTCCACGTTGAAAGACCTCGGCTCAACTGAGGGACCGGCGTGGATACTCCAGTTCTTGAGGCAATCAGAGGGTGATGGAATTCCCGGTGTAGCGGTGAAATGCGTAGATATCGGGAGGAACACCAGTGGCGAAGGCGATCACCTGGGGTTGTTCTGACGCTGATGAG	Bacteria	WPS-2	NA	NA	NA	NA	NA
ASV_569	CGTTGTTCGGAATTACTGGGCGTAAAGCGTGCGTAGGCGGATTCGTAAGTCGAGGTTGAAATATCCGGGCTCAACTCGGGGCACGGCCTCGATACTGCAGATCTCGAGACAAGTAGAGGGTAGTGGAATTCCCGGTGTAGCGGTGAAATGCGTAGATATCGGGAGGAACACCAGTGGCGAAGGCGGCTACCTGGGCTTGTTCTGACGCTGAGGCA	Bacteria	NA	NA	NA	NA	NA	NA
ASV_570	CGTTGTTCGGAATTATTGGGCGTAAAGGGAGCGTAGGCGGTTTTGTAAGTCGTGTGTGAAATCTTCGGGCTCAACTCGAAGTCTGCACACGAAACTGCAGGGCTTGAGTATGGGAGAGGTGAGTGGAATTCCTGGTGTAGCGGTGAAATGCGTAGATATCAGGAGGAACACCTGTGGCGAAAGCGGCTCACTGGACCATTACTGACGCTGAGGCT	Bacteria	Acidobacteriota	Acidobacteriae	Acidobacteriales	Acidobacteriaceae (Subgroup 1)	Acidicapsa	NA
ASV_571	CGTTGTTCGGAATTACTGGGCGTAAAGCGCGTGTAGGCGGTTGTTCAAGTCAGGTGTGAAAGCCTTGAGCTCAACTCAAGAAATGCACTTGATACTGGATGACTAGAGGACCGGAGAGGATAGTGGAATTCCCAGTGTAGTGGTGAAATACGTAGAGATTGGGAAGAACACCAGTGGCGAAGGCGGCTATCTGGACGGTTACTGACGCTAAGACG	Bacteria	Proteobacteria	Alphaproteobacteria	Reyranellales	Reyranellaceae	Reyranella	NA
ASV_573	CGTTGTTCGGAATGACTGGGCGTAAAGGGCGCGTAGGCGGTTTTTTAAGTGAGGCGTGAAAGCCCTGGGCTTAACCCAGGAGGTGCGTTTCAGACTGAAAGACTGGAGTACGAGAGAGGAAAGTGGAATTCCTAGTGTAGAGGTGAAATTCGTAGATATTAGGAAGAACACCAGTGGCGAAGGCGGCTTTCTGGCTCGTAACTGACGCTGAGGCG	Bacteria	NA	NA	NA	NA	NA	NA
ASV_574	CGTTATCCGGATTTATTGGGTTTAAAGGGTGCGTAGGCGGCCTATTAAGTCAGGGGTGAAAGACGGTAGCTCAACTATCGCAGTGCCTTTGATACTGATGGGCTTGAATGTACTTGAGGTAGGCGGAATGTGACAAGTAGCGGTGAAATGCATAGATATGTCACAGAACACCAATTGCGAAGGCAGCTTACTAAAGTATGATTGACGCTGAGGCA	Bacteria	Bacteroidota	Bacteroidia	Sphingobacteriales	Sphingobacteriaceae	Mucilaginibacter	NA
ASV_575	CGTTGTTCGGAATTATTGGGCGTAAAGGGTGCGTAGGCGGTGCGGTAAGTCTCTTGTGAAATCTCCAGGCTCAACCTGGAGCCTGCAAGGGAAACTGCCGTGCTTGAGTGTGGGAGAGGTGAGTGGAATTCCCGGTGTAGCGGTGAAATGCGTAGATATCGGGAGGAACACCTGTGGCGAAAGCGGCTCACTGGACCACAACTGACGCTGATGCA	Bacteria	Acidobacteriota	Acidobacteriae	Acidobacteriales	Koribacteraceae	Candidatus Koribacter	NA
ASV_576	CGTTGTTCGGAATTACTGGGCGTAAAGGGCGCGTAGGCGGCGGTTCAAGTTAGGCGTGAAAGCCCCGGGCTCAACCTGGGAATAGCGCTTGATACTGTTCTGCTTGAGTTCGGGAGAGGAGAGTGGAATTCCCAGTGTAGAGGTGAAATTCGTAGATATTGGGAAGAACACCGGTGGCGAAGGCGGCTCTCTGGACCGATACTGACGCTGATGCG	Bacteria	NA	NA	NA	NA	NA	NA
ASV_577	CGTTATCCGGATTTACTGGGCGTAAAGCGCGTTAAGGCGGCCGACAAAGTTGGTGGTGAAATTTCAGGGCTCAACTCTGAAACTGCCTCCAATACTGGTCGGCTTGAGTGCGAGAGAGGAAGGTGGAATTCCCGGTGTAGTAGTGAAATGCGTAGATATCGGGAGGAACACCAGTGGCGAAGGCGGCCTTCTGGCTCGCAACTGACGCTGTAGCG	Bacteria	Chloroflexi	AD3	NA	NA	NA	NA
ASV_578	CGTTATTCGGAATTATTGGGCGTAAAGCGCTCGTAGGCGGGACAGGAAGTCCGTGCAGAAAGACCTGGGCTCAACTCAGGGAACGGCACGGATACTCCCGTTCTTGAGGCAATCAGAGGGTGATGGAATTCCCGGTGTAGCGGTGAAATGCGTAGATATCGGGAGGAACACCAGTGGCGAAGGCGATCACCTGGGGTTGTTCTGACGCTGAGGAG	Bacteria	WPS-2	NA	NA	NA	NA	NA
ASV_579	CGTTGTTCGGAATTACTGGGCGTAAAGCGCGTGTAGGCGGGTCTTTAAGTCAGGGGTGAAATGCCAAGGCTCAACCTTGGAACTGCCTTTGATACTGGAGATCTTGAGTCCGGGAGAGGTGAGTGGAATTGCGAGTGTAGAGGTGAAATTCGTAGATATTCGCAAGAACACCAGTGGCGAAGGCGGCTCACTGGCCCGGAACTGACGCTGAGACG	Bacteria	Proteobacteria	Alphaproteobacteria	Rhizobiales	Beijerinckiaceae	Roseiarcus	NA
ASV_581	CGTTGTTCGGAATTATTGGGCGTAAAGGGTGCGTAGGCGGTTTGGTAAGTCTCGTGTGAAATCTCTGGGCTCAACTCAGAGTCTGCACGAGAAACTGCCGGGCTTGAGTGTGGGAGAGGTGAGTGGAATTTCCGGTGTAGCGGTGAAATGCGTAGATATCGGAAGGAACACCTGTGGCGAAAGCGGCTCACTGGACCACAACTGACGCTGATGCA	Bacteria	Acidobacteriota	Acidobacteriae	Acidobacteriales	Acidobacteriaceae (Subgroup 1)	Occallatibacter	NA
ASV_582	CGTTGTCCGGATTTATTGGGCGTAAAGGGCTCGTAGGCGGCTTGTCGCGTCGGGAGTGAAAGCCCGCTGCTTAACGGCGGGTTTGCTTTCGGTACGGGCTGGCTGGAGTGCGGCAGGGGAGACTGGAATTCCTGGTGTAGCGGTGGAATGCGCAGATATCAGGAGGAACACCGGTGGCGAAGGCGGGTCTCTGGGCCGTTACTGACGCTGAGGAG	Bacteria	Actinobacteriota	Actinobacteria	Catenulisporales	Actinospicaceae	Actinospica	NA
ASV_583	CGTTGTTCGGAATCACTGGGCGTAAAGCGCACGCAGGCGGATTGATAAGTCAGGGGTGAAATCCCGGGGCTCAACCTCGGAATTGCCTTTGATACTGTCTATCTTCGAGTTCGGGAGAGGTTGGCGGAATTCCTAGTGTAGAGGTGAAATTCGTAGATATTAGGAAGAACACCAGTGGCGAAGGCGGCCAACTGGCCCGATACTGACGCTCATGT	Bacteria	Proteobacteria	Alphaproteobacteria	Rhizobiales	Rhodomicrobiaceae	Rhodomicrobium	NA
ASV_585	CGTTGCTCGGAATCACTGGGCGTAAAGCGCACGTAGGCGGCTTCTTAAGTCAGGGGTGAAATCCTGGAGCTCAACTCCAGAACTGCCTTTGATACTGAGGAGCTTGAGTCCGGGAGAGGTGAGTGGAACTGCGAGTGTAGAGGTGAAATTCGTAGATATTCGCAAGAACACCAGTGGCGAAGGCGGCTCACTGGCCCGGTACTGACGCTGAGGTG	Bacteria	Proteobacteria	Alphaproteobacteria	Rhizobiales	Xanthobacteraceae	NA	NA
ASV_587	CGTTGCTCGGAATTACTGGGCGTAAAGAGTCTGTAGGCGGTGCGGCAAGTCGGGAGTGAAATCTCAGGGCTTAACTCTGAGTCTGCTTTCGAAACTGCCGTGCTGGAGTGCGGGAGAGGTGAGTGGAATTGCAGGTGTAGCGGTGAAATGCGTAGATATCTGCAGGAACACCAGAGGCGAAGGCGGCTCACTGGACCGCAACTGACGCTGAGAGA	Bacteria	Acidobacteriota	Acidobacteriae	Subgroup 2	NA	NA	NA
ASV_588	CGTTGTCCGGATTTATTGGGCGTAAAGAGTTCGTAGGCGGTTTGTTAAGTCTGATGTTAAAGATCAGGGCCCAACCCTGGGAGTGCATTGGATACTGGCAGACTGGAGTGCGGTAGAGGTAAGTGGAATTCCTGGTGTAGCGGTGAAATGCGTAGATATCAGGAAGAACACCGGTGGCGTAGGCGACTTACTGGGCCGTAACTGACGCTGAGGAA	Bacteria	NA	NA	NA	NA	NA	NA
ASV_590	CGTTAATCGGAATTACTGGGCGTAAAGGGTGCGTAGGTGGTTAATTAAGTCAGATGTGAAAACCCTAGGCTTAACCTAGGAATGGCATTTGAAACTGATTAGCTAGAGTACAGGAGAGGCAAGTGGAATTTCCGGTGTAGCGGTGAAATGCGTAGATATCGGAAGGAACATCAGTGGCGAAGGCGACTTTCTGGCCTGTTACTGACACTGAGGCA	Bacteria	NA	NA	NA	NA	NA	NA
ASV_591	CGTTGTTCGGAATTATTGGGCGTAAAGGGCGCGTAGGCGGTGCGGTAAGTCTGATGTGAAATCTCCGGGCTCAACTCGGAGTCTGCATCAGAAACTGCCGTGCTGGAGTGTGGGAGAGGTGAGTGGAATTCCCGGTGTAGCGGTGAAATGCGTAGATATCGGGAGGAACACCTGTGGCGAAAGCGGCTCACTGGACCATAACTGACGCTGATGCG	Bacteria	Acidobacteriota	Acidobacteriae	Acidobacteriales	NA	NA	NA
ASV_593	CGTTGTTCGGATTCATTGGGCGTAAAGGGCGCGTAGGCGGCGGGGTAAGTCGGGTGTGAAATCTCAGAGCTCAACTCTGAAACTGCACTCGATACTGCTCTGCTTGAGGACTGGAGAGGAGACTGGAATTCACGGTGTAGCAGTGAAATGCGTAGATATCGTGAGGAAGACCAGTGGCGAAGGCGGGTCTCTGGACAGTTCCTGACGCTGAGGCG	Bacteria	Verrucomicrobiota	Verrucomicrobiae	Chthoniobacterales	Xiphinematobacteraceae	Candidatus Xiphinematobacter	NA
ASV_594	CGTTATTCGGAATCACTGGGCTTACAGGGTGCGTAGGCGGCTTGTTAAGTAGGGTGTGAAAGCCCCCGGCTCAACCGGGGAATTGCGCCCTAAACTGGCGAGCTGGAGTGAGATAGGGGTGTGTGGAACTTCCGGTGGAGCGGTGAAATGTGTTGATATCGGAAGGAACGCCGGTGGCGAAAGCGACACACTGGATCTTGTCTGACGCTGAGGCA	Bacteria	Planctomycetota	Planctomycetes	NA	NA	NA	NA
ASV_595	CGTTGTTCGGAATTATTGGGCGTAAAGGGCGCGTAGGCGGTGCGGTAAGTCACCTGTGAAATCTCCTGGCTCAACTGGGAGCTTGCAGGCGAAACTGCCGTGCTGGAGTGTGGGAGAGGTGCGTGGAATTCCCGGTGTAGCGGTGAAATGCGTAGATATCGGGAGGAACACCTGTGGCGAAAGCGGCGCACTGGACCATAACTGACGCTGATGCG	Bacteria	Acidobacteriota	Acidobacteriae	Acidobacteriales	NA	NA	NA
ASV_596	CGTTATTCGGATTCACTGGGCGTAAAGGGTGCGCAGGCGGCCGTGTGTGTGAGGCGTGAAATCCCGAGGCTTAACCTCGGAATTGCACCTCAAACTACACGGCTAGAGCATTGGAGAGGGTAGCGGAATTCACGGTGTAGCAGTGAAATGCGTAGATATCGTGAGGAACACCAGAGGCGAAGGCGGCTACCTGGACAATTGCTGACGCTCAGGCA	Bacteria	Verrucomicrobiota	Verrucomicrobiae	Opitutales	Opitutaceae	Opitutus	NA
ASV_597	CGTTGTCCGGAATTATTGGGCGTAAAGCGCTCGTAGGTGGATCGGTAAGTCTGCAAGGAAAGACCCGGGCTCAACTCGGGGACCCGTGTGGATACTACCGGTCTTGAGGCAATCAGAGGATGATGGAATTCCCGGTGTAGCGGTGAAATGCGTAGATATCGGGAGGAACACCAGTGGCGAAGGCGATCATCTGGGGTTGTTCTGACACTGAGGAG	Bacteria	NA	NA	NA	NA	NA	NA
ASV_598	CGTTGTTCGGATTGACTGGGCGTAAAGGGCGTGTAGGCGGTTGGTCAAGTCTGGTGTGAAAGCCCGGGGCTTAACTCCGGAAGTGCACTGGAAACTAGCCAGCTGGAGCGCGAGAGAGGAGGGTGGAATTCCTGGTGTAGCGGTGAAATGCGTAGATATCAGGAGGAACACCGGCGGCGAAGGCGGCCCTCTGGCTCGTTGCTGACGCTGAAACG	Bacteria	RCP2-54	NA	NA	NA	NA	NA
ASV_599	CGTTGTTCGGAGTTACTGGGCGTAAAGGGTGTGTAGGCGGCTCTCTAAGTTTGGTGTGAAATCTCCCGGCTCAACCGGGAGGGTGCGCCGAAAACTGGGGGGCTAGAGTGCGGGATGGGAGAGTAGAATTCCTGGTGTAGCGGTGAAATGCGTAGATATCAGGAGGAATACCGGTGGTGTAGACGGCTCTCTGGACCGCAACTGACGCTGAGACA	Bacteria	Acidobacteriota	Acidobacteriae	Solibacterales	Solibacteraceae	Candidatus Solibacter	NA
ASV_600	CGTTGTTCGGAGTTACTGGGCGTAAAGGGTGTGTAGGCGGCTTTCTAAGTTTGGTGTGAAATCTCCCGGCTCAACCGGGAGGGTGCGCCGAAGACTGGGGAGCTAGAGTATGGGATGGGAAAGTGGAATTCCTGGTGTAGCGGTGAAATGCGTAGATATCAGGAGGAACACCTGCGGTGTAGACGGCTTTCTGGACCATCACTGACGCTGAAACA	Bacteria	Acidobacteriota	Acidobacteriae	NA	NA	NA	NA
ASV_601	CGTTATCCGGATTCACTGGGTTTAAAGGGTGCGTAGGCGGGTTGGTAAGTCCGTGGTGAAATCTCCAAGCTTAACTTGGAAACTGCCGTGGATACTATCAATCTTGAATATAGTGGAGGTGAGCGGAATATGTCATGTAGCGGTGAAATGCTTAGATATGACATAGAACACCCATTGCGAAGGCAGCTCACTACACTATTATTGACGCTGAGGCA	Bacteria	Bacteroidota	Bacteroidia	Chitinophagales	Chitinophagaceae	Puia	NA
ASV_602	CGTTGTCCGGATTTATTGGGCGTAAAGCGCACGCAGGCGGTCTGCCAAGTTCGGAGTGACAGTTTCCGGCTTAACCGGGAAAGGTCTTCGAAAACTGGTGGACTTGAGAACTTGAGGGGGAGACGGAATTCCGGGTGGAGCGGTGAAATGCGTAGAGATCCGGAGGAACACCGAAGGCGAAGGCAGTCTCCTGGCAAGTTTCTGACGCTCAGGTG	Bacteria	Chloroflexi	Ktedonobacteria	Ktedonobacterales	Ktedonobacteraceae	1959-1	NA
ASV_603	CGTTGCTCGGAATTATTGGGCGTAAAGGGTAGGTAGGTGGTCTCATTTGTCTGGGGTGAAAGCCTTGAGCTTAACTCAAGAAGTGCCTTAGAAACGGTGAGACTAGAATCTTGGAGAGGGTCGTGGAATTCCCAGTGTAGCGGTGAAATGCGTAGAGATTGGGAGGAACACCAGAGGCGAAGGCGGCGACCTGGACAAGTATTGACACTCAACTA	Bacteria	Bdellovibrionota	Oligoflexia	0319-6G20	NA	NA	NA
ASV_604	CGTTGTTCGGAATTACTGGGCGTAAAGAGTGTGTAGGCGGTGTTCTAAGTCTGTTGTGAAATCTCCCGGCTTAACTGGGAGGGTGCGGCGGAGACTGGAATGCTAGAGTATGGGAGAGGTAAGCGGAATTCCTGGTGTAGCGGTGAAATGCGTAGATATCAGGAGGAACACCTGTGGTGTAGACAGCTTACTGGACCATGACTGACGCTGAGACA	Bacteria	Acidobacteriota	Acidobacteriae	Bryobacterales	Bryobacteraceae	Bryobacter	NA
ASV_605	CGTTGTTCGGAATTATTGGGCGTAAAGGGTGCGTAGGCGGTTTGGTAAGTCTTATGTGAAATCTTCGGGCTCAACTCGAAGTCTGCATGAGAAACTGCCGGGCTTGAGTATGGGAGAGGTGAGTGGAATTCCCGGTGTAGCGGTGAAATGCGTAGATATCGGGAGGAACACCTGTGGCGAAAGCGGCTCACTGGACCATTACTGACGCTGATGCA	Bacteria	Acidobacteriota	Acidobacteriae	Acidobacteriales	Acidobacteriaceae (Subgroup 1)	NA	NA
ASV_606	CGTTGTTCGGAATCATTGGGCGTAAAGCGTGTGCAGGTGGTCTTGAAAGTTGGATGTGAAAGCCCCGGGCTTAACTCGGGAAGTGCATTCAAAACTACAAGACTTGAGTAAGGAAGAGGGTCGTGGAATTCCTGGTGTAGTGGTGAAATACGTAGATATCAGGAGGAACACCGGCGGCGAAGGCGGCGACCTGGTCCTATACTGACACTCATACA	Bacteria	NA	NA	NA	NA	NA	NA
ASV_608	CGTTGTTCGGAATTACTGGGTGTAAAGGGTTCGTAGGCGGTGTGGCAAGTCGGGAGTGAAATCTATGGGCTTAACCCATAGGCTGCTTCCGAAACTGCTGTGCTTGAGTGTGGGAGAGGCGCGTGGAATTGCAGGTGTAGCGGTGAAATGCGTAGATATCTGCAGGAACACCCGTGGCGAAAGCGGCGCGCTGGACCACAACTGACGCTGAGGAA	Bacteria	Acidobacteriota	Acidobacteriae	Subgroup 2	NA	NA	NA
ASV_610	CGTTGTTCGGAATTATTGGGCGTAAAGGGTGCGTAGGCGGTTCCGTAAGTCCTGTGTGAAATCTTCGGGCTCAACTCGAAGTCTGCATAGGAAACTGCGGGGCTTGAGTGTGGGAGAGGTGAGTGGAATTCCCGGTGTAGCGGTGAAATGCGTAGATATCGGGAGGAACACCTGTGGCGAAAGCGGCTCACTGGACCATAACTGACGCTGATGCA	Bacteria	Acidobacteriota	Acidobacteriae	Acidobacteriales	Acidobacteriaceae (Subgroup 1)	Occallatibacter	NA
ASV_611	CGTTGTTCGGAGTTACTGGGCGTAAAGGGCGCGTAGGCGGCGGGTCAAGTCGCGTGTGAAAGCCCCGGGCTCAACCTGGGAATGGCGCGCGAGACTGGCCGGCTGGAGTTCGGGAGAGGAGCGTGGAATTCCCAGTGTAGAGGTGAAATTCGTAGATATTGGGAAGAACACCGGTGGCGAAGGCGGCGCTCTGGACCGAGACTGACGCTGAGGCG	Bacteria	NA	NA	NA	NA	NA	NA
ASV_612	CGTTGTCCGGATTTATTGGGCGTAAAGAGTTCGTAGGTGGTTTGTTAAGTCTGATGTTAAAGATCGGGGCCCAACCCCGGGACTGCATTGGATACTGGCAGACTGGAGTGCAGTAGAGGCAAGCGGAATTCCCAGTGTAGCGGTGAAATGCGTAGATATTGGGAAGAACACCAGTGGCGTAAGCGGCTTGCTGGGCTGTAACTGACGCTGAGGAA	Bacteria	NA	NA	NA	NA	NA	NA
ASV_614	CGTTATTCGGAATCACTGGGCGTAAAGGGTGCGTAGACGGTATGTTAAGTTCGTTGTTAAAGGCTCCGGCCTAACTGGAGTATTGCGATGAAAACTGGCATGCTAGAGGATGAGAGAGAGAAGTGGAATTCCTGGAGTAGCGGTAAAATGCGTGGATCTCAGGAGGAACACCAATGGCGAAGGCAGCTTCTTGGCTCATTCCTGACGTTGAGGCA	Bacteria	Dependentiae	Babeliae	Babeliales	Vermiphilaceae	NA	NA
ASV_616	GCGTTGTTCGGAATTACTGGGCGTAAAGGGTGCGTAGGCGGTTCGCTAAGTTGGATGTGAAAACTCTGGGCTCAACCCAGAGCCTGCATCCAAGACTGGCGGACTAGAGTTCTGGAGGGGGTAGCGGAATTCCTGGTGTAGCGGTGAAATGCGTAGATATCAGGAGGAACACCGGTGGCGAAGGCGGCTACCTGGACAGAAACTGACGCTGAGGC	Bacteria	Acidobacteriota	Subgroup 5	NA	NA	NA	NA
ASV_618	CGTTGTTCGGAATTATTGGGCGTAAAGGGTGCGTAGGCGGTTTGATAAGTTTGATGTGAAATCTCTGGGCTCAACCCAGAGTCTGCATCGAAAACTGTCGGGCTTGAGTATGGGAGAGGTGAGTGGAATTTCCGGTGTAGCGGTGAAATGCGTAGATATCGGAAGGAACACCTGTGGCGAAAGCGGCTCACTGGACCATTACTGACGCTGATGCA	Bacteria	Acidobacteriota	Acidobacteriae	Acidobacteriales	Acidobacteriaceae (Subgroup 1)	Granulicella	NA
ASV_619	CGTTGTCCGGAATTATTGGGCGTAAAGAGCTCGTAGGCGGTCTGTTGCGTCCGCGGTGAAAACTCGGGGCTTAACCCCGAGCCTGCCGTGGATACGGGCAGACTAGAGGTAGGTAGGGGAGAATGGAATTCCTGGTGTAGCGGTGAAATGCGCAGATATCAGGAGGAACACCGGTGGCGAAGGCGGTTCTCTGGGCCTTACCTGACGCTGAGGAG	Bacteria	Actinobacteriota	Actinobacteria	NA	NA	NA	NA
ASV_620	CGTTGTTCGGAATCACTGGGCGTAAAGGGCGCGTAGGCGGCCATTTTTGTCAGGCGTGAAAGCCCTGGGCTCAACCTGGGAGGTGCGTCTGGGACGGGATGGCTTGAGACCGGGAGAGGAGAGTGGAATTCCCAGTGTAGAGGTGAAATTCGTAGATATTGGGAAGAACACCGGTGGCGAAGGCGGCTCTCTGGACCGGGACTGACGCTGAGGCG	Bacteria	NA	NA	NA	NA	NA	NA
ASV_621	CGTTGCTCGGAATCATTGGGCGTAAAGCGCACGTAGGCGGTTCGTTATGTCGGATGTGAAAGCCCTTGGCTTAACCGAGGAAGTGCATCCGAAACTGGCGAGCTAGAGTACTAAAGAGGATCGCGGAATTCCCGGTGTAGAGGTGAAATTCGTAGATATCGGGAGGAACACCGGTGGCGAAGGCGGCGATCTGGGTAGATACTGACGCTGAGGTG	Bacteria	Myxococcota	Polyangia	Haliangiales	Haliangiaceae	Haliangium	NA
ASV_622	CGTTGTTCGGAGTTACTGGGCGTAAAGAGTGCGTAGGCGGCTCTCTAAGTTTGGTGTGAAATCTCCCGGCTTAACCGGGAGGGTGCGCCGAAGACTGGGGAGCTTGAGTGTGGGAGAGGTAAGCGGAATTCCTGGTGTAGCGGTGAAATGCGTAGATATCAGGAGGAACACCTGCGGTGTAGACGGCTTACTGGACCATAACTGACGCTGAGGCA	Bacteria	Acidobacteriota	Acidobacteriae	NA	NA	NA	NA
ASV_624	CGTTGTCCGGAGTTACTGGGCGTAAAGGGCGCGCAGGCGGCCGGTCGCGTTCCGGGTGAAAGCTCCGAGCTAAACTCGGAGAGGTTCCGGAAAACGGGTCGGCTTGAGCGTCGGAGAGGGGCATGGAACTCCGGGTGGAGCGGTGAAATGCGTAGAGATCCGGAAGAACACCAATGGCGAAGGCAGTGCCCTGGCCGACTGCTGACGCTCAGGCG	Bacteria	Chloroflexi	Ktedonobacteria	Ktedonobacterales	JG30-KF-AS9	NA	NA
ASV_625	CGTTATCCGGATTTATTGGGTTTAAAGGGTGCGTAGGTGGCCTGTTAAGTCAGGGGTGAAAGACGGTAGCTCAACTATCGCAGTGCCCTTGATACTGACGGGCTTGAATGAACTAGAGGCAGGCGGAATGTGACAAGTAGCGGTGAAATGCATAGATATGTCACAGAACACCAATTGCGAAGGCAGCTTGCTATGGTTTGATTGACACTGAGGCA	Bacteria	Bacteroidota	Bacteroidia	Sphingobacteriales	Sphingobacteriaceae	Mucilaginibacter	NA
ASV_626	CGTTGCTCGGAATTACTGGGCGTAAAGGGTTCGTAGGCGGTGCGGTAAGTCGGAAGTGAAATCTCTGGGCTTAACTCAGAGGCTGCTTTCGAAACTGCCGTGCTCGAGTGCGGGAGAGGCGAGTGGAATTACAGGTGTAGCGGTGAAATGCGTAGATATCTGTAGGAACACCCGTGGCGAAGGCGGCTCGCTGGACCGCAACTGACGCTGAGGAA	Bacteria	Acidobacteriota	Acidobacteriae	Subgroup 2	NA	NA	NA
ASV_627	CGTTGTCCGGAATTATTGGGCGTAAAGCGCACGCAGGCGGTTCGCCAAGTTCGGAGTGACAATCACCGGCTTAACCGGTGAACGACTTCGAAAACTGGTGGACTTGAGAGCGAGAGAGGGACATGGAACTCCGGGTGGAGCAGTGAAATGCGTAGAGATCCGGAAGAACACCAAGGCGAAGGCAGTGTCCTGGCTCGTTTCTGACGCTGATGTGC	Bacteria	Chloroflexi	Ktedonobacteria	Ktedonobacterales	Ktedonobacteraceae	NA	NA
ASV_628	CGTTGTTCGGAGTTACTGGGCGTAAAGGGTGTGTAGGCGGTTGTTTAAGTTTGGTGTGAAATCTCCCGGCTCAACTGGGAGGGTGCGCCGAATACTGAATGACTCGAGTGCGGGAGAGGAGAGTGGAATTCCTGGTGTAGCGGTGAAATGCGTAGATATCAGGAGGAACACCGGCGGTGTAGACGGCTCTCTGGACCGTAACTGACGCTGAAACA	Bacteria	Acidobacteriota	Acidobacteriae	Solibacterales	Solibacteraceae	Candidatus Solibacter	NA
ASV_629	CGTTGTTCGGAATTACTGGGCGTAAAGCGTGTGTAGGCGGCCGCGCAAGTCGGATGTGAAAGCCCCGGGCTCAACCCGGGAAGTGCACCCGAAACTGCGTGGCTTGAGTACCGGAGAGGTTGGTGGAATTCTCGGTGTAGAGGTGAAATTCGTAGATATCGAGAGGAACACCGGTGGCGAAGGCGGCCAACTGGACGAGTACTGACGCTGAGACA	Bacteria	Myxococcota	Polyangia	Polyangiales	Polyangiaceae	Pajaroellobacter	NA
ASV_630	CGTTGTTCGGAATTATTGGGCGTAAAGGGCGCGTAGGCGGTGCGGTAAGTCTGTGGTGAAATCTCTGGGCTCAACTCAGAGTCTGCCGCGGAAACTGCCGTGCTGGAGTGTGGGAGAGGTGCGTGGAATTCCCGGTGTAGCGGTGAAATGCGTAGATATCGGGAGGAACACCTGTGGCGAAAGCGGCGCACTGGACCACAACTGACGCTGAGGCG	Bacteria	Acidobacteriota	Acidobacteriae	Acidobacteriales	Koribacteraceae	Candidatus Koribacter	NA
ASV_631	CGTTGTTCGGATTCACTGGGCGTAAAGGGTGCGTAGGTGGCCGGGTAAGTTTGATGTGAAATCTCCGAGCTTAACTCGGAAACTGCATTGAATACTATCCGGCTAGAGGGTTGGAGGGGGGACTGGAATTCTCGGTGTAGCAGTGAAATGCGTAGATATCGAGAGGAACACCAGTGGCGAAGGCGAGTCCCTGGACAACTCCTGACACTGAGGCA	Bacteria	Verrucomicrobiota	Verrucomicrobiae	Pedosphaerales	Pedosphaeraceae	Pedosphaera	NA
ASV_632	CGTTATTCGGAATTATTGGGCGTAAAGGGCGCGTAGGCGGCCATGCGTGTCTTCCGTGAAATCCCTCGGCTTAACTGAGGACGTGCGGAAGAAACTGCAAGGCTCGAGTCCGGGAGAGGGGGGTGGAATTCCCAGTGTAGCGGTGAAATGCGTAGATATTGGGAGGAACACCGGTGGCGAAGGCGGCCCCCTGGACCGGTACTGACGCTGAGGCG	Bacteria	Acidobacteriota	Holophagae	Subgroup 7	NA	NA	NA
ASV_633	CGTTAATCGGAGTTACTGGGCGTAAAGGGCGCGTAGGCGGTTTAGTAAGTGAGATGTGAAATCCCTGGGCTTAACCTAGGAACTGCATCTTATACTGTTAGACTAGAGTATTGTAGAGGGTAGTGGAATTTCCGGTGTAGCGGTGAAATGCGTAGAGATCGGAAGGAACACCAGTGGCGAAGGCGGCTACCTGGACAAATACTGACGCTGAGGCG	Bacteria	NA	NA	NA	NA	NA	NA
ASV_634	CGTTAATCGGAATTACTGGGCGTAAAGCGTGCGTAGGCGGTTTCGTAAGTCGGGTGTGAAAGCCCCGGGCTCAACCTGGGAATTGCATTCGAGACTGCGAAGCTAGGGTGCGGAAGAGGGAAGCGGAATTTCCGGTGTAGCGGTGAAATGCGTAGATATCGGAAGGAACATCAGTGGCGAAAGCGGCTTCCTGGTCCAGCGCCGACGCTCAGGCA	Bacteria	Proteobacteria	Gammaproteobacteria	Gammaproteobacteria Incertae Sedis	Unknown Family_4	Acidibacter	NA
ASV_636	CGTTGTCCGGAGTTACTGGGCGTAAAGCGCACGCAGGCGGTCTCATTAGTCTGTAGGGACAGGGCACAGCTCAACTGTGTCAGGCTTATGGAAACTGTGAGACTTGAGGGCTTCAGAGGGATGGGGAATTCCGGGTGGAGTGGTGAAATGCGTAGAGATCCGGAAGAACACCAAAGGCGAAGGCACCATCCTGGGGAGTCACTGACGCTCGGGTG	Bacteria	Chloroflexi	Ktedonobacteria	Ktedonobacterales	Ktedonobacteraceae	Thermosporothrix	NA
ASV_637	CGTTGTTCGGAATTACTGGGCGTAAAGGGTTCGTAGGCGGTGTGGCAAGTCGGGAGTGAAATCTATGGGCTCAACTCATAGGCTGCTTCCGAAACTGCTGTGCTTGAGTGTGGGAGAGGCGCGTGGAATTGCAGGTGTAGCGGTGAAATGCGTAGATATCTGCAGGAACACCCGTGGCGAAAGCGGCGCGCTGGACCACTACTGACGCTGAGGAA	Bacteria	Acidobacteriota	Acidobacteriae	Subgroup 2	NA	NA	NA
ASV_638	CGTTGTCCGGAATCATTGGGCGTAAAGAGCTCGTAGGTGGTTTGTCACGTCTGCTGTGAAAACTCGGGGCTTAACCCCGAGCTTGCAGTGGATACGGGCAGACTAGAGGTAGGTAGGGGAGAATGGAATTCCCGGTGTAGCGGTGAAATGCGCAGATATCGGGAGGAACACCGGTGGCGAAGGCGGTTCTCTGGGCCTTACCTGACACTGAGGAG	Bacteria	Actinobacteriota	Actinobacteria	NA	NA	NA	NA
ASV_640	CGTTGTTCGGAATCACTGGGCTTAAAGGGCGCGTAGGCGGGCTGTCAAGTCTGGGGTGAAATCCCACGGCTCAACCGTGGAACTGCCTCAGATACTGACGGCCTCGAGGGAGGTAGGGGCGAGCGGAACTGTGAGTGGAGCGGTGAAATGCGTTGATATTCACAGGAACTCCGGTGGCGAAGGCGGCTCGCTGGCCCTCTTCTGACGCTGAGGCG	Bacteria	Planctomycetota	Planctomycetes	Gemmatales	Gemmataceae	Gemmata	NA
ASV_641	CGTTGTTCGGAATCACTGGGCTTAAAGGGCGCGTAGGCGGGCTGTCAAGTCTGGGGTGAAATGCCGCGGCTCAACCGTGGAACTGCCTTAGATACTGACGGCCTCGAGGGAGGTAGGGGCGTGCGGAACTGTAGGTGGAGCGGTGAAATGCGTTGATATCTACAGGAACTCCGGTGGCGAAAGCGGCGCGCTGGACCTCTTCTGACGCTGAGGCG	Bacteria	Planctomycetota	Planctomycetes	Gemmatales	Gemmataceae	Gemmata	NA
ASV_645	CGTTATTCGGAATCACTGGGCTTAAAGCGCGTGTAGGTGGGACGGCACGTCGGTCGTTGAAATCCCCCGGCTCAACCGGGGAAGGGGCGCCGATACGACCGTCCTGGAGGGACGTAGGGGGACCTGGAACTTCCGGTGGAGCGGTGAAATGCGTTGAGATCGGAAGGAACGCCCGTGGCGAAAGCGAGGTCCTGGACGTTTTCTGACACTGAGAC	Bacteria	Planctomycetota	Planctomycetes	Isosphaerales	Isosphaeraceae	Singulisphaera	NA
ASV_646	CGTTGCTCGGATTGACTGGGCGTAAAGGGCGCGTAGGCGGCTTGTACAGTCAGACGTGAAATTCCTGGGCTCAACCTGGGGGCTGCGTTTGATACGTATGGGCTTGAGTTCGGAAGAGGGTCGTGGAATTCCCAGTGTAGAGGTGAAATTCGTAGATATTGGGAAGAACACCGGTGGCGAAGGCGGCGACCTGGTCCGATACTGACGCTGAGGCG	Bacteria	Proteobacteria	Alphaproteobacteria	Acetobacterales	Acetobacteraceae	Acidicaldus	NA
ASV_647	CGTTGCTCGGAATCACTGGGCGTAAAGCGCACGTAGGCGGCTTTTTAAGTCAGAGGTGAAATCCTGGAGCTCAACTCCAGAACTGCCTTTGATACTGGAGAGCTCGAGTCCGGGAGAGGTGAGTGGAACTGCGAGTGTAGAGGTGAAATTCGTAGATATTCGCAAGAACACCAGTGGCGAAGGCGGCTCACTGGCCCGGTACTGACGCTGAGGTG	Bacteria	Proteobacteria	Alphaproteobacteria	Rhizobiales	Xanthobacteraceae	NA	NA
ASV_648	CGTTATCCGGAATTATTGGGCGTAAAGGGCACGCAGGCGGTCCTGCACGTGGTGGGTGACAGCTCCTAGCTTAACTAGGAGAGTGCCTTCCAAACGACAGGACTTGAGAGCGAGAGAGGGATACGGAACTCCAGGTGAAGCAGTGAAATGCGTAGATATCTGGAAGAACACCAAAGGCGAAGGCAGTATCCTGGCTCGTCTCTGACGCTCAGGTG	Bacteria	Chloroflexi	Ktedonobacteria	Ktedonobacterales	Ktedonobacteraceae	FCPS473	NA
ASV_649	CGTTGTTCGGAATTACTGGGCGTAAAGGGCGCGTAGGCGGTGCGCTAAGTCAGATGTGAAAGCCCTGGGCTTAACCCGGGAATTGCATTTGATACTGGCGCGCTTGAATCCGGGAGAGGTTGGTGGAATTCCCAGTGTAGAGGTGAAATTCGTAGAGATTGGGAAGAACACCGGTGGCGAAGGCGGCCAACTGGACCGGTATTGACGCTGAGGCG	Bacteria	Proteobacteria	Alphaproteobacteria	NA	NA	NA	NA
ASV_650	CGTTGTCCGGAATCATTGGGCGTAAAGAGCGTGTAGGCGGTTCGGTAAGTCCGCTGTAAAAGTCTAGGGCTCAACCCTGGAAAGCCGGTGGAAACTGTCGAACTAGAGTCCGGAAGAGGCGAGTGGAATTCCTGGTGTAGCGGTGAAATGCGCAGATATCAGGAGGAACACCAATGGCGAAGGCAGCTCGCTGGGACGGTACTGACGCTGAGACG	Bacteria	Actinobacteriota	Thermoleophilia	Solirubrobacterales	Solirubrobacteraceae	Conexibacter	NA
ASV_651	CGTTGTTCGGAATTATTGGGCGTAAAGGGCGCGTAGGCGGCGCGACAAGTCACCTGTGAAATCTCCAAGCTTAACTTGGAGCCTGCAGGCGAAACTGTCGTGCTGGAGTATGGGAGAGGTGCGTGGAATTCCCGGTGTAGCGGTGAAATGCGTAGATATCGGGAGGAACACCTGTGGCGAAAGCGGCGCACTGGACCATAACTGACGCTGAGGCG	Bacteria	Acidobacteriota	Acidobacteriae	NA	NA	NA	NA
ASV_652	CGTTGTTCGGATTCACTGGGCGTAAAGGGTGCGTAGGCGGCCGGGTAAGTTTGACGTGAAATCCCACAGCTTAACTGTGGAACTGCGTTGAATACTATCCGGCTTGAGGAATGGAGGGGAGACTGGAATTCTCGGTGTAGCAGTGAAATGCGTAGATATCGAGAGGAACACCAGTGGCGAAGGCGAGTCTCTGGACATTTCCTGACGCTGAGGCA	Bacteria	NA	NA	NA	NA	NA	NA
ASV_655	CGTTGTTCGGAGTTACTGGGCGTAAAGGGTGCGTAGGCGGCTTTTTAAGTTTGGTGTGAAATCTCCCGGCTCAACTGGGAGGGTGCGCCGAATACTGAGAGGCTAGAGTGTGGGAGAGGAAAGTGGAATTCCTGGTGTAGCGGTGAAATGCGTAGATATCAGGAGGAACACCGGTGGTGTAAACGGCTTTCTGGACCATAACTGACGCTGAGGCA	Bacteria	Acidobacteriota	Acidobacteriae	Solibacterales	Solibacteraceae	Candidatus Solibacter	NA
ASV_656	CGTTGTTCGGATTGACTGGGCGTAAAGGGCGTGTAGGCGGTCGGTAAAGTCTGGTGTGAAAGCCCGGGGCTTAACCCCGGAAGTGCATTGGAAACTAGCTGGCTAGAGCGCGAGAGAGGAGGGTGGAATTCCTGGTGTAGCGGTGAAATGCGTAGATATCAGGAGGAACACCGGCGGCGAAGGCGGCCCTCTGGCTCGTTGCTGACGCTGAAACG	Bacteria	RCP2-54	NA	NA	NA	NA	NA
ASV_658	CGTTATCCGGATTTATTGGGTTTAAAGGGTGCGTAGGCGGCCTGTTAAGTCAGGGGTGAAAGACGGTAGCTCAACTATCGCAGTGCCCTTGATACTGATGGGCTTGAATGTACTAGAGGTAGGCGGAATGTGACAAGTAGCGGTGAAATGCATAGATATGTCACAGAACACCAATTGCGAAGGCAGCTTACTATGGTATGATTGACGCTGAGGCA	Bacteria	Bacteroidota	Bacteroidia	Sphingobacteriales	Sphingobacteriaceae	Mucilaginibacter	NA
ASV_659	CGTTGTCCGGAGTTACTGGGCGTAAAGGGCGCGCAGGCGGCCTGCCATGTGTGCGGTGAAAGCTCCTGGCTTAACTAGGAGAGGTCCGTGCAAACGGGTGGGCTTGAGCGTCGGAGAGGGGCATGGAATTCCGGGTGGAGCGGTGAAATGCGTAGAGATCCGGAGGAACACCAATGGCGAAGGCAGTGCCCTGGCCGACGGCTGACGCTCAGGCG	Bacteria	Chloroflexi	Ktedonobacteria	Ktedonobacterales	JG30-KF-AS9	NA	NA
ASV_661	CGTTAATCGGAATTACTGGGCGTAAAGCGTGCGCAGGCGGTGATGTAAGACAGTTGTGAAATCCCCGGGCTCAACCTGGGAACTGCATCTGTGACTGCATCGCTGGAGTGCGGCAGAGGGGGATGGAATTCCGCGTGTAGCAGTGAAATGCGTAGATATGCGGAGGAACACCGATGGCGAAGGCAATCCCCTGGGCCTGCACTGACGCTCATGCA	Bacteria	Proteobacteria	Gammaproteobacteria	Burkholderiales	Comamonadaceae	NA	NA
ASV_662	CGTTGTCCGGAATCATTGGGCGTAAAGAGCGTGTAGGCGGCTTGGTAAGTCCGCTGTGAAAGTCCAGGGCTCAACCCTGGAAAGCCGGTGGAAACTGTCAAGCTTGAGTCCGGAAGAGGCGAGTGGAATTCCTGGTGTAGCGGTGAAATGCGCAGATATCAGGAGGAACACCAATGGCGAAGGCAGCTCGCTGGGACGGTACTGACGCTGAGACG	Bacteria	Actinobacteriota	Thermoleophilia	Solirubrobacterales	Solirubrobacteraceae	Conexibacter	NA
ASV_663	CGTTGTCCGGAATCATTGGGCGTAAAGCGCTCGTAGGCGGACTTTTAAGTCGGCGAAGAAAGACCTGGGCTCAACTCAGGGAACGGCGTCGATACTATTGGTCTTGAGGTAATTAGAGGATGATGGAATTCCCGGTGTAGCGGTGAAATGCGTAGATATCGGGAGGAACACCAGTGGCGAAGGCGATCATCTGGGATTAACCTGACGCTGAGGAG	Bacteria	NA	NA	NA	NA	NA	NA
ASV_665	CGTTGTTCGGAGTTACTGGGCGTAAAGGGTGTGTAGGCGGTTGCTTAAGTTTGGTGTGAAATCTCCCGGCTCAACTGGGAGGGTGCGCCGAATACTGAGTGACTCGAGTGCGGGAGAGGAAAGTGGAATTCCTGGTGTAGCGGTGAAATGCGTAGATATCAGGAGGAACACCGGTGGTGTAGACGGCTTTCTGGACCGTAACTGACGCTGAAACA	Bacteria	Acidobacteriota	Acidobacteriae	Solibacterales	Solibacteraceae	Candidatus Solibacter	NA
ASV_666	CGTTGTTCGGAATTACTGGGCGTAAAGCGTGCGTAGGCGGATTCGTAAGTCGGGGTTGAAATATCCGGGCTCAACTCGGGGCACGGCCTCGATACTGCGAATCTCGAGACAAGTAGAGGGTAGTGGAATTCCCGGTGTAGCGGTGAAATGCGTAGATATCGGGAGGAACACCAGTGGCGAAGGCGGCTACCTGGGCTTGTTCTGACGCTGAGGCA	Bacteria	NA	NA	NA	NA	NA	NA
ASV_667	CGTTGTCCGGATTTATTGGGCGTAAAGAGTTCGTAGGCGGTTTGTTAAGTCTGATGTTAAAGATCAGGGCTCAACCCTGGGAGTGCATTGGATACTGGCAGACTGGAGTGCGGTAGAGGTAAGTGGAATTCCTGGTGTAGCGGTGAAATGCGTAGATATCAGGAAGAACACCAGTGGCGTAGGCGACTTACTGGGCCGTAACTGACGCTGAGGAA	Bacteria	NA	NA	NA	NA	NA	NA
ASV_668	CGTTGTTCGGAATTACTGGGCGTAAAGCGCACGTAGGCGGCTTTGTAAGTTAGAGGTGAAAGCCCGGGGCTCAACCCCGGAATTGCCTTTAAGACTGCATCGCTTGAATCCGGGAGAGGTGAGTGGAATTCCGAGTGTAGAGGTGAAATTCGTAGATATTCGGAAGAACACCAGTGGCGAAGGCGGCTCACTGGACCGGTATTGACGCTGAGGTG	Bacteria	Proteobacteria	Alphaproteobacteria	Sphingomonadales	Sphingomonadaceae	NA	NA
ASV_669	CGTTGTTCGGAATTACTGGGCGTAAAGAGTGTGTAGGCGGTGCTCTAAGTTCGGTGTGAAATCTCCTGGCTTAACTGGGAGGGTGCGCCGGAAACTGGAGTGCTCGAGCGCGGGAGAGGAAAGCGGAATTCCTGGTGTAGCGGTGAAATGCGTAGATATCAGGAGGAACACCTGTGGTGTAGACAGCTTTCTGGACCGTAGCTGACGCTGAGACA	Bacteria	Acidobacteriota	Acidobacteriae	Bryobacterales	Bryobacteraceae	Bryobacter	NA
ASV_670	CGTTGTTCGGAATTATTGGGCGTAAAGGGTGCGTAGGCGGTTCGGTAAGTCTTGTGTGAAATCTTCAGGCTCAACTTGAAGTCTGCACGAGAAACTGCCGGGCTTGAGTGTGGGAGAGGTGAGTGGAATTTCCGGTGTAGCGGTGAAATGCGTAGATATCGGAAGGAACACCTGTGGCGAAAGCGGCTCACTGGACCATAACTGACGCTGATGCA	Bacteria	Acidobacteriota	Acidobacteriae	Acidobacteriales	Acidobacteriaceae (Subgroup 1)	Acidipila	NA
ASV_671	CGTTGTCCGGAATTATTGGGCGTAAAGAGCTCGTAGGCGGTTTGTCGCGTCGGCCGTGAAAACCATTGGCTTAACTGGTGGCTTGCGGTCGATACGGGCAGACTTGAGTTCGGTAGGGGAGACTGGAATTCCTGGTGTAGCGGTGAAATGCGCAGATATCAGGAGGAACACCGGTGGCGAAGGCGGGTCTCTGGGCCGATACTGACGCTGAGGAG	Bacteria	Actinobacteriota	Actinobacteria	Pseudonocardiales	Pseudonocardiaceae	NA	NA
ASV_672	CGTTGTTCGGAATTATTGGGCGTAAAGGGTGCGTAGGCGGTGCGGTAAGTCTGTGGTGAAATCTCTGGGCTCAACTCAGAGTCTGCCACGGAAACTGCCGTGCTTGAGTGTGGGAGAGGTGAGTGGAATTCCCGGTGTAGCGGTGAAATGCGTAGATATCGGGAGGAACACCTGTGGCGAAAGCGGCTCACTGGACCACAACTGACGCTGATGCA	Bacteria	Acidobacteriota	Acidobacteriae	Acidobacteriales	NA	NA	NA
ASV_673	CGTTGCTCGGAATTACTGGGTGTAAAGGGTTCGTAGGCGGTGCGGCAAGTTGGGAGTGAAATCTCTGGGCTTAACTCAGAGGCTGCTTTCAAAACTGCTGTGCTTGAGTGTGGGAGAGGCGCGTGGAATTGCAGGTGTAGCGGTGAAATGCGTAGATATCTGCAGGAACACCCGTGGCGAAAGCGGCGCGCTGGACCACAACTGACGCTGAGGAA	Bacteria	Acidobacteriota	Acidobacteriae	Subgroup 2	NA	NA	NA
ASV_675	CGTTGTTCGGAATTATTGGGCGTAAAGGGCGCGTAGGCGGTGCGGTAAGTCACCTGTGAAATCTCCCGGCTCAACCGGGAGCCTGCAGGCGAAACTGCCGCGCTGGAGTATGGGAGAGGTGCGTGGAATTCCCGGTGTAGCGGTGAAATGCGTAGATATCGGGAGGAACACCTGTGGCGAAAGCGGCGCACTGGACCATAACTGACGCTGAGGCG	Bacteria	Acidobacteriota	Acidobacteriae	NA	NA	NA	NA
ASV_676	CGTTATCCGGATTTACTGGGCGTAAAGCGCGTTAAGGCGGCCGGCAAAGTTGGTTGTGAAATTTCAGGGCTCAACCCTGAAACTGCGTCCAATACTGGTCGGCTCGAGTGCGAGAGAGGAAGGTGGAATTCCCGGTGTAGTAGTGAAATGCGTAGATATCGGGAGGAACACCAGTGGCGAAGGCGGCCTTCTGGCTCGCAACTGACGCTGTAGCG	Bacteria	Chloroflexi	AD3	NA	NA	NA	NA
ASV_677	CGTTGTCCGGAATCATTGGGCGTAAAGAGCGTGTAGGCGGCTTGGTAAGTCCGCTGTGAAAGTCCAGGGCTCAACCCTGGAAAGCCGGTGGAAACTGTCAAGCTCGAGTCCGGAAGAGGCGAGTGGAATTCCTGGTGTAGCGGTGAAATGCGCAGATATCAGGAGGAACACCAATGGCGAAGGCAGCTCGCTGGGACGGTACTGACGCTGAGACG	Bacteria	Actinobacteriota	Thermoleophilia	Solirubrobacterales	Solirubrobacteraceae	Conexibacter	NA
ASV_678	CGTTGTTCGGAGTTACTGGGCGTAAAGGGTGTGTAGGCGGTTTTCCAAGTTCGGTGTGAAATCTCCTGGCTCAACCGGGAGGGTGCGCCGAAAACTGGGAGGCTAGAGTGCGGGATGGGAGAGTGGAATTCCTGGTGTAGCGGTGAAATGCGTAGATATCAGGAGGAACACCGGCGGTGTAGGCGGCTCTCTGGACCGTAACTGACGCTGAGACA	Bacteria	Acidobacteriota	Acidobacteriae	NA	NA	NA	NA
ASV_679	CGTTGTTCGGAATTATTGGGCGTAAAGGGAGCGTAGGCGGTTTTGTAAGTCGTGTGTGAAATCTTCGGGCTCAACCCGAAGTCTGCACACGAAACTGCAGGGCTTGAGTATGGGAGAGGTGAGTGGAATTCCTGGTGTAGCGGTGAAATGCGTAGATATCAGGAGGAACACCTGTGGCGAAAGCGGCTCACTGGACCATTACTGACGCTGAGGCT	Bacteria	Acidobacteriota	Acidobacteriae	Acidobacteriales	Acidobacteriaceae (Subgroup 1)	Acidicapsa	NA
ASV_680	CGTTGCTCGGAATTACTGGGCGTAAAGGGTCCGTAGGCGGTGTGGCAAGTCGATAGTGAAATCTCTGGGCTTAACCCAGAGGCTGCTAACGAAACTGCCGTGCTAGAGTGTGAGAGAGGCGAGTGGAATTACGGGTGTAGCGGTGAAATGCGTAGATATCCGTAGGAACATCCGAGGCGAAAGCGGCTCGCTGGATCACAACTGACGCTGAGGGA	Bacteria	Acidobacteriota	Acidobacteriae	Subgroup 2	NA	NA	NA
ASV_681	CGTTGTTCGGAATTACTGGGCGTAAAGAGTGTGTAGGCGGTGCTCCAAGTCTGGTGTGAAATCTCCCGGCTCAACTGGGAGGGTGCATTAGAAACTGGAATGCTAGAGGATGGGAGAGGTAAGCGGAATTCCTGGTGTAGCGGTGAAATGCGTAGATATCAGGAGGAACACCTGTGGTGTAGACAGCTTACTGGACCATTTCTGACGCTGAGACA	Bacteria	Acidobacteriota	Acidobacteriae	Bryobacterales	Bryobacteraceae	Bryobacter	NA
ASV_682	CGTTGTTCGGATTCATTGGGCGTAAAGGGTGCGTAGGCGGCGGGGCAAGTCAGGTGTGAAATCTCGGGGCTCAACTCCGAAACTGCACTTGATACTGCCTTGCTAGAGTACTGGAGAGGAGATTGGAATTTACGGTGTAGCAGTGAAATGCGTAGATATCGTAAGGAAGACCAGTGGCGAAGGCGAATCTCTGGACAGTTACTGACGCTGAGGCA	Bacteria	Verrucomicrobiota	Verrucomicrobiae	Chthoniobacterales	Chthoniobacteraceae	Chthoniobacter	NA
ASV_683	CGTTGTTCGGAATTATTGGGCGTAAAGGGTGCGTAGGTGGTTCGGCAAGTCTTGTGTGAAATCTTCAGGCTCAACTTGAAGTCTGCACAAGAAACTGCCGGGCTTGAGTATGGGAGAGGTGAGTGGAATTTCCGGTGTAGCGGTGAAATGCGTAGATATCGGAAGGAACACCTGTGGCGAAAGCGGCTCACTGGACCATTACTGACACTGAGGCA	Bacteria	Acidobacteriota	Acidobacteriae	Acidobacteriales	Acidobacteriaceae (Subgroup 1)	NA	NA
ASV_684	CGTTAATCGGAATTACTGGGCGTAAAGCGTGCGTAGGTGGTTGAATAAGTTATCTGTGAAATCCCTGGGCTTAACCTGGGCAGGTCAGATGATACTGTTTGACTCGAGTATGGGAGAGGGTAGTGGAATTTCCGGTGTAGCGGTGAAATGCGTAGAGATCGGAAGGAACACCAGTGGCGAAGGCGGCTACCTGGCCTAATACTGACACTGAGGCA	Bacteria	Proteobacteria	Gammaproteobacteria	Legionellales	Legionellaceae	Legionella	NA
ASV_687	CGTTGTCCGGAGTTACTGGGCGTAAAGGGCCTGTAGGCGGTCGGGCAGGTTCCGGCGGACAGCCCGCGGCTTCACTGCGGGAGAAGCAGGAAGACGGTCCGACTTGAGGGCCACAGAGGGACATGGAATTCCCGGTGGAGCGGTGAAATGCGTAGAGATCGGGAAGAACACCGAAGGCGAAGGCAGTGTCCTGGGTGGTACCTGACGCTGAGAGG	Bacteria	Chloroflexi	Ktedonobacteria	Ktedonobacterales	Ktedonobacteraceae	Thermogemmatispora	NA
ASV_688	CGTTGTTCGGAATTACTGGGCGTAAAGCGTGCGTAGGCGGATCCGTAAGTCACGGTTGAAATATCCGGGCTCAACTCGGGGCACGGCCGTGATACTGCGGGTCTGGAGGCGAGGAGAGGGTAGTGGAATTCCCGGTGTAGCGGTGAAATGCGTAGATATCGGGAGGAACACCAGTGGCGAAGGCGGCTACCTGGACTCGTTCTGACGCTGAGGCA	Bacteria	NA	NA	NA	NA	NA	NA
ASV_690	CGTTGCTCGGAATTACTGGGCGTAAAGGGTCCGTAGGCGGTGTGGCAAGTCGGAAGTGAAATCTCTGGGCTTAACCCAGAGGCTGCTTCCGAAACTGCTGTGCTAGAGTGCGAGAGAGGCGAGTGGAATTGCGGGTGTAGCGGTGAAATGCGTAGATATCCGCAGGAACATCCGAGGCGAAAGCGGCTCGCTGGATCGCAACTGACGCTGAGGGA	Bacteria	Acidobacteriota	Acidobacteriae	Subgroup 2	NA	NA	NA
ASV_692	CGTTGTCCGGAATTATTGGGCGTAAAGAGCTCGTAGGCGGCTTGTCGCGTCTGCTGTGAAATCCCGGGGCTTAACCCCGGGCGTGCAGTGGATACGGGCAGGCTGGAGGCAGGCAGGGGAGAACGGAATTCCCGGTGTAGCGGTGAAATGCGCAGATATCGGGAGGAACACCGGTGGCGAAGGCGGTTCTCTGGGCCTGTACTGACGCTGAGGAG	Bacteria	Actinobacteriota	Actinobacteria	Frankiales	Acidothermaceae	Acidothermus	NA
ASV_693	CGTTAGGCGGAATCACTGGGCTTAAAGCGTGTGTAGGCGGACTTCTAAGTACCTTGTGAAATCCCACGGCTCACCCGTGGAACTGCTGGGTATACTGGTTGTCTTGAGCCTTCTAGGGGCGAGTGGAACAAATGGTGGAGCGGTGAAATGCGTAGATATCATTTGGAACGCCAATGGTGAAAACAACTCGCTGGGGAAGTGCTGACGCTGAGACA	Bacteria	Planctomycetota	Phycisphaerae	Tepidisphaerales	WD2101 soil group	NA	NA
ASV_694	CGTTGTTCGGAATTATTGGGCGTAAAGGGTGCGTAGGCGGTTTGACAAGTCTTATGTGAAATCTATGGGCTCAACCCATAGTCTGCATGGGAAACTGTCGGGCTTGAGTATGGGAGAGGTGAGTGGAATTTCCGGTGTAGCGGTGAAATGCGTAGATATCGGAAGGAACACCTGTGGCGAAAGCGGCTCACTGGACCATTACTGACGCTGATGCA	Bacteria	Acidobacteriota	Acidobacteriae	Acidobacteriales	Acidobacteriaceae (Subgroup 1)	Granulicella	NA
ASV_695	CGTTGTTCGGAATTATTGGGCGTAAAGGGTGCGTAGGCGGTTCCGCAAGTCTTATGTGAAATCTTCGGGCTCAACTCGAAGCCTGCATAGGAAACTACGGGGCTTGAGTGTGGGAGAGGTGAGTGGAATTCCCGGTGTAGCGGTGAAATGCGTAGATATCGGGAGGAACACCTGTGGCGAAAGCGGCTCACTGGACCATAACTGACGCTGATGCA	Bacteria	Acidobacteriota	Acidobacteriae	Acidobacteriales	Acidobacteriaceae (Subgroup 1)	Occallatibacter	NA
ASV_696	CGTTGCTCGGAATCACTGGGCGTAAAGCGCACGTAGGCGGCTTTTTAAGTCAGGGGTGAAATCCTGGAGCTCAACTCCAGAACTGCCTTTGATACTGAGAAGCTCGAGTCCGGGAGAGGTGAGTGGAACTGCGAGTGTAGAGGTGAAATTCGTAGATATTCGCAAGAACACCAGTGGCGAAGGCGGCTCACTGGCCCGGTACTGACGCTGAGGTG	Bacteria	Proteobacteria	Alphaproteobacteria	Rhizobiales	Xanthobacteraceae	NA	NA
ASV_697	CGTTGTCCGGAATTACTGGGCGTAAAGCGCGTGCAGGCGGCCTGGTAAGTCCCGTGTGAAAGCCTACGGCTCAACTGTAGGAGGCCGCGGGATACTGTCGGGCTGGAGGGCAGGAGAGGGAAGTAGAATTCCCGGTGTAGCGGTGAAATGCGTAGATATCGGGAGGAATGCCAGTGGCGAAGGCGGCTTCCTGGCCTGTCCCTGACGCTGAGACG	Bacteria	GAL15	NA	NA	NA	NA	NA
ASV_698	CGTTGTTCGGAATTACTGGGCGTAAAGCGTATGTAGGCGGGTCGTTAAGTCGGGGGTGAAATCCCGAGGCTCAACCTCGGAACTGCCTTCGATACTGGCGATCTTCGAGTCCGGGAGAGGTGAGTGGAACTCCGAGTGTAGAGGTGAAATTCGTAGATATTCGGAAGAACACCAGTGGCGAAGGCGGCTCACTGGCCCGGTACTGACGCTGAAAT	Bacteria	Proteobacteria	Alphaproteobacteria	Rhizobiales	Rhizobiales Incertae Sedis	Bauldia	NA
ASV_699	CGTTGTTCGGAGTTACTGGGCGTAAAGGGTGTGTAGGCGGTCCTCTAAGTTTGGTGTGAAATCTCCCGGCTCAACTGGGAGGGTGCGCCGAAGACTGGAGGGCTAGAGTGCGGGATGGGAGAGTGGAATTCCTGGTGTAGCGGTGAAATGCGTAGATATCAGGAGGAACACCTGTGGTGTAGACGGCTCTCTGGACCGCAACTGACGCTGAGACA	Bacteria	Acidobacteriota	Acidobacteriae	Solibacterales	Solibacteraceae	Candidatus Solibacter	NA
ASV_700	CGTTACTGAGATTCACTGGGTTTAAAGGGTGCGTAGGTGGCGCGTTAAGTCAGTTGTGAAATCCCCGGGCTCAACCCGGGAATTGCTTCTGATACTGGCGTGCTTGAGGCCGGTATAGGTTACTGGAACGGACGGTGGAGCGGTGAAATGCGTAGATATCGTCTGGAACGCCAGTGGTGAAGACGGGTAACTGGGCCGGTTCTGACACTGAGGCA	Bacteria	Planctomycetota	Phycisphaerae	Tepidisphaerales	CPla-3 termite group	NA	NA
ASV_701	CGTTGCTCGGAATGACTGGGCGTAAAGGGCGCGTAGGCGGTTTGTACAGTCGGGCGTGAAATTCCCGGGCTCAACCTGGGGGCTGCGTTCGATACGTGCAGACTGGAGTGGGGAAGAGGGTCGTGGAATTCCCAGTGTAGAGGTGAAATTCGTAGATATTGGGAAGAACACCGGTGGCGAAGGCGGCGACCTGGTCCTTGACTGACGCTGAGGCG	Bacteria	Proteobacteria	Alphaproteobacteria	Acetobacterales	Acetobacteraceae	NA	NA
ASV_702	CGTTAGGCGGAATCACTGGGCTTAAAGCGTGTGTAGGCGGACTTCTAAGTACCTTGTGAAATCCCACGGCTTACCCGTGGAACTGCTGGGTATACTGGTCGTCTTGAGCCACTTAGGGGCTACCGGAACAAATGGTGGAGCGGTGAAATGCGTAGATATCATTTGGAACGCCAATGGTGAAAACAGGTAGCTGGGAGTGTGCTGACGCTGAGACA	Bacteria	Planctomycetota	Phycisphaerae	Tepidisphaerales	WD2101 soil group	NA	NA
ASV_703	TGGTCGGGGCGATTATTGGGCCTAAAGCATCCGTAGCCTGTTCTGTAGGTCCTCTGTTAAATCCAACGGCTTAACCGTTGGCCCGCAGAGGATACCGCAGGACTAGGAGGCGGGAGAGGTGGACGGTACTCCACGTGTAGGGGTAAAATCCTTTGATCCGTGGAAGACCACCAGTGGCGAAGGCGGTCCACCAGAACGCGCTCGACGGTGAGGGA	Archaea	Crenarchaeota	Nitrososphaeria	Group 1.1c	NA	NA	NA
ASV_704	CGTTGTCCGGAGTTACTGGGCGTAAAGGGCACGCAGGCGGCCTGAGGCGTTTCCGGTGCCAGCCCCTCGCTTACCGAGGGGAGTGCCGGGAAGACGCTCAGGCTTGAGGGCCTCAGAGGGACATAGAATTCCGGGTGGAGTGGTGAAATGCGTAGAGATCCGGAGGAATACCAAAGGCGAAGGCAGTGTCCTGGGAGGCGACTGACGCTGAGGTG	Bacteria	Chloroflexi	Ktedonobacteria	Ktedonobacterales	Ktedonobacteraceae	1921-2	NA
ASV_705	CGTTGTCCGGAGTTACTGGGCGTAAAGCGCACGCAGGCGGTCCAGTTAGTCTGTAGGGACAGGGCACAGCTCAACTGTGTCAGGCTTATGGAAACTGTTGGACTTGAGGGCTTCAGAGGGATGGGGAATTCCGGGTGGAGTGGTGAAATGCGTAGAGATCCGGAAGAACACCAAAGGCGAAGGCACCATCCTGGGGAGTCACTGACGCTCGGGTG	Bacteria	Chloroflexi	Ktedonobacteria	Ktedonobacterales	Ktedonobacteraceae	Thermosporothrix	NA
ASV_706	CGTTAATCGGAATTACTGGGCGTAAAGCGAACGTAGACGGTTGGATAAGTCGGATGTGAAAGCCCCGGGCTCAACCTGGGAATGGCATTCGAGACTGTTCAGCTAGGGTGCGGAAGAGGGAAGCGGAATTTCCGGTGTAGCGGTGAAATGCGTAGATATCGGAAGGAACACCAGTGGCGAAAGCGGCTTCCTGGTCCAGCACCGACGTTCAGGTT	Bacteria	Proteobacteria	Gammaproteobacteria	NA	NA	NA	NA
ASV_708	CGTTGTCCGGAATCATTGGGCGTAAAGCGCTCGTAGGCGGATCTTTAAGTCTGTGAAGAAAGACCTGGGCTCAACTCAGGGAACGGCATGGATACTATTGATCTTGAGGTAGTTAGAGGATGATGGAATTCCCGGTGTAGCGGTGAAATGCGTAGATATCGGGAGGAACACCAGTGGCGAAGGCGATCATCTGGGACTGACCTGACGCTGAGGAG	Bacteria	WPS-2	NA	NA	NA	NA	NA
ASV_709	CGTTGCTCGGAATGACTGGGCGTAAAGGGCGCGTAGGCGGTTTGTACAGTCAGATGTGAAATTCCTGGGCTTAACCTGGGGGCTGCATTTGATACGTGCAGGCTTGAGTGTGGAAGAGGGTCGTGGAATTCCCAGTGTAGAGGTGAAATTCGTAGATATTGGGAAGAACACCGGTGGCGAAGGCGGCGACCTGGTCCATAACTGACGCTGAGGCG	Bacteria	Proteobacteria	Alphaproteobacteria	Acetobacterales	Acetobacteraceae	NA	NA
ASV_710	CGTTGTCCGGAGTTACTGGGCGTAAAGGGCGCGCAGGCGGCCTGCCATGTGTGCGGTGAAAGCTCCTGGCTTAACTGGGAGAGGTCCGTGCAAACGGGTGGGCTTGAGCGTCGGAGAGGGGCATGGAATTCCGGGTGGAGCGGTGAAATGCGTAGAGATCCGGAGGAACACCAATGGCGAAGGCAGTGCCCTGGCCGACGGCTGACGCTCAGGCG	Bacteria	Chloroflexi	Ktedonobacteria	Ktedonobacterales	JG30-KF-AS9	NA	NA
ASV_711	CGTTATCCGGATTTATTGGGTTTAAAGGGTGCGTAGGCGGCCTGTTAAGTCAGGGGTGAAAGACGGTAGCTCAACTATCGCAGTGCCTTTGATACTGACGGGCTTGAATGTACTTGAAGTGGGCGGAATGTGACAAGTAGCGGTGAAATGCATAGATATGTCACAGAACACCGATTGCGAAGGCAGCTCACTAAAGTATGATTGACGCTGAGGCA	Bacteria	Bacteroidota	Bacteroidia	Sphingobacteriales	Sphingobacteriaceae	NA	NA
ASV_712	CGTTATCCGGATTTACTGGGTTTAAAGGGTGCGCAGGCGGATATGTAAGTCAGTGGTGAAATCTTTAGGCTTAACCTGAAAATTGCCGTTGATACTATATATCTTGAATGTTGTGGAGGTAAGCAGAATATGTCATGTAGCGGTGAAATGCTTAGATATGACATAGAATACCTATTGCGAAGGCAGCTTACTACGCAGATATTGACGCTCATGCA	Bacteria	Bacteroidota	Bacteroidia	Chitinophagales	Chitinophagaceae	Parafilimonas	NA
ASV_715	CGTTGTTCGGAATTACTGGGCGTAAAGCGCGTGTAGGCGGTTGTCCAAGTTGGATGTGAAAGCCTTGAGCTCAACTCAAGAAATGCATTCAGGACTGGATGACTAGAGGACCGGAGAGGATAGTGGAATTCCCAGTGTAGTGGTGAAATACGTAGAGATTGGGAAGAACACCAGTGGCGAAGGCGGCTATCTGGACGGTTTCTGACGCTAAGACG	Bacteria	Proteobacteria	Alphaproteobacteria	Reyranellales	Reyranellaceae	Reyranella	NA
ASV_716	CGTTGTTCGGAATTATTGGGCGTAAAGGGTGCGTAGGCGGTTTGGTAAGTCTCGTGTGAAATCTATGGGCTCAACTCATAGTCTGCACGAGAAACTGCCGGGCTTGAGTGTGGGAGAGGTGAGTGGAATTTCCGGTGTAGCGGTGAAATGCGTAGATATCGGAAGGAACACCTGTGGCGAAAGCGGCTCACTGGACCACAACTGACGCTGATGCA	Bacteria	Acidobacteriota	Acidobacteriae	Acidobacteriales	Acidobacteriaceae (Subgroup 1)	NA	NA
ASV_721	CGTTGTTCGGAGTTACTGGGCGTAAAGGGTGCGTAGGCGGCTTTTTAAGTTTGGTGTGAAATCTCCCGGCTCAACTGGGAGGGTGCGCCGAATACTGAGAGGCTAGAGTGCGGGAGAGGAAAGTGGAATTCCTGGTGTAGCGGTGAAATGCGTAGATATCAGGAGGAACACCGGTGGTGTAAACGGCTTTCTGGACCGTAACTGACGCTGATGCA	Bacteria	Acidobacteriota	Acidobacteriae	Solibacterales	Solibacteraceae	Candidatus Solibacter	NA
ASV_722	CGTTGCTCGGAATCACTGGGCGTAAAGCGCACGTAGGCGGGTTGCTAAGTCAGGGGTGAAATCCTGGAGCTCAACTCCAGAACTGCCTTTGATACTGGCGGCCTATGAGTCCGGGAGAGGTGAGTGGAACTGCGAGTGTAGAGGTGAAATTCGTAGATATTCGCAAGAACACCAGTGGCGAAGGCGGCTCACTGGCCCGGTACTGACGCTGAGGT	Bacteria	Proteobacteria	Alphaproteobacteria	Rhizobiales	Xanthobacteraceae	NA	NA
ASV_723	CGTTAATCGGAATTACTGGGCGTAAAGCGTGCGTAGGCGGTTCTTTAAGTCTGCTGTGAAATCCCCGGGCTCAACCTGGGAATGGCAGTGGATACTGGAGAGCTAGAGTGTGTCAGAGGATGGTGGAATTCCCGGTGTAGCGGTGAAATGCGTAGAGATCGGGAGGAACATCAGTGGCGAAGGCGGCCATCTGGGACAACACTGACGCTGAGGCA	Bacteria	Proteobacteria	Gammaproteobacteria	Xanthomonadales	Rhodanobacteraceae	Dyella	NA
ASV_724	CGTTGTCCGGAATCATTGGGCGTAAAGAGCGTGTAGGCGGCTCGGTAAGTCCGCTCTGAAAGCCCGGGGCTCAACCCCGGGAGGCGGGCGGATACTGTCGAGCTAGAGTCCGGAAGAGGCGAGTGGAATTCCTGGTGTAGCGGTGAAATGCGCAGATATCAGGAGGAACACCAATGGCGAAGGCAGCTCGCTGGGACGGTACTGACGCTGAGACG	Bacteria	Actinobacteriota	Thermoleophilia	Solirubrobacterales	Solirubrobacteraceae	Conexibacter	NA
ASV_725	CGTTGTCCGGATTCATTGGGCGTAAAGAGCTCGTAGGCGGCTTTGCAAGTCGGGTGTGAAACCTCCAGGCTCAACCTGGAGCCGCCACTCGATACTGCAATGGCTAGAGTCCGGTAGGGGACCACGGAATTCCTGGTGTAGCGGTGAAATGCGCAGATATCAGGAAGAACACCGGTGGCGAAGGCGGTGGTCTGGGCCGGTACTGACGCTGAGGA	Bacteria	Actinobacteriota	Acidimicrobiia	NA	NA	NA	NA
ASV_726	CGTTGTCCGGAATTATTGGGCGTAAAGAGCTCGTAGGCGGACTGTTGCGTCCGCTGTGAAAAGCTGGGGCTTAACCCTGGCCTTGCAGTGGATACGGGCAGACTAGAGGTAGGTAGGGGAGAATGGAATTCCCGGTGTAGCGGTGAAATGCGCAGATATCGGGAGGAACACCGGTGGCGAAGGCGGTTCTCTGGGCCTTACCTGACGCTGAGGAG	Bacteria	Actinobacteriota	Actinobacteria	Frankiales	Acidothermaceae	Acidothermus	NA
ASV_727	CGTTAATCGGAATTACTGGGCGTAAAGCGTGCGCAGACGGTTATATAAGTCGGGTGTGAAAGCCCCGGGCTCAACCTGGGAATTGCATTCGAGACTGTGTAGCTAGGGTACGGAAGAGGGAAGCGGAATTTCAGGTGTAGCGGTGAAATGCGTAGATATCTGAAGGAACACCAGTGGCGAAAGCGGCTTCCTGGTCCAGTACCGACGTTCAGGCA	Bacteria	Proteobacteria	Gammaproteobacteria	NA	NA	NA	NA
ASV_728	CGTTGTCCGGAATCATTGGGCGTAAAGCGCTCGTAGGCGGATCGACAAGTCTGCGAAGAAAGACCCGGGCTCAACTCGGGGAACGGCGTGGATACTGTCGGTCTCGAGACGATCAGAGGGTGATGGAATTCCCGGTGTAGCGGTGAAATGCGTAGATATCGGGAGGAACACCAGTGGCGAAGGCGATCACCTGGGGTCGTTCTGACGCTGAGGAG	Bacteria	WPS-2	NA	NA	NA	NA	NA
ASV_729	CGTTGTTCGGAATTACTGGGCGTAAAGCGCACGCAGGCGGCTCGATAAATTAGAAGTGAAAGCCCCGGGCTTAACCTGGGAATTGCTTTTAAGACTGTCGAGCTAGAATCCAGAAGAGGGTAGTGGAATTCCGAGTGTAGAGGTGAAATTCGTAGATATTCGGAAGAACACCAGTGGCGAAGGCGACTACCTGGTCTGGCATTGACGCTCATGTG	Bacteria	Proteobacteria	Alphaproteobacteria	Rhodospirillales	Magnetospirillaceae	NA	NA
ASV_730	CGTTGTCCGGATTCATTGGGCGTAAAGAGCTCGTAGGCGGCTTGATAAGTCGGATGTGAAACCTCCAGGCTCAACCTGGAGTCGCCATCCGATACTGTCATGGCTAGAGTCCGGTAGGGGCCCACGGAACTCCTGGTGTAGCGGTGAAATGCGCAGATATCAGGAAGAACACCGGTGGCGAAGGCGGTGGGCTGGGCCGGCACTGACGCTGAGGA	Bacteria	Actinobacteriota	Acidimicrobiia	IMCC26256	NA	NA	NA
ASV_731	CGTTGTCCGGAGTTACTGGGCGTAAAGGGCACGCAGGCGGTCTGCCACGTTTGCCATGACAGGGTCGGGCTTCACTCGACCAGGAGGGCGAAGACGGGCGGACTTGAGGCTCAGAGAGGGACCTGGAATTCCGGGTGGAGTGGTGAAATGCGTAGAGATCCGGAGGAACACCAAAGGCGAAGGCAGGGTCCTGGCTGAGAACTGACGCTGAGGTG	Bacteria	Chloroflexi	Ktedonobacteria	Ktedonobacterales	Ktedonobacteraceae	1921-2	NA
ASV_732	CGTTGTTCGGAGTTACTGGGCGTAAAGGGTGCGTAGGCGGCTCTGTAAGTATGGTGTGAAATCTCCCGGCTTAACTGGGAGGGTGCGCTATAGACTGCGGGGCTCGAGTGTGGGAGAGGAAAGTGGAATTCCTGGTGTAGCGGTGAAATGCGTAGATATCAGGAGGAACACCGGTGGTGTAAACGGCTTTCTGGACCATAACTGACGCTGAGGCA	Bacteria	Acidobacteriota	Acidobacteriae	Solibacterales	Solibacteraceae	Candidatus Solibacter	NA
ASV_733	CGTTGTCCGGAATCATTGGGCGTAAAGAGCGTGTAGGCGGCTCGGTAAGTCCGCTGTAAAAGTCCAGGGCTCAACCCTGGAAAGCCGGTGGAAACTGTCGGGCTAGAGTCCGGAAGAGGCGAGTGGAATTCCTGGTGTAGCGGTGAAATGCGCAGATATCAGGAGGAACACCAATGGCGAAGGCAGCTCGCTGGGACGGTACTGACGCTGAGACG	Bacteria	Actinobacteriota	Thermoleophilia	Solirubrobacterales	Solirubrobacteraceae	Conexibacter	NA
ASV_734	CGTTGTCCGGATTTATTGGGCGTAAAGGGCTCGTAGGCGGCTTGTCGCGTCGGGAGTGAAAGCCCGCTGCTTAACGGCGGGTTGGCTTCCGGTACGGGCAGGCTGGAGTGTGGCAGGGGAGACTGGAATTCCTGGTGTAGCGGTGGAATGCGCAGATATCAGGAGGAACACCGGTGGCGAAGGCGGGTCTCTGGGCCATTACTGACGCTGAGGAG	Bacteria	Actinobacteriota	Actinobacteria	Catenulisporales	Actinospicaceae	Actinospica	NA
ASV_735	CGTTGTCCGGAGTTACTGGGCGTAAAGCGTCCGCAGGCGGTTCGGCGCGTTTCCGGTGCCAGCCCTCGGCTTAACTGAGGGAGTGCCGGGAAGACGGTCGGACTCGAGGGCCTCAGAGGGACATAGAATTCCGGGTGGAGTGGTGAAATGCGTAGAGATCCGGAGGAATACCAATGGCGCAGGCAGTGTCCTGGGAGGCCACTGACGCTGAGGGA	Bacteria	Chloroflexi	Ktedonobacteria	Ktedonobacterales	Ktedonobacteraceae	1921-2	NA
ASV_736	CGTTGTTCGGAGTTACTGGGCGTAAAGGGTGTGTAGGCGGTTTGGTAAGTCTGGTGTGAAATCTCCCGGCTCAACTGGGAGGGTGCGCCGGAAACTGCCGGACTCGAGTGCGGGAGAGGAGAGTGGAATTCCTGGTGTAGCGGTGAAATGCGTAGATATCAGGAGGAACACCGGTGGTGTAGACGGCTCTCTGGACCGTAACTGACGCTGAGACA	Bacteria	Acidobacteriota	Acidobacteriae	Solibacterales	Solibacteraceae	Candidatus Solibacter	NA
ASV_737	CGTTATCCGGATTCACTGGGTTTAAAGGGTGTGTAGGCGGGCAGTTAAGTCAGTGGTGAAATCTCCGGGCTCAACCCGGAAACTGCCATTGATACTATCTGTCTTGAATTTTGTTGAGGTAGGCGGAATATGTCATGTAGCGGTGAAATGCATAGATATGACATAGAACACCAATTGCGAAGGCAGCTTACTAAGCAAACATTGACGCTGAGGCA	Bacteria	Bacteroidota	Bacteroidia	Chitinophagales	Chitinophagaceae	NA	NA
ASV_738	CGTTGTTCGGAATTATTGGGCGTAAAGGGTGCGTAGGCGGTTTGACAAGTCTAGTGTGAAATCTATGGGCTCAACCCATAGTCTGCACTGGAAACTGTCGGGCTTGAGTATGGGAGAGGTGAGTGGAATTTCCGGTGTAGCGGTGAAATGCGTAGATATCGGAAGGAACACCTGTGGCGAAAGCGGCTCACTGGACCATTACTGACGCTGAGGCA	Bacteria	Acidobacteriota	Acidobacteriae	Acidobacteriales	Acidobacteriaceae (Subgroup 1)	NA	NA
ASV_739	CGTTGTTCGGAATTATTGGGCGTAAAGGGTGCGTAGGCGGTGCGGTAAGTCTGTTGTGAAATCTCCGGGCTCAACTCGGAGTCTGCAACGGAAACTGCCGTGCTTGAGTATGGGAGAGGTGAGTGGAATTCCCGGTGTAGCGGTGAAATGCGTAGATATCGGGAGGAACACCTGTGGCGAAAGCGGCTCACTGGACCATTACTGACGCTGATGCA	Bacteria	Acidobacteriota	Acidobacteriae	Acidobacteriales	Koribacteraceae	Candidatus Koribacter	NA
ASV_740	CGTTATCCGGATTTATTGGGTTTAAAGGGTGCGTAGGCGGCCTATTAAGTCAGGGGTGAAAGACGGTAGCTTAACTATCGCAGTGCCTTTGATACTGATGGGCTTGAATGTAGTTGAGGCAGGCGGAATGTGACAAGTAGCGGTGAAATGCATAGATATGTCACAGAACACCAATTGCGAAGGCAGCTTGCTAAACTATGATTGACGCTGAGGCA	Bacteria	Bacteroidota	Bacteroidia	Sphingobacteriales	Sphingobacteriaceae	Mucilaginibacter	NA
ASV_741	CGTTGTTCGGAATTACTGGGTGTAAAGGGTTCGTAGGCGGTGCGGCAAGTTGGGAGTGAAATCTCTGGGCTCAACCCAGAGGCTGCTTCCAAAACTGCCGTGCTTGAGTGTGGGAGAGGCGCGTGGAATTGCAGGTGTAGCGGTGAAATGCGTAGATATCTGCAGGAACACCCGTGGCGAAAGCGGCGCGCTGGACCACTACTGACGCTGAGGAA	Bacteria	Acidobacteriota	Acidobacteriae	Subgroup 2	NA	NA	NA
ASV_742	CGTTGTTCGGAATTATTGGGCGTAAAGCGCGTGTAGGCGGCCATGCAAGTCGGGTGTGAAAGCCCTCGGCTTAACCGAGGAAGTGCGCCCGAAACTGCACGGCTCGAGTACCGGAGAGGATGGCGGAATTCCCCAAGTAGAGGTGAAATTCGTAGATATGGGGAGGAACACCGGTGGCGAAGGCGGCCATCTGGACGGATACTGACGCTGAGACG	Bacteria	Myxococcota	Myxococcia	Myxococcales	Myxococcaceae	P3OB-42	NA
ASV_743	CGTTGTCCGGAATCATTGGGCGTAAAGAGCTCGTAGGCGGTCTGTTACGTCTGCTGTGAAAACCTAGGGCTTAACCCTAGGCCTGCAGTGGATACGGGCAGACTAGAGGTAGGCAGGGGAGAATGGAATTCCCGGTGTAGCGGTGAAATGCGCAGATATCGGGAGGAACACCGGTGGCGAAGGCGGTTCTCTGGGCCTAACCTGACGCTGAGGAG	Bacteria	Actinobacteriota	Actinobacteria	NA	NA	NA	NA
ASV_744	CGTTGTTCGGAATTATTGGGCGTAAAGGGTGCGTAGGCGGTTTGGTAAGTCTTATGTGAAATCTATGGGCTCAACTCATAGACTGCATGAGAAACTGCCGGGCTTGAGTATGGGAGAGGTGAGTGGAATTCCTGGTGTAGCGGTGAAATGCGTAGATATCAGGAGGAACACCTGTGGCGAAAGCGGCTCACTGGACCATAACTGACGCTGATGCA	Bacteria	Acidobacteriota	Acidobacteriae	Acidobacteriales	Acidobacteriaceae (Subgroup 1)	Occallatibacter	NA
ASV_745	CGTTGTTCGGAATTACTGGGCGTAAAGAGTGTGTAGGCGGTTTTCTAAGTTCGGTGTGAAATCTCCCGGCTTAACTGGGAGGGTGCGCCGAAAACTGGAAGGCTTGAGTGCCGGAGAGGATAGCGGAATTCCCGGTGTAGCGGTGAAATGCGTAGATATCGGGAGGAACACCTGCGGTGTAGACGGCTATCTGGACGGCCACTGACGCTGAGACA	Bacteria	Acidobacteriota	Acidobacteriae	NA	NA	NA	NA
ASV_746	CGTTATTCGGAATCACTGGGCTTAAAGGGTGCGTAGGCTGTGCGGAAAGTTGGGTGTGAAATACCTCGGCTTAACCGAGGAATTGCGCCCAAAACTACCGTGCTCGAGGAAGATAGAGGTGAGCGGAACTTAGGGTGGAGCGGTGAAATGCGTTGATATCCTAAGGAACACCGGTGGCGAAAGCGGCTCACTGGATCTTATCTGACGCTGAGGCA	Bacteria	Planctomycetota	Planctomycetes	Pirellulales	Pirellulaceae	NA	NA
ASV_747	CGTTGTTCGGATTGACTGGGCGTAAAGGGCGTGTAGGCGGTTGGTCAAGTCCGATGTGAAAGCCCGGGGCTCAGCTCCGGAAGTGCATCGGAAACTAGCCAGCTGGAGCGCGATAGAGGAGGGTGGAATTCCTGGTGTAGCGGTGAAATGCGTAGATATCAGGAGGAACACCGGCGGCGAAGGCGGCCCTCTGGATCGTTGCTGACGCTGAGACG	Bacteria	RCP2-54	NA	NA	NA	NA	NA
ASV_748	CGTTGTTCGGAATTACTGGGCGTAAAGGGCGCGCAGGCGGCCTCTCAAGTCAGATGTGAAAGCCCCGGGCTCAACCTGGGAATAGCATTTGGGACTGTGAGGCTAGAGATCGGGAGAGGAGAGTGGAATTCCCAGTGTAGAGGTGAAATTCGTAGATATTGGGAAGAACACCAGTGGCGAAGGCGGCTCTCTGGACCGATACTGACGCTGAGGCG	Bacteria	Proteobacteria	Alphaproteobacteria	Elsterales	URHD0088	NA	NA
ASV_749	CGTTGTTCGGAATTATTGGGCGTAAAGGGCGCGTAGGCGGCGCGGTATGTCACCTGTGAAATCTCCTGGCTCAACTGGGAGCTTGCAGGCGAAACTGCCGTGCTGGAGTGTGGGAGAGGTGCGTGGAATTCCCGGTGTAGCGGTGAAATGCGTAGATATCGGGAGGAACACCTGTGGCGAAAGCGGCGCACTGGACCACAACTGACGCTGAGGCG	Bacteria	NA	NA	NA	NA	NA	NA
ASV_750	CGTTGCTCGGAATTACTGGGCGTAAAGGGTTCGTAGGTGGTGCGGCAAGTTGGAAGTGAAATCTCTGGGCTTAACCCAGAGGCTGCTTTCAAAACTGCCGTGCTCGAGTGCGAGAGAGGTCAGTGGAATTGCAGGTGTAGCGGTGAAATGCGTAGATATCTGCAGGAACACCCGTGGCGAAGGCGGCTGACTGGATCGCAACTGACACTGAGGAA	Bacteria	Acidobacteriota	Acidobacteriae	Subgroup 2	NA	NA	NA
ASV_751	CGTTGTTCGGATTCACTGGGCGTAAAGGGTGCGTAGGTGGCGAGGTAAGTTTGATGTGAAATCTCCGGGCTTAACCCGGAAATGGCATTGAATACTATCTTGCTGGAGGGTTGGAAGGGAGACTGGAATTCTCGGTGTAGCAGTGAAATGCGTAGATATCGAGAGGAACACCAGTGGCGAAGGCGAGTCTCTGGACAACTCCTGACACTGAGGCA	Bacteria	Verrucomicrobiota	Verrucomicrobiae	Pedosphaerales	Pedosphaeraceae	NA	NA
ASV_752	CGTTAATCGGAATTACTGGGCGTAAAGCGTGCGTAGACGGTTTCGTAAGTCGGGTGTGAAAGCCCCGGGCTCAACCTGGGAATTGCATTCGAGACTGCGGAGCTAGGGTGCGGAAGAGGGAAGCGGAATTTCCGGTGTAGCGGTGAAATGCGTAGATATCGGAAGGAACATCAGTGGCGAAAGCGGCTTCCTGGTCCAGCGCCGACGTTCAGGCA	Bacteria	Proteobacteria	Gammaproteobacteria	Gammaproteobacteria Incertae Sedis	Unknown Family_4	Acidibacter	NA
ASV_753	CGTTGTTCGGAGTTACTGGGCGTAAAGGGTGCGTAGGCGGTCCTATAAGTATGGTGTGAAATCTCCCGGCTTAACTGGGAGGGTGCGCTATAGACTGTGGGACTAGAGTGTGGGAGAGGAAAGTGGAATTCCTGGTGTAGCGGTGAAATGCGTAGATATCAGGAGGAACACCGGTGGTGTAAACGGCTTTCTGGACCATAACTGACGCTGAGGCA	Bacteria	Acidobacteriota	Acidobacteriae	Solibacterales	Solibacteraceae	Candidatus Solibacter	NA
ASV_755	CATTAATCGGAATTATTGGGCGTAAAGGGCGCGTAGGCGGAATAATAAGTCAGATGTGAAATTCTGAAGCTCAACTTCAGAGCTGCATTTGAAACTATCATTCTCGAGGATTGACGGAGAAAACGGAATTCCACGTGTAGCGGTGAAATGCGTAGATATGTGGAAGAACACCTGTGGCGAAAGCGGTTTTCTAGTTTATACCTGACGCTGAGGCG	Bacteria	NA	NA	NA	NA	NA	NA
ASV_758	CGTTATCCAGAATTACTGGGCGTAAAGCGCGTGTAGGCGGCTGGTTAGGTGTGATGTGAAATCTTCGGGCTCAACCCGAAAACTGCATTGCAAACCGGCCTGGCTAGAGTGCAGGAGAGGGAAGCGGAATTCCAGGTGTAGCGGTGAAATGCGTAGATATCTGGAGGAACACCAGTGGCGAAGGCGGCTTCCTGGCCTGTAACTGACGCTGAGAC	Bacteria	Chloroflexi	AD3	NA	NA	NA	NA
ASV_759	CGTTAATCGGAATTACTGGGCGTAAAGCGTGCGCAGGCGGTGATGTAAGACCGATGTGAAATCCCCGGGCTTAACCTGGGAACTGCATTGGTGACTGCATTGCTGGAGTATGGCAGAGGGGGGTGGAATTCCACGTGTAGCAGTGAAATGCGTAGAGATGTGGAGGAACACCGATGGCGAAGGCAGCCCCCTGGGCCAATACTGACGCTCATGCA	Bacteria	Proteobacteria	Gammaproteobacteria	Burkholderiales	Burkholderiaceae	Burkholderia-Caballeronia-Paraburkholderia	NA
ASV_760	CGTTGTTCGGAATTACTGGGCGTAAAGCGCGCGCAGGCGGTCTTTCAAGTCAGTGGTGAAAGCCCGGAGCTCAACTCCGGAATTGCCATTGAAACTGTAAGACTTGAGGATGAGAGAGGTGAGTGGAATTCCCAGTGTAGAGGTGAAATTCGTAGATATTGGGAAGAACACCGGTGGCGAAGGCGGCTCACTGGCTCATTTCTGACGCTCAGGCG	Bacteria	NA	NA	NA	NA	NA	NA
ASV_762	CGTTGTTCGGAGTTACTGGGCGTAAAGAGTGTGTAGGCGGTTCTCTAAGTTCCGTGTGAAATCTCCCGGCTCAACTGGGAGGGTGCGCGGAAAACTGGAGGGCTTGAGTATGGGAGAGGAAAGCGGAATTCCTGGTGTAGCGGTGAAATGCGTAGATATCAGGAGGAACACCTGCGGTGTAGACAGCTTTCTGGACCATCACTGACGCTGAGACA	Bacteria	Acidobacteriota	Acidobacteriae	Bryobacterales	Bryobacteraceae	Bryobacter	NA
ASV_763	CGTTGTCCGGATTTATTGGGCGTAAAGAGCGTGTAGGCGGCTTCACAGGTCCGCTGTGAAAACTCGAGGCTCAACCTCGAGCTGTCGGTGGAAACCGTGTGGCTAGAGTCCGGAAGAGGAGAGTGGAATTCCCGGTGTAGCGGTGAAATGCGCAGATATCGGGAAGAACACCCGTGGCGAAGGCGGCTCTCTGGGACGGTACTGACGCTGAGACG	Bacteria	Actinobacteriota	Thermoleophilia	Gaiellales	Gaiellaceae	Gaiella	NA
ASV_764	CGTTATCCGGATTTATTGGGTTTAAAGGGTGCGTAGGCGGCCTGGTAAGTCAGGGGTGAAAGACGGTAGCTCAACTATCGCAGTGCCTTTGATACTGCCGGGCTTGAATGTACTTGAAGTGGGCGGAATGTGACAAGTAGCGGTGAAATGCATAGATATGTCACAGAACACCGATTGCGAAGGCAGCTCACTAAAGTATGATTGACGCTGAGGCA	Bacteria	Bacteroidota	Bacteroidia	Sphingobacteriales	Sphingobacteriaceae	NA	NA
ASV_765	CGTTAATCGGAATTACTGGGCGTAAAGCGTGCGCAGGCGGTTCGCTAAGACCGATGTGAAATCCCCGGGCTTAACCTGGGAACTGCATTGGTGACTGGCGGGCTAGAGTATGGCAGAGGGGGGTAGAATTCCACGTGTAGCAGTGAAATGCGTAGAGATGTGGAGGAATACCGATGGCGAAGGCAGCCCCCTGGGCCAATACTGACGCTCATGCA	Bacteria	Proteobacteria	Gammaproteobacteria	Burkholderiales	Burkholderiaceae	Burkholderia-Caballeronia-Paraburkholderia	NA
ASV_767	CGTTGTTCGGAGTTACTGGGCGTAAAGGGTGTGTAGGCGGTTCTTTAAGTTTGGTGTGAAATCTCCCGGCTCAACCGGGAGGGTGCGCCGAATACTGAGGGACTCGAGTGCGGGAGAGGAAAGTGGAATTCCTGGTGTAGCGGTGAAATGCGTAGATATCAGGAGGAACACCGGTGGTGTAGACGGCTTTCTGGACCGTAACTGACGCTGAGACA	Bacteria	Acidobacteriota	Acidobacteriae	Solibacterales	Solibacteraceae	Candidatus Solibacter	NA
ASV_768	CGTTGCTCGGAATTACTGGGTGTAAAGGGTTCGTAGGCGGTGTAGCAAGTCGGGAGTGAAATCTCTGGGCTCAACTCAGAGACTGCTTCCGAAACTGCTGTGCTTGAGTGTGGGAGAGGCGCGTGGAATTGCAGGTGTAGCGGTGAAATGCGTAGATATCTGCAGGAACACCCGTGGCGAAAGCGGCGCGCTGGACCACTACTGACGCTGAGGAA	Bacteria	Acidobacteriota	Acidobacteriae	Subgroup 2	NA	NA	NA
ASV_769	CGTTGTCCGGAATCATTGGGCGTAAAGAGCGTGTAGGCGGCTCGATAAGTCCGCTCTGAAAGCCCGGGGCTCAACCCCGGGAGGCGGGCGGATACTGTCGGGCTAGAGTCCGGAAGAGGCGAGTGGAATTCCTGGTGTAGCGGTGAAATGCGCAGATATCAGGAGGAACACCAATGGCGAAGGCAGCTCGCTGGGACGGTACTGACGCTGAGACG	Bacteria	Actinobacteriota	Thermoleophilia	Solirubrobacterales	Solirubrobacteraceae	Conexibacter	NA
ASV_770	CGTTGCTCGGAATTACTGGGCGTAAAGGGCGCGTAGGCGGACAGTTAAGTCGGGGGTGAAAGCCCGGGGCTCAACCTCGGAATTGCCTTCGATACTGGCTGTCTTGAGTGTGAGAGAGGTGTGTGGAACTCCGAGTGTAGAGGTGAAATTCGTAGATATTCGGAAGAACACCAGTGGCGAAGGCGACACACTGGCTCACTACTGACGCTGAGGCG	Bacteria	Proteobacteria	Alphaproteobacteria	Caulobacterales	Caulobacteraceae	PMMR1	NA
ASV_771	CGTTGTCCGGAATTATTGGGCGTAAAGGGCATGCAGGCGGTCTGCTAAGTTCGGGGTGAAAGTCACCAGCTTAACTGGTGAAGGACTTCGAAAACTGGTAGACTTGAGAGCGAGAGAGGGACATGGAACTCCGGGTGGAGCAGTGAAATGCGTAGAGATCCGGAAGAACACCAAAGGCGAAGGCAGTGTCCTGGCTCGTTTCTGACGCTGAGGTG	Bacteria	Chloroflexi	Ktedonobacteria	Ktedonobacterales	Ktedonobacteraceae	FCPS473	NA
ASV_772	CGTTATCCGGATTCACTGGGTTTAAAGGGTGCGTAGGTGGGCAGGTAAGTCAGTGGTGAAATCTCCGGGCTTAACCCGGAAACTGCCGTTGATACTATCTGTCTTGAATGTAGTGGAGGTGAGCGGAATATGTCATGTAGCGGTGAAATGCTTAGATATGACATAGAACATCGATTGCGAAGGCAGCTCGCTACACTATGATTGACACTGAGGCA	Bacteria	Bacteroidota	Bacteroidia	Chitinophagales	Chitinophagaceae	Puia	NA
ASV_773	CGTTGCCCGGATTTATTGGGCGTAAAGGGCGCGTAGGCGGCTCGACACGTCCGTTGTGAAATCGCCCGGCTCAACTGGGCGGGGTCAGCGGATACGGTCGAGCTTGAGCAAGCTAGGGGGCAATGGAATTCCCGGTGTAGTGGTGGAATGCGTAGATATCGGGAGGAACACCAGTGGCGAAGGCGGTTGCCTGGGGCTTTGCTGACGCTGAGGCG	Bacteria	Chloroflexi	TK10	NA	NA	NA	NA
ASV_775	CGTTGTCCGGATTTATTGGGCGTAAAGAGCTCGTAGGCGGTTCGGTAAGTCGGATGTGAAATCTCCACGCTCAACGTGGAGGGGCCATTCGGTACTGCCGTGACTCGAGTCCGGTAGGGGAGTGTGGAATTCCCGGTGTAGCGGTGAAATGCGCAGAGATCGGGAGGAACACCCGTAGCGAAGGCGGCACTCTGGGCCGGTACTGACGCTGAGGA	Bacteria	Actinobacteriota	Acidimicrobiia	IMCC26256	NA	NA	NA
ASV_776	CGTTGTTCGGATTCACTGGGCGTAAAGGGTGCGTAGGCGGTCGGGTAAGTCTGATGTGAAATCCCGTAGCTCAACTGCGGAACGGCATTGGATACTATTCGGCTTGAGGAGTGGAGGGGAGACTGGAATTCTCGGTGTAGCAGTGAAATGCGTAGATATCGAGAGGAACACCGGTGGCGAAGGCGAGTCTCTGGACATTTCCTGACGCTGAGGCA	Bacteria	Verrucomicrobiota	Verrucomicrobiae	Pedosphaerales	Pedosphaeraceae	NA	NA
ASV_778	CGTTGTCCGGAATTACTGGGCGTAAAGAGCTCGTAGGTGGTTTGTCGCGTTGTTCGTGAAAACTCGCAGCTTAACTGTGAGCGTGCGGGCGATACGGGCAGACTGGAGTACTGCAGGGGAGATTGGAATTCCTGGTGTAGCGGTGGAATGCGCAGATATCAGGAGGAACACCGGTGGCGAAGGCGGGTCTCTGGGCAGTAACTGACGCTGAGGAG	Bacteria	Actinobacteriota	Actinobacteria	Corynebacteriales	Mycobacteriaceae	NA	NA
ASV_779	CGTTAATCGGATTTACTGGGCGTAAAGCGTGCGTAGGCGGTTCGCTAAGTCGGTTGTGAAAGCCCTGGGCTTAACCTGGGAATTGCAGTCGATACTGGCGGACTAGAGAACGGTAGAGGGAGGCGGAACTCCAGGTGTAGCGGTGAAATGCGTAGATATCTGGAAGAACACCGATGGCGAAGGCAACCTCCTGGGCCTGTTCTGACGCTGAGGCA	Bacteria	Proteobacteria	Gammaproteobacteria	Salinisphaerales	Solimonadaceae	Nevskia	NA
ASV_780	CGTTGCTCGGAATTACTGGGCGTAAAGGGTTCGTAGGCGGTGCGGTAAGTCGGAAGTGAAATCTCTGGGCTTAACTCAGAGGCTGCTTTCGAAACTGCCGTGCTGGAGTGCGGGAGAGGCGAGTGGAATTGCAGGTGTAGCGGTGAAATGCGTAGATATCTGCAGGAACACCCGTGGCGAAGGCGGCTCGCTGGACCGCAACTGACGCTGAGGAA	Bacteria	Acidobacteriota	Acidobacteriae	Subgroup 2	NA	NA	NA
ASV_783	CGTTGTTCGGAATTATTGGGCGTAAAGGGCGCGTAGGCGGTTGGACAAGTTCTGTGTGAAATCTTCAGGCTCAACTTGAAGTCTGCATGGAAAACTGTCCGGCTGGAGTGTGGGAGAGGTGCGTGGAATTCCCGGTGTAGCGGTGAAATGCGTAGATATCGGGAGGAACACCTGTGGCGAAAGCGGCGCACTGGACCATAACTGACGCTGAGGCG	Bacteria	Acidobacteriota	Acidobacteriae	Acidobacteriales	Acidobacteriaceae (Subgroup 1)	Occallatibacter	NA
ASV_784	CGTTGTCCGGATTTATTGGGCGTAAAGAGCGTGTAGGCGGCCAGATAGGTCTGTTGTGAAAACTCGAGGCTCAACCTCGAGACGCCGATGGAAACCATTTGGCTAGAGTCCGGAAGAGGAGAGTGGAATTCCTGGTGTAGCGGTGAAATGCGCAGATATCAGGAAGAACACCCGTGGCTAAGGCGGCTCTCTAGTACGGTACTGACGCTGAGACG	Bacteria	Actinobacteriota	Thermoleophilia	Gaiellales	Gaiellaceae	Gaiella	NA
ASV_785	CGTTGTTCGGATTCACTGGGCGTAAAGGGTGCGTAGGCGGTTGGGTAAGTCTGACGTGAAATCTCCGGGCTCAACCCGGAAACTGCGTTGGATACTATCCAGCTAGAGGAATGGAGGGGAGACTGGAATACTTGGTGTAGCAGTGAAATGCGTAGATATCAAGTGGAACACCAGTGGCGAAGGCGAGTCTCTGGACATTTCCTGACGCTGAGGCA	Bacteria	NA	NA	NA	NA	NA	NA
ASV_786	CGTTGTTCGGAATCACTGGGCGTAAAGCGCACGTAGGCGGATCTTTAAGTCAGGGGTGAAATCCCGGGGCTCAACCCCGGAACTGCCTTTGATACTGGGGATCTCGAGTCCGGGAGAGGTGAGTGGAATTGCGAGTGTAGAGGTGAAATTCGTAGATATTCGCAAGAACACCAGTGGCGAAGGCGGCTCACTGGCCCGGAACTGACGCTGAGGTG	Bacteria	Proteobacteria	Alphaproteobacteria	Rhizobiales	Beijerinckiaceae	NA	NA
ASV_787	CGTTGTTCGGAATTATTGGGCGTAAAGGGTGCGTAGGCGGTTCGGTAAGTTTGATGTGAAATCTTCGGGCTCAACTCGAAGTCTGCATCGAAAACTGCCGGGCTTGAGTGTGGGAGAGGTGAGTGGAATTTCCGGTGTAGCGGTGAAATGCGTAGATATCGGAAGGAACACCTGTGGCGAAAGCGGCTCACTGGACCACAACTGACGCTGATGCA	Bacteria	Acidobacteriota	Acidobacteriae	Acidobacteriales	Acidobacteriaceae (Subgroup 1)	Acidobacterium	NA
ASV_788	CGTTATTCGGATTCACTGGGCGTAAAGGGTGCGCAGGCGGCCAAGTGTGTTAGGCGTGAAAGCCCGAGGCTTAACCTCGGAATTGCACCTAAAACTACATGGCTAGAGTACTGGAGAGGGTAACGGAATTCACGGTGTAGCAGTGAAATGCGTAGATATCGTGAGGAACACCAGAGGCGAAGGCGGTTACCTGGACAGTTACTGACGCTCAGGCA	Bacteria	Verrucomicrobiota	Verrucomicrobiae	Opitutales	Opitutaceae	Lacunisphaera	NA
ASV_789	CATTAATCGGAATTATTGGGCGTAAAGGGCGCGTAGGCGGATGTATAAGTCAGATGTGAAATTCCGGAACTCAATTCCGGAGCTGCATTTGAAACTGTAGATCTAGAGGGATGGCGGAGAAAACGGAATTCCACGTGTAGCGGTGAAATGCGTAGATATGTGGAAGAACACCTGTGGCGAAAGCGGTTTTCTAGCTATAACCTGACGCTGAGGCG	Bacteria	NA	NA	NA	NA	NA	NA
ASV_790	CGTTAATCGGAATTACTGGGCGTAAAGCGCGCGTAGACGGTTTTGTAAGTCAGATGTGAAATCCCTGGGCTCAACCTGGGAACTGCATTTGAGACTGCATGGCTAGAGTATCGAAGAGGGAAGTGGAATTTCCGGTGTAGCGGTGAAATGCGTAGATATCGGAAGGAACACCAGTGGCGAAAGCGACTTCCTGGTCGAATACTGACGTTCATGTG	Bacteria	Proteobacteria	Gammaproteobacteria	WD260	NA	NA	NA
ASV_791	CGTTGTCCGGAATCATTGGGCGTAAAGAGCGTGTAGGTGGCTCGGTAAGTCCGCTGTGAAAGTCCAGGGCTCAACCCTGGAATGCCGGTGGAAACTGTCGAGCTAGAGTCCGGAAGAGGCGAGTGGAATTCCTGGTGTAGCGGTGAAATGCGCAGATATCAGGAGGAACACCAATGGCGAAGGCAGCTCGCTGGGACGGTACTGACACTGAGACG	Bacteria	Actinobacteriota	Thermoleophilia	Solirubrobacterales	Solirubrobacteraceae	Conexibacter	NA
ASV_792	CGTTGTTCGGAATTACTGGGCGTAAAGCGTGTGTAGGCGGCCGCGCAAGTCGGATGTGAAAGCCCCGGGCTCAACCCGGGAAGTGCACCCGATACTGCGTGGCTTGAGTACCGGAGAGGTTGGTGGAATTCTCGGTGTAGAGGTGAAATTCGTAGATATCGAGAGGAACACCGGTGGCGAAGGCGGCCAACTGGACGAGTACTGACGCTGAGACA	Bacteria	Myxococcota	Polyangia	Polyangiales	Polyangiaceae	Pajaroellobacter	NA
ASV_794	CGTTGTTCGGAATTATTGGGCGTAAAGGGCGCGTAGGCGGCATGGTAAGTCACCTGTGAAAACTCTGGGCTCAACCCAGAGCCTGCAGGCGAAACTGCCGTGCTGGAGTGTGGGAGAGGTGCGTGGAATTCCCGGTGTAGCGGTGAAATGCGTAGATATCGGGAGGAACACCTGTGGCGAAAGCGGCGCACTGGACCACTACTGACGCTGAGGCG	Bacteria	Acidobacteriota	Acidobacteriae	NA	NA	NA	NA
ASV_795	CGTTGTCCGGAGTTACTGGGCGTAAAGGGCGCGCAGGCGGCCTCCCGCGTGGCTGGTGAAAGCTCCCGGCTTAACTGGGAGAGGTCCAGTCAGACGGGGAGGCTTGAGCGTCGGAGAGGGGCATGGAATTCCGGGTGGAGCGGTGAAATGCGTAGAGATCCGGAGGAACACCAATGGCGAAGGCAGTGCCCTGGCCGACGGCTGACGCTCAGGCG	Bacteria	Chloroflexi	Ktedonobacteria	Ktedonobacterales	JG30-KF-AS9	NA	NA
ASV_796	CGTTGCTCGGAATTACTGGGCGTAAAGGGTCCGTAGGCGGTGCGGTAAGTTGGGAGTGAAATCTCTGGGCTTAACTCAGAGGCTGCTTCCAAAACTACCGTGCTAGAGTGCGAGAGAGGCAAGTGGAATTGCGGGTGTAGCGGTGAAATGCGTAGATATCCGCAGGAACATCCGAGGCGAAAGCGGCTTGCTGGATCGCAACTGACGCTGAGGGA	Bacteria	Acidobacteriota	Acidobacteriae	Subgroup 2	NA	NA	NA
ASV_797	CGTTGTTCGGAATTACTGGGCGTAAAGGGCGCGTAGGCGGTCTTGTAAGTCCCGTGTGAAATCCCTCGGCTCAACTGAGGAACCGCACGGGAGACTGCTTGGCTTGAGTTCGGGAGAGGGACGTGGAATTCCGGGTGTAGCGGTGAAATGCGTAGATATCCGGAGGAACACCGGTGGCGAAGGCGGCGTCCTGGACCGACACTGACGCTGAGGCG	Bacteria	Acidobacteriota	Vicinamibacteria	Subgroup 17	NA	NA	NA
ASV_798	CGTTGCTCGGAATTACTGGGCGTAAAGGGTCCGTAGGCGGTGCGGCAAGTCGATAGTGAAATCTCTGGGCTTAACCCAGAGGCTGCTAACGAAACTGCCGTGCTAGAGTGTGAGAGAGGCGAGTGGAATTACGGGTGTAGCGGTGAAATGCGTAGATATCCGTAGGAACATCCGAGGCGAAAGCGGCTCGCTGGATCACAACTGACGCTGAGGGA	Bacteria	Acidobacteriota	Acidobacteriae	Subgroup 2	NA	NA	NA
ASV_799	CGTTGTTCGGAATCACTGGGCTTAAAGGGCGCGTAGGCGGGCTGTCAAGTCTGGGGTGAAATCCCGCGGCTCAACCGTGGAACTGCCTTAGATACTGACGGCCTCGAGGGAGGTAGGGGCGAGCGGAACTGTGAGTGGAGCGGTGAAATGCGTTGATATTCACAGGAACTCCGGTGGCGAAGGCGGCTCGCTGGCCCTCTTCTGACGCTGAGGCG	Bacteria	Planctomycetota	Planctomycetes	Gemmatales	Gemmataceae	Gemmata	NA
ASV_800	TGGTCGGGGCGATTATTGGGCCTAAAGCATCCGTAGCCGGTTCCGTAGGTCCTCTGTCAAATCCAACGGCTCAACCGTTGGCCCGCAGAGGATACCGCGGGACTAGGAGGCGGGAGAGGTGGGCGGTACTCCACGTGTAGGGGTAAAATCCTTTGATCCGTGGAAGACCACCAGTGGCGAAGGCGGCCCACCAGAACGCGCTCGACGGTGAGGGA	Archaea	Crenarchaeota	Nitrososphaeria	Group 1.1c	NA	NA	NA
ASV_801	CGTTGTTCGGAGTTACTGGGCGTAAAGAGTGTGTAGGCGGTGCTCTAAGTTTGGTGTGAAATCTCCCGGCTCAACTGGGAGGGTGCGCCGAAAACTGGAGTGCTTGAGTATGGGAGAGGAAAGCGGAATTCCTGGTGTAGCGGTGAAATGCGTAGATATCAGGAGGAACACCTGCGGTGTAGACGGCTTTCTGGACCATCACTGACGCTGAGACA	Bacteria	Acidobacteriota	Acidobacteriae	NA	NA	NA	NA
ASV_802	CGTTATCCGGATTTATTGGGTTTAAAGGGTGCGTAGGCGGCCTTGTAAGTCAGGGGTGAAAGACGGCAGCTCAACTGTCGCAGTGCCTTTGATACTGCAAGGCTTGAATACACTTGAAGTAGGCGGAATGTGACAAGTAGCGGTGAAATGCATAGATATGTCACAGAACACCGATTGCGAAGGCAGCTTACTAAAGTGTGATTGACGCTGAGGCA	Bacteria	Bacteroidota	Bacteroidia	Sphingobacteriales	Sphingobacteriaceae	Mucilaginibacter	NA
ASV_803	CGTTATCCGGATTTATTGGGTTTAAAGGGTGCGTAGGCGGCCTGTTAAGTCAGGGGTGAAAGACGGTAGCTCAACTATCGCAGTGCCCTTGATACTGATGGGCTTGAATGTACTTGAGGTAGGCGGAATGTGACAAGTAGCGGTGAAATGCATAGATATGTCACAGAACACCAATTGCGAAGGCAGCTTACTAAAGTATGATTGACGCTGAGGCA	Bacteria	Bacteroidota	Bacteroidia	Sphingobacteriales	Sphingobacteriaceae	Mucilaginibacter	NA
ASV_804	CGTTATTCGGAATCACTGGGCTTAAAGGGTGCGTAGGCGGCGCGGAAAGTTGGGTGTGAAATCCCTCGGCTCAACCGAGGAACTGCGCCCAAAACTACCGTGCTCGAGGGAGATAGAGGTGAGCGGAACTTAGGGTGGAGCGGTGAAATGCGTTGATATCCTAAGGAACACCGGTGGCGAAAGCGGCTCACTGGATCTCTTCTGACGCTGAGGCA	Bacteria	Planctomycetota	Planctomycetes	Pirellulales	Pirellulaceae	NA	NA
ASV_805	CGTTGCTCGGAATTACTGGGTGTAAAGGGTTCGTAGGCGGTGTAGCAAGTTGGGAGTGAAATCTCTGGGCTCAACCCAGAGGCTGCTTCCAAAACTGCTGTGCTTGAGTGTGGGAGAGGCGCGTGGAATTGCAGGTGTAGCGGTGAAATGCGTAGATATCTGCAGGAACACCCGTGGCGAAAGCGGCGCGCTGGACCACTACTGACGCTGAGGAA	Bacteria	Acidobacteriota	Acidobacteriae	Subgroup 2	NA	NA	NA
ASV_806	CGTTGTTCGGAATCATTGGGCGTAAAGCGTGTGCAGGTGGTTTTGTAAGTTGGATGTGAAAGCCCCGGGCTTAACTCGGGAAGTGCATTCAAAACTGCAAAACTTGAGTATGGAAGAGGGTCGTGGAATTCCAGGTGTAGTGGTGAAATACGTAGATATCTGGAGGAACACCGGTGGCGAAGGCGGCGACCTGGTCCTATACTGACACTCATACA	Bacteria	Bdellovibrionota	Bdellovibrionia	Bdellovibrionales	Bdellovibrionaceae	Bdellovibrio	NA
ASV_807	CGTTGTTCGGAGTTACTGGGCGTAAAGGGTGTGTAGGCGGTTGCCTAAGTTTGGTGTGAAATCTCCTGGCTTAACCGGGAGGGTGCGCCGAAAACTGGGTGACTAGAGTGTGGGATGGGTAAGTGGAATTCCTGGTGTAGCGGTGAAATGCGTAGATATCAGGAGGAACACCGGTGGTGTAGACGGCTTACTGGACCATAACTGACGCTGAGACA	Bacteria	Acidobacteriota	Acidobacteriae	NA	NA	NA	NA
ASV_808	CGTTGCTCGGAATCATTGGGCGTAAAGCGGGTGTAGGTGGCTTTGTAAGTCAGGAGTGAAAGCCCTGGGCTCAACCCAGGAAGTGCTTTTGATACTGCGAAGCTTGAGTGTGGGAGAGGATCGTGGAATTCCAGGTGTAGTGGTGAAATACGTAGATATCTGGAGGAACACCGGTGGCGAAGGCGGCGATCTGGCCCAACACTGACACTCAGACC	Bacteria	Bdellovibrionota	Bdellovibrionia	Bdellovibrionales	Bdellovibrionaceae	Bdellovibrio	NA
ASV_809	CGTTAATCGGAATTACTGGGCGTAAAGCGCACGCAGGCGGTCTGTTAAGTCAGATGTGAAATCCCCGGGCTTAACCTGGGAACTGCATTTGAAACTGGCAGGCTTGAGTCTCGTAGAGGGGGGTAGAATTCCAGGTGTAGCGGTGAAATGCGTAGAGATCTGGAGGAATACCGGTGGCGAAGGCGGCCCCCTGGACGAAGACTGACGCTCAGGTG	Bacteria	Proteobacteria	Gammaproteobacteria	Enterobacterales	NA	NA	NA
ASV_810	CGTTGTTCGGATTCACTGGGCGTAAAGGGTGCGTAGGCGGTCGGGTAAGTCTGATGTGAAATCCCGCAGCTCAACTGCGGAACGGCATTGGATACTATCCGGCTTGAGGAATGGAGGGGAGACTGGAATTCTCGGTGTAGCAGTGAAATGCGTAGATATCGAGAGGAACACCGGTGGCGAAGGCGAGTCTCTGGACATTTCCTGACGCTGAGGCA	Bacteria	Verrucomicrobiota	Verrucomicrobiae	Pedosphaerales	Pedosphaeraceae	NA	NA
ASV_811	CGTTGTTCGGAATCACTGGGCGTAAAGCGCACGTAGGCGGATTGTTAAGTCAGGGGTGAAATGCAAGGCTCAACCTTGGAACTGCCTTTGATACTGGCAATCTCGAGTCCGGGAGAGGTGAGTGGAACTGCGAGTGTAGAGGTGAAATTCGTAGATATTCGCAAGAACACCAGTGGCGAAGGCGGCTCACTGGCCCGGTACTGACGCTGAGGTGC	Bacteria	Proteobacteria	Alphaproteobacteria	Rhizobiales	NA	NA	NA
ASV_812	CGTTGTTCGGATTGACTGGGCGTAAAGGGCGTGTAGGCGGTCGGCCAAGTCTGATGTGAAAGCCCGGGGCTCAGCCCCGGAAGTGCGTCGGAAACTAGTCGGCTGGAGCGCGATAGAGGAGGGTGGAATTCCTGGTGTAGCGGTGAAATGCGTAGATATCAGGAGGAACACCGGCGGCGAAGGCGGCCCTCTGGATCGTTGCTGACGCTGAGACG	Bacteria	RCP2-54	NA	NA	NA	NA	NA
ASV_813	CGTTGTCCGGATTTATTGGGCGTAAAGGGCTCGTAGGCGGCGTGTCGCGTCGGGAGTGAAAGACCGGGGCTTAACCCCGGTTCTGCTTCCGGTACGGGCATGCTGGAGTGTGGCAGGGGAGACTGGAATTCCTGGTGTAGCGGTGGAATGCGCAGATATCAGGAGGAACACCGGTGGCGAAGGCGGGTCTCTGGGCCATTACTGACGCTGAGGAG	Bacteria	Actinobacteriota	Actinobacteria	Catenulisporales	Actinospicaceae	Actinospica	NA
ASV_814	CGTTGTTCGGAATTACTGGGCGTAAAGCGTGTGTAGGCGGCTACGCAAGTCGGATGTGAAAGCCCCGGGCTCAACCCGGGAAGTGCACCCGAAACTGCGTGGCTCGAGTACCGGAGAGGTTGGTGGAATTCTCGGTGTAGAGGTGAAATTCGTAGATATCGAGAGGAACACCGGTGGCGAAGGCGGCCAACTGGACGAGTACTGACGCTGAGACA	Bacteria	Myxococcota	Polyangia	Polyangiales	Polyangiaceae	Pajaroellobacter	NA
ASV_815	CGTTGCTCGGAATCATTGGGCGTAAAGCGCACGTAGGCGGCCTGTTAAGTCGGATGTGAAAGCCCCGGGCTCAACCCGGGAAGTGCATTCGAAACTGGCGGGCTTGAATATGGAAGAGGGTCGCGGAATTCCCGGTGTAGAGGTGAAATTCGTAGATATCGGGAGGAACACCAGTGGCGAAGGCGGCGACCTGGGCCAATATTGACGCTGAGGTG	Bacteria	Myxococcota	Polyangia	Haliangiales	Haliangiaceae	Haliangium	NA
ASV_816	CGTTAATCGGAATTACTGGGCGTAAAGCGCGCGTAGACGGTTTTGTAAGTCAGATGTGAAATCCCTGGGCTCAACCTGGGAACTGCATTTGATACTGCATGGCTAGAGTATGGAAGAGGGAAGTGGAATTTCCGGTGTAGCGGTGAAATGCGTAGATATCGGAAGGAACACCAGTGGCGAAAGCGACTTCCTGGTCCAATACTGACGTTCATGTG	Bacteria	Proteobacteria	Gammaproteobacteria	WD260	NA	NA	NA
ASV_818	CGTTATCCGGATTTATTGGGTTTAAAGGGTGCGTAGGTGGCCTGTTAAGTCAGGGGTGAAAGACGGTAGCTCAACTATCGCAGTGCCCTTGATACTGACGGGCTTGAATGAACTAGAGGTAGGCGGAATGTGACAAGTAGCGGTGAAATGCATAGATATGTCACAGAACACCAATTGCGAAGGCAGCTTACTATGGTTTGATTGACACTGAGGCA	Bacteria	Bacteroidota	Bacteroidia	Sphingobacteriales	Sphingobacteriaceae	Mucilaginibacter	NA
ASV_819	CGTTGTCCGGAATTACTGGGCGTAAAGAGCTCGTAGGTGGTTTGTCGCGTTGTTCGTGAAATCTCACGGCTTAACTGTGAGCGTGCGGGCGATACGGGCAGACTAGAGTACTGCAGGGGAGACTGGAATTCCTGGTGTAGCGGTGGAATGCGCAGATATCAGGAGGAACACCGGTGGCGAAGGCGGGTCTCTGGGCAGTAACTGACGCTGAGGAG	Bacteria	Actinobacteriota	Actinobacteria	Corynebacteriales	Mycobacteriaceae	Mycobacterium	NA
ASV_820	CGTTGTTCGGAATTACTGGGCGTAAAGAGTGCGTAGGCGGTGCTCTAAGTCTGTTGTGAAATCTCCCGGCTCAACTGGGAGGGTGCGGCGGAAACTGGAGTGCTTGAGTGTGGGAGAGGTAAGCGGAATTCCTGGTGTAGCGGTGAAATGCGTAGATATCAGGAGGAACACCTGTGGTGTAGACAGCTTACTGGACCACGACTGACGCTGAGGCA	Bacteria	Acidobacteriota	Acidobacteriae	Bryobacterales	Bryobacteraceae	Bryobacter	NA
ASV_821	CGTTGTTCGGAATCATTGGGCGTAAAGCGCGTGTAGGCGGTTGGTTAAGTCGAGTGTGAAATCCCTGGGCTCAACCGAGGAAGTGCATTCGAAACTAACTGGCTAGAAGACGGTAGAGGAAGGTGGAATTCCAAGTGTAGAGGTGAAATTCGTAGATATTTGGAGGAATACCGGTGGCGAAGGCGGCCTTCTGGGCCGGTCTTGACGCTGAGACG	Bacteria	NA	NA	NA	NA	NA	NA
ASV_822	CGTTGTTCGGATTCATTGGGCGTAAAGGGTGCGTAGGTGGCGCCGTAAGTCAGGTGTGAAATCTCGGGGCTCAACCCCGAAACTGCACTTGATACTGCGGTGCTCGAGTACTGGAGAGGAGATTGGAATTTACGGTGTAGCAGTGAAATGCGTAGATATCGTAAGGAAGACCAGTGGCGAAGGCGAATCTCTGGACAGTTACTGACACTGAGGCA	Bacteria	Verrucomicrobiota	Verrucomicrobiae	Chthoniobacterales	Chthoniobacteraceae	Chthoniobacter	NA
ASV_823	CGTTGTCCGGAATTACTGGGCGTAAAGAGCTCGTAGGTGGTTTGTCGCGTTGTTCGTGAAATTCGGGGGCTTAACCCTCGGCGTGCGGGCGATACGGGCAGACTGGAGTACTGCAGGGGAGACTGGAATTCCTGGTGTAGCGGTGGAATGCGCAGATATCAGGAGGAACACCGGTGGCGAAGGCGGGTCTCTGGGCAGTAACTGACGCTGAGGAG	Bacteria	Actinobacteriota	Actinobacteria	Corynebacteriales	Mycobacteriaceae	Mycobacterium	NA
ASV_827	CGTTGTTCGGAGTTACTGGGCGTAAAGGGTGCGTAGGCGGCTTTTTAAGTTTGGTGTGAAATCTCCCGGCTCAACTGGGAGGGTGCGCCGAATACTGAGAGGCTAGAGTGTGGGAGAGGAAAGTGGAATTCCTGGTGTAGCGGTGAAATGCGTAGATATCAGGAGGAACACCGGTGGTGTAAACGGCTTTCTGGACCATAACTGACGCTGATGCA	Bacteria	Acidobacteriota	Acidobacteriae	Solibacterales	Solibacteraceae	Candidatus Solibacter	NA
ASV_828	CGTTGTTCGGAGTTACTGGGCGTAAAGGGTGTGTAGGTGGCCTGTTAAGTTCCGTGTGAAATCTCCCGGCTCAACCGGGAGGGTGCGCGGAAAACTGGCGGGCTAGAGTACGGGATGGGAGAGTAGAATTCCTGGTGTAGCGGTGAAATGCGTAGATATCAGGAGGAATACCGGTGGTGTAGACGGCTCTCTGGACCGTAACTGACACTGAGACA	Bacteria	Acidobacteriota	Acidobacteriae	Solibacterales	Solibacteraceae	Candidatus Solibacter	NA
ASV_829	CGTTATCCGGATTTACTGGGCGTAAAGCGCGTTAAGGCGGCCGGCTAAGTTGGTGGTGAAATCGCAGGGCTCAACCCTGCAACTGCCTCCAATACTGTCCGGCTCGAGTGCGAGAGAGGAAGATGGAATTCCCGGTGTAGTAGTGAAATGCGTAGATATCGGGAGGAACACCAGTGGCGAAGGCGGTCTTCTGGCTCGCAACTGACGCTGTAGCG	Bacteria	Chloroflexi	NA	NA	NA	NA	NA
ASV_831	CGTTAATCGGAATTACTGGGCGTAAAGCGTACGTAGACGGTCATGTAAGTCGGGTGTGAAAGCCCCGGGCTCAACCTGGGAATTGCATTCGAGACTGCATGGCTAGGGTGCGGAAGAGGGAAGCGGAATTTCCGGTGTAGCGGTGAAATGCGTAGATATCGGAAGGAACACCAGTGGCGAAAGCGGCTTCCTGGTCCAGCACCGACGTTCAGGTA	Bacteria	Proteobacteria	Gammaproteobacteria	Gammaproteobacteria Incertae Sedis	Unknown Family_4	Acidibacter	NA
ASV_832	CGTTATCCGGATTCACTGGGTTTAAAGGGTGCGTAGGTGGGCAGGTAAGTCAGTGGTGAAATCTCTGGGCTTAACCCAGAAACTGCCGTTGATACTATCTGTCTTGAATGTAGTGGAGGTGAGCGGAATATGTCATGTAGCGGTGAAATGCTTAGATATGACATAGAACATCTATTGCGAAGGCAGCTCGCTACACTATTATTGACACTGAGGCA	Bacteria	Bacteroidota	Bacteroidia	Chitinophagales	Chitinophagaceae	Puia	NA
ASV_833	CGTTGTTCGGAATTACTGGGCGTAAAGAGTGTGTAGGCGGTGCTCTAAGTTCGGTGTGAAATCTCCTGGCTTAACTGGGAGGGTGCGCCGGAAACTGGAGTGCTTGAGCGTGGGAGAGGAAAGCGGAATTCCTGGTGTAGCGGTGAAATGCGTAGATATCAGGAGGAACACCTGCGGTGTAGACGGCTTTCTGGACCATGGCTGACGCTGAGACA	Bacteria	Acidobacteriota	Acidobacteriae	Bryobacterales	Bryobacteraceae	Bryobacter	NA
ASV_834	CGTTATCCGGATTTATTGGGTTTAAAGGGTCCGTAGGCGGATCTGTAAGTCAGTGGTGAAATCTCACAGCTTAACTGTGAAACTGCCATTGATACTGCAGGTCTTGAGTAAGGTAGAAGTGGCTGGAATAAGTAGTGTAGCGGTGAAATGCATAGATATTACTTAGAACACCAATTGCGAAGGCAGGTCACTATGTCTTAACTGACGCTGATGGA	Bacteria	Bacteroidota	Bacteroidia	Flavobacteriales	Weeksellaceae	Chryseobacterium	NA
ASV_838	CGTTGTCCGGAATTATTGGGCGTAAAGAGCTCGTAGGCGGCCTGTCGCGTCCGCTGTGAAATCCTGGGGCTTAACCCCGGGCGTGCAGTGGATACGGGCTGGCTAGAGGCAGGCAGGGGAGAACGGAATTCCCGGTGTAGCGGTGAAATGCGCAGATATCGGGAGGAACACCGGTGGCGAAGGCGGTTCTCTGGGCCTGTTCTGACGCTGAGGAG	Bacteria	Actinobacteriota	Actinobacteria	Frankiales	Acidothermaceae	Acidothermus	NA
ASV_839	CGTTGCTCGGAATCACTGGGCGTAAAGCGCACGTAGGCGGCTTTTTAAGTCAGGGGTGAAATCCTGGAGCTCAACTCCAGAACTGCCCTTGATACTGGGAAGCTCGAGTCCGGGAGAGGTGAGTGGAACTGCGAGTGTAGAGGTGAAATTCGTAGATATTCGCAAGAACACCAGTGGCGAAGGCGGCTCACTGGCCCGGTACTGACGCTGAGGTG	Bacteria	Proteobacteria	Alphaproteobacteria	Rhizobiales	Xanthobacteraceae	NA	NA
ASV_840	CGTTGTTCGGAATTATTGGGCGTAAAGGGCGCGTAGGCGGTGCGGTAAGTCTATTGTGAAATCTCCGGGCTCAACTCGGAGTCTGCAACGGAAACTGCCGTGCTTGAGTGTGGGAGAGGTGAGTGGAATTCCCGGTGTAGCGGTGAAATGCGTAGATATCGGGAGGAACACCTGTGGCGAAAGCGGCTCACTGGACCACAACTGACGCTGAGGCG	Bacteria	Acidobacteriota	Acidobacteriae	Acidobacteriales	Koribacteraceae	Candidatus Koribacter	NA
ASV_842	CGTTATCCGGATTTATTGGGTTTAAAGGGTGCGTAGGCGGCCTGGTAAGTCAGGGGTGAAAGACGGCAGCTCAACTGTCGCAGTGCCTTTGATACTGCCGGGCTTGAATATACTTGAGGTAGGCGGAATGTGACAAGTAGCGGTGAAATGCATAGATATGTCACAGAACACCAATTGCGAAGGCAGCTTACTAAAGTATGATTGACGCTGAGGCA	Bacteria	Bacteroidota	Bacteroidia	Sphingobacteriales	Sphingobacteriaceae	NA	NA
ASV_843	CGTTATTCGGAATCACTGGGCTTAAAGGGTGCGTAGGCTGCGCAGAAAGTTGGGTGTGAAATCCCTCGGCTTAACCGAGGAACTGCGCCCAAAACTACTGTGCTCGAGGGAGACAGAGGTGAGCGGAACTTAGGGTGGAGCGGTGAAATGCGTTGATATCCTAAGGAACACCGGTGGCGAAAGCGGCTCACTGGGTCTCTTCTGACGCTGAGGCA	Bacteria	Planctomycetota	Planctomycetes	Pirellulales	Pirellulaceae	NA	NA
ASV_844	CGTTGTTCGGAATTACTGGGCGTAAAGGGCGCGTAGGCGGCGAGGCAAGTTAGGCGTGAAAGCCCCGGGCTCAACCTGGGAATTGCGCTTGATACTGCCTTGCTTGAGTTCGGGAGAGGTGAGTGGAATTCCCAGTGTAGAGGTGAAATTCGTAGATATTGGGAAGAACACCGGTGGCGAAGGCGGCTCACTGGACCGATACTGACGCTGAGGCG	Bacteria	Proteobacteria	Alphaproteobacteria	NA	NA	NA	NA
ASV_848	CGTTACTCGGAATTACTGGGCGTAAAGCGTGAGTAGGTGGTTTCTTAAGTCTGCTGTGAAAGCCCCGGGCTCAACCTGGGAATTGCAGTGGATACTGGGGAGCTAGAGTGCGGTAGAGGGTAGTGGAATTCCCGGTGTAGCGGTGAAATGCGTAGAGATCGGGAGGAACACCAGTGGCGAAGGCGGCTACCTGGACCAGCACTGACACTGAGTCA	Bacteria	Proteobacteria	Gammaproteobacteria	Xanthomonadales	Rhodanobacteraceae	Rudaea	NA
ASV_849	CGTTATTCGGAATCACTGGGCTTAAAGGGTGCGTAGGCTGTGCAGAAAGTTGGGTGTGAAATACCTCGGCTTAACCGAGGAATTGCGCCCAAAACTACTGTGCTCGAGGAAGATAGAGGTGAGCGGAACTTAGGGTGGAGCGGTGAAATGCGTTGATATCCTAAGGAACACCGGTGGCGAAAGCGGCTCACTGGATCTTATCTGACGCTGAGGCA	Bacteria	Planctomycetota	Planctomycetes	Pirellulales	Pirellulaceae	NA	NA
ASV_850	CGTTGTTCGGAATTATTGGGCGTAAAGGGTGCGTAGGCGGTTTGATAAGTTTGGTGTGAAATCTCTGGGCTCAACCCAGAGTCTGCACCGAAAACTGTCGGGCTTGAGTATGGGAGAGGTGAGTGGAATTTCCGGTGTAGCGGTGAAATGCGTAGATATCGGAAGGAACACCTGTGGCGAAAGCGGCTCACTGGACCATTACTGACGCTGATGCA	Bacteria	Acidobacteriota	Acidobacteriae	Acidobacteriales	Acidobacteriaceae (Subgroup 1)	NA	NA
ASV_851	CGTTAATCGGAATTACTGGGCGTAAAGCGTGCGTAGACGGTTATGTAAGTCGGGTGTGAAAGCCCCGGGCTCAACCTGGGAATGCCATTCGAGACTGCATAGCTAGGGTACGGAAGAGGGAAGCGGAATTTCAGGTGTAGCGGTGAAATGCGTAGATATCTGAAGGAACACCAGTGGCGAAAGCGGCTTCCTGGTCCAGTACCGACGTTCAGGCA	Bacteria	Proteobacteria	Gammaproteobacteria	Gammaproteobacteria Incertae Sedis	Unknown Family_4	Acidibacter	NA
ASV_852	CGTTGTTCGGAATTATTGGGCGTAAAGCGCGTGTAGGCGGCTTTGCAAGTCGGGTGTGAAAGCCCTCAGCTCAACTGAGGAAGTGCGCCCGAAACTGCTTGGCTTGAGTACCAGAGAGGATGGCGGAATTCCCGAAGTAGAGGTGAAATTCGTAGATATCGGGAGGAACACCAGTGGCGAAGGCGGCCATCTGGATGGATACTGACGCTGAGACG	Bacteria	Myxococcota	Myxococcia	Myxococcales	NA	NA	NA
ASV_855	CGTTACTCGGAATCACTAGGCGTAAAGCGCAGGTAGGCGGTTCGGTAAGTCTTTTGTGAAAGCTCCCGGCTCAACTGGGAGAGGTCAAGGGAAACTACCGGGCTAGAGTGTGGTAGAGGAAGCTGGAATTCCCGGTGTAGCGGTGAAATGCGTAGATATCGGGAGGAATACCTATGGCGAAAGCAGGCTTCTGGGCCATCACTGACGCTGATCTG	Bacteria	Elusimicrobiota	Lineage IIa	NA	NA	NA	NA
ASV_856	CGTTGTCCGGAATTATTGGGCGTAAAGAGCTCGTAGGCGGTCTGTTGCGTCCGCTGTGAAATCTCGGGGCTTAACCCCGAGCCTGCAGTGGATACGGGCAGACTAGAGGTAGGTAGGGGAGAATGGAATTCCTGGTGTAGCGGTGAAATGCGCAGATATCAGGAGGAACACCGGTGGCGAAGGCGGTTCTCTGGGCCTTACCTGACGCTGAGGAG	Bacteria	Actinobacteriota	Actinobacteria	Frankiales	Acidothermaceae	Acidothermus	NA
ASV_857	CGTTGTTCGGAATTATTGGGCGTAAAGGGCGCGTAGGCGGTCGCGTAAGTCACCTGTGAAATCTCCTGGCTCAACTGGGAGCTTGCAGGCGAAACTGCGTAACTGGAGTGTGGGAGAGGTGCGTGGAATTCCTGGTGTAGCGGTGAAATGCGTAGATATCAGGAGGAACACCTGTGGCGAAAGCGGCGCACTGGACCACAACTGACGCTGAGGCG	Bacteria	NA	NA	NA	NA	NA	NA
ASV_858	CGTTGTTCGGAATTATTGGGCGTAAAGGGCGCGTAGGCGGTGCGGTAAGTCTCTAGTGAAATCTCCGGGCTCAACTCGGAGCCTGCTAGGGAAACTGCCGTGCTTGAGTGTGGGAGAGGTGAGTGGAATTCCCGGTGTAGCGGTGAAATGCGTAGATATCGGGAGGAACACCTGTGGCGAAAGCGGCTCACTGGACCACAACTGACGCTGAGGCG	Bacteria	Acidobacteriota	Acidobacteriae	Acidobacteriales	Koribacteraceae	Candidatus Koribacter	NA
ASV_860	CGTTGTTCGGAATTATTGGGCGTAAAGGGCGCGTAGGCGGTGCGGTAAGTCACCTGTGAAAACTCTGGGCTCAACTCAGAGCCTGCAGGCGAAACTGCCGTGCTGGAGTGTGGGAGAGGTGCGTGGAATTCCCGGTGTAGCGGTGAAATGCGTAGATATCGGGAGGAACACCTGTGGCGAAAGCGGCGCACTGGACCACAACTGACGCTGAGGCG	Bacteria	Acidobacteriota	NA	NA	NA	NA	NA
ASV_861	CGTTGTTCGGAATTATTGGGCGTAAAGGGCGCGTAGGCGGTGCGGTAAGTCACCTGTGAAATCTCCCGGCTCAACCGGGAGCCTGCAGGCGAAACTGCCGCGCTGGAGTATGGGAGAGGTGCGTGGAATTCCCGGTGTAGCGGTGAAATGCGTAGATATCGGGAGGAACACCTGTGGCGGAAGCGGCGCACTGGACCATAACTGACGCTGAGGCG	Bacteria	Acidobacteriota	Acidobacteriae	NA	NA	NA	NA
ASV_863	CGTTATTCGGAATCACTGGGCTTAAAGCGCGTGTAGGCGGGACGGCACGTCGGTCGCTGAAATCCCCCGGCTCAACCGGGGAACGGGCGCCGATACGACCGTCCTGGAGGGACGTAGGGGGACCTGGAACTTCCGGTGGAGCGGTGAAATGCGTTGAGATCGGAAGGAACGCCCGTGGCGAAAGCGAGGTCCTGGACGTTTTCTGACGCTGAGAC	Bacteria	Planctomycetota	Planctomycetes	Isosphaerales	Isosphaeraceae	NA	NA
ASV_864	CGTTGTCCGGAATTATTGGGCGTAAAGAGCTCGTAGGCGGTTTGTCGCGTCGGCCGTGAAAACTTCCAGCTTAACTGGGGGCTTGCGGTCGATACGGGCAGACTTGAGTTCGGCAGGGGAGACTGGAATTCCTGGTGTAGCGGTGAAATGCGCAGATATCAGGAGGAACACCGGTGGCGAAGGCGGGTCTCTGGGCCGATACTGACGCTGAGGAG	Bacteria	Actinobacteriota	Actinobacteria	Pseudonocardiales	Pseudonocardiaceae	NA	NA
ASV_865	CGTTGCTCGGAATCACTGGGCGTAAAGCGCACGTAGGCGGCTTTCTAAGTCAGAGGTGAAATCCTGGAGCTCAACTCCAGAACTGCCTTTGATACTGGAGAGCTTGAGTCCGGGAGAGGTGAGTGGAACTGCGAGTGTAGAGGTGAAATTCGTAGATATTCGCAAGAACACCAGTGGCGAAGGCGGCTCACTGGCCCGGTACTGACGCTGAGGTG	Bacteria	Proteobacteria	Alphaproteobacteria	Rhizobiales	Xanthobacteraceae	NA	NA
ASV_866	CGTTGCTCGGAATCACTGGGCGTAAAGGGCGCGTAGGCGGCGTTTTAAGTCGGGGGTGAAAGCCTGTGGCTCAACCACAGAATGGCCTTCGATACTGGGACGCTTGAGTATGGTAGAGGTTGGTGGAACTGCGAGTGTAGAGGTGAAATTCGTAGATATTCGCAAGAACACCGGTGGCGAAGGCGGCCAACTGGACCATTACTGACGCTGAGGCG	Bacteria	Proteobacteria	Alphaproteobacteria	Rhizobiales	Beijerinckiaceae	Methylobacterium-Methylorubrum	NA
ASV_867	CGTTGCTCGGAATTACTGGGTGTAAAGGGTTCGTAGGCGGTGCGGCAAGTCGGGAGTGAAATCTTTGGGCTCAACTCAGAGGCTGCTTCCGAAACTGCTGTGCTGGAGTGTGGGAGAGGCGCGTGGAATTGCAGGTGTAGCGGTGAAATGCGTAGATATCTGCAGGAACACCCGTGGCGAAAGCGGCGCGCTGGACCACTACTGACGCTGAGGAA	Bacteria	Acidobacteriota	Acidobacteriae	Subgroup 2	NA	NA	NA
ASV_868	CGTTGTTCGGAATCACTGGGCGTAAAGCGCATGTAGGCGGATTCTTAAGTCAGGGGTGAAATCCCGAGGCTCAACCTCGGAACTGCCTTTGATACTGGGGATCTTGAGTCCGGGAGAGGTGAGTGGAATTGCGAGTGTAGAGGTGAAATTCGTAGATATTCGCAAGAACACCAGTGGCGAAGGCGGCTCACTGGCCCGGTACTGACGCTGAGGTG	Bacteria	Proteobacteria	Alphaproteobacteria	Rhizobiales	Beijerinckiaceae	Methylovirgula	NA
ASV_869	CGTTAGGCGGAATCACTGGGCTTAAAGCGTGTGTAGGCGGACTTCTAAGTGCCTTGTGAAATCCCACGGCTTACCCGTGGAACGGCTGGGCATACTGGGAGTCTTGAGCCATCTAGGGGCTACCGGAACAAATGGTGGAGCGGTGAAATGCGTAGATATCATTTGGAACGCCAATGGTGAAAACAGGTAGCTGGGGATGTGCTGACGCTGAGACA	Bacteria	Planctomycetota	Phycisphaerae	Tepidisphaerales	WD2101 soil group	NA	NA
ASV_870	CGTTGTTCGGAATTATTGGGCGTAAAGGGTGCGTAGGCGGCCTGACAAGTCTGATGTGAAATCTATGGGCTCAACCCATAGCCTGCATCGGAAACTGTCGGGCTTGAGTATGGGAGAGGTGAGTGGAATTTCCGGTGTAGCGGTGAAATGCGTAGATATCGGAAGGAACACCTGTGGCGAAAGCGGCTCACTGGACCATTACTGACGCTGAGGCA	Bacteria	Acidobacteriota	Acidobacteriae	Acidobacteriales	Acidobacteriaceae (Subgroup 1)	NA	NA
ASV_872	CGTTGTTCGGAATTATTGGGCGTAAAGGGTGCGTAGGCGGTGCGGTAAGTCTATTGTGAAATCTCCGGGCTTAACTCGGAGCCTGCAACGGAAACTGCCGTGCTGGAGTATGGGAGAGGTGAGTGGAATTCCCGGTGTAGCGGTGAAATGCGTAGATATCGGGAGGAACACCTGTGGCGAAAGCGGCTCACTGGACCATTACTGACGCTGATGCA	Bacteria	Acidobacteriota	Acidobacteriae	Acidobacteriales	Koribacteraceae	Candidatus Koribacter	NA
ASV_874	CGTTGTCCGGAATCATTGGGCGTAAAGAGCGTGTAGGCGGCTCGATAAGTCTGCTGTGAAAGTCCAGGGCTCAACCCTGGAATGCCGGTGGAAACTGTCGAGCTAGAGTCCGGAAGAGGCGAGTGGAATTCCTGGTGTAGCGGTGAAATGCGCAGATATCAGGAGGAACACCGATGGCGAAGGCAGCTCGCTGGGACGGTACTGACGCTGAGACG	Bacteria	Actinobacteriota	Thermoleophilia	Solirubrobacterales	Solirubrobacteraceae	Conexibacter	NA
ASV_875	CGTTGCTCGGAATCACTGGGCGTAAAGCGCACGTAGGCGGACTCTTAAGTCGGGGGTGAAATCCTGGAGCTCAACTCCAGAACTGCCTTCGATACTGAGAGTCTTGAGTTCGGGAGAGGTGAGTGGAACTGCGAGTGTAGAGGTGAAATTCGTAGATATTCGCAAGAACACCAGTGGCGAAGGCGGCTCACTGGCCCGATACTGACGCTGATGTG	Bacteria	Proteobacteria	Alphaproteobacteria	Rhizobiales	Xanthobacteraceae	NA	NA
ASV_876	CGTTACTGAGAATCACTGGGTTTAAAGGGTGCGTAGGTGGCGCGTTAAGTCCGTTGTGAAATCCCTGGGCTCAACCCAGGAACTGCTTCGGATACTGGCGCGCTTGAGGCCGGTAGGGGTCACTGGAACTGACGGTGGAGCGGTGAAATGCGTAGATATCGTCAGGAACGCCGATGGTGAAGACAGGTGACTGGGCCGGAACTGACACTGAGGCA	Bacteria	Planctomycetota	Phycisphaerae	Tepidisphaerales	CPla-3 termite group	NA	NA
ASV_877	CGTTATCCGGATTCACTGGGTTTAAAGGGTGCGTAGGCGGGTTGGTAAGTCCGTGGTGAAATCTCCAAGCTTAACTTGGAAACTGCCGTGGATACTATCAATCTTGAATATAGTGGAGGTGAGCGGAATATGTCATGTAGCGGTGAAATGCTTAGATATGACATAGAACACCAATTGCGAAGGCAGCTTGCTACACTACTATTGACGCTGAGGCA	Bacteria	Bacteroidota	Bacteroidia	Chitinophagales	Chitinophagaceae	NA	NA
ASV_878	CGTTGTCCGGAATCATTGGGCGTAAAGAGCTCGTAGGCGGTTTGTTACGTCTGCTGTGAAAACTGGGGGCTTAACCCCCAGCTTGCAGTGGATACGGGCAGACTAGAGGTAGGTAGGGGAGAATGGAATTCCCGGTGTAGCGGTGAAATGCGCAGATATCGGGAGGAACACCGGTGGCGAAGGCGGTTCTCTGGGCCTTACCTGACGCTGAGGAG	Bacteria	Actinobacteriota	Actinobacteria	NA	NA	NA	NA
ASV_879	CGTTGCCCGGATTTATTGGGCGTAAAGGGCGCGTAGGCGGCTCTGCACGTCCGTTGTGAAATCGCCCGGCTCAACTGGGCGGGGTCAGCGGATACGGCAGAGCTTGAGCAAGCTAGGGGGCAATGGAATTCCCGGTGTAGTGGTGGAATGCGTAGATATCGGGAGGAACACCAGTGGCGAAGGCGGTTGCCTGGGGCTTTGCTGACGCTGATGCG	Bacteria	Chloroflexi	TK10	NA	NA	NA	NA
ASV_880	CGTTGTTCGGAATTACTGGGTGTAAAGGGTTCGTAGGCGGTGTGGCAAGTTGGGAGTGAAATCTCTGGGCTCAACCCAGAGGCTGCTTCCAAAACTGCCGTGCTTGAGTGTGGGAGAGGCGCGTGGAATTGCAGGTGTAGCGGTGAAATGCGTAGATATCTGCAGGAACACCCGTGGCGAAAGCGGCGCGCTGGACCACTACTGACGCTGAGGAA	Bacteria	Acidobacteriota	Acidobacteriae	Subgroup 2	NA	NA	NA
ASV_881	CGTTATTCGGATTTATTGGGCGTAAAGGGTGTGCGGACGGTTTATTAAGTCACCTGTTAAATTCTTCGGCCTAACTGAAGGCATGCGGGTGATACTGATGAACTTGAGGATGGAAGAGAGAAGTGGAATTCTCGGAGTAGCGGTAAAATGCGTAGATCTCGAGAGGAACACCAATGGCGAAGGCAGCTTCTTGGTCCATTCCTGACGTTTATACA	Bacteria	Dependentiae	Babeliae	Babeliales	NA	NA	NA
ASV_882	CGTTATTCGGAATTATTGGGCGTAAAGCGCTCGTAGGCGGGATCGATAGTCCGTGAAGAAAGACCTGGGCTCAACTCAGGGAACGGCACGGATACTTCGATTCTTGAGGCAATCAGAGGGTGATGGAATTCCCGGTGTAGCGGTGAAATGCGTAGATATCGGGAGGAACACCAGTGGCGAAGGCGATCACCTGGGGTTGTTCTGACGCTGAGGAG	Bacteria	WPS-2	NA	NA	NA	NA	NA
ASV_883	CGTTATCCGGATTTATTGGGTTTAAAGGGTGCGCAGGCGGCCTGCTAAGTCAGGGGTGAAAGCGGATGGCTCAACCATCCAAGTGCCTTTGATACTGGCGGGCTTGAATGCAGCTGAAGTAGGCGGAATGTGACAAGTAGCGGTGAAATGCATAGAGATGTCACAGAACACCGATTGCGAAGGCAGCTTACTAAAGTGCAATTGACGCTCAGGCA	Bacteria	Bacteroidota	Bacteroidia	NA	NA	NA	NA
ASV_885	CGTTGTTCGGAATTACTGGGCGTAAAGAGTGTGTAGGCGGTCGTCTAAGTTCGGTGTGAAATCTCCCGGCTTAACTGGGAGGGTGCGCCGGAAACTGGATGGCTGGAGCGTGGGAGAGGAAAGCGGAATTCCTGGTGTAGCGGTGAAATGCGTAGATATCAGGAGGAACACCCGTGGTGTAGACGGCTTTCTGGACCATAGCTGACGCTGAGACA	Bacteria	Acidobacteriota	Acidobacteriae	NA	NA	NA	NA
ASV_886	CATTAATCGGATTTATTGGGCGTAAAGGGCGCGTAGGCGGTAAAGAAAGTCAGATGTGAAATTCCGGGGCTCAACCTCGGAGCTGCATCTGAAACTTCTTTACTGGAGGTAAGGCGGGGAAAACGGAATTCCACATGTAGCGGTGAAATGCGTAGATATGTGGAAGAACACCGGTGGCGAAGGCGGTTTTCTAGCCTTTACCTGACGCTGAAGCG	Bacteria	NA	NA	NA	NA	NA	NA
ASV_887	CGTTGTCCGGAATTATTGGGCGTAAAGAGCTCGTAGGCGGTCTGTCGCGTCGGCTGTGAAAACTCGGGGCTCAACTCCGAGCTTGCAGTCGATACGGGCAGACTAGAGTTCGGCAGGGGAGACTGGAATTCCTGGTGTAGCGGTGAAATGCGCAGATATCAGGAGGAACACCGGTGGCGAAGGCGGGTCTCTGGGCCGATACTGACGCTGAGGAG	Bacteria	Actinobacteriota	Actinobacteria	Pseudonocardiales	Pseudonocardiaceae	Crossiella	NA
ASV_888	CATTAATCGGATTTATTGGGCGTAAAGGGCGCGTAGGCGGTAAGGAAAGTCAGATGTGAAATTCCGGGGCTCAACTTCGGAGCAGCATCTGAAACTTCCAAACTAGAGGTAAGGCGGGGAAAACGGAATTCCACATGTAGCGGTGAAATGCGTAGATATGTGGAAGAACACCGGTGGCGAAGGCGGTTTTCTAGCCTTTACCTGACGCTGAAGCG	Bacteria	NA	NA	NA	NA	NA	NA
ASV_889	CGTTGCTCGGAATTACTGGGCGTAAAGGGTCCGTAGGCGGTGTGGCAAGTCGGGAGTGAAATCTCTGGGCTTAACCCAGAGGCTGCTTCCGAAACTGCCGTGCTAGAGTGTGAGAGAGGCGAGTGGAATTGCGGGTGTAGCGGTGAAATGCGTAGATATCCGCAGGAACATCCGAGGCGAAAGCGGCTCGCTGGATCACAACTGACGCTGAGGGA	Bacteria	Acidobacteriota	Acidobacteriae	Subgroup 2	NA	NA	NA
ASV_891	CGTTGCTCGGAATGACTGGGCGTAAAGGGCGCGTAGGCGGATGGCACAGTCAGATGTGAAATTCCCGGGCTTAACCTGGGGGCTGCATTTGATACGTGTGATCTGGAGTGAGGAAGAGGGTCGTGGAATTCCCAGTGTAGAGGTGAAATTCGTAGATATTGGGAAGAACACCGGTGGCGAAGGCGGCGACCTGGTCCTTGACTGACGCTGAGGCG	Bacteria	Proteobacteria	Alphaproteobacteria	Acetobacterales	Acetobacteraceae	NA	NA
ASV_892	CGTTGTCCGGAATTATTGGGCGTAAAGAGCTCGTAGGCGGCCTGTCGCGTCCGCTGTGAAATCCCGGGGCTCAACCCCGGGCGTGCAGTGGATACGGGCTGGCTGGAGGCAGGCAGGGGAGAACGGAATTCCTGGTGTAGCGGTGAAATGCGCAGATATCAGGAGGAACACCGGTGGCGAAGGCGGTTCTCTGGGCCTGTTCTGACGCTGAGGAG	Bacteria	Actinobacteriota	Actinobacteria	Frankiales	Acidothermaceae	Acidothermus	NA
ASV_893	CGTTGCTCGGAATTACTGGGCGTAAAGGGCGCGTAGGCGGGTGTTTAAGTCAGAGGTCAAATCCCAGGGCTCAACCCTGGAACTGCCTTTGATACTGGGCACCTAGAGTACGGGAGAGGTGTGTGGAACTCCGAGTGTAGAGGTGAAATTCGTAGATATTCGGAAGAACACCAGTGGCGAAGGCGACACACTGGCCCGTTACTGACGCTGAGGCG	Bacteria	Proteobacteria	Alphaproteobacteria	Caulobacterales	Caulobacteraceae	NA	NA
ASV_894	CGATACTCGGAATCACTAGGCGTAAAGCGCAGGTAGGCGGTTTGGTAAGTCTTTTGTGAAAGCTCCCGGCTTAACTGGGAGAGGTCAAGGGAAACTACCGGACTAGAGTGTGGTAGGGGATACTGGAATTCCTGGTGTAGCGGTGAAATGCGTAGATATCAGGAGGAATACCTATGGCGAAAGCAGGTATCTGGGCCATCACTGACGCTGAGCTG	Bacteria	Elusimicrobiota	Lineage IIa	NA	NA	NA	NA
ASV_895	CGTTGTTCGGAATTATTGGGCGTAAAGGGTGCGTAGGCGGTTTGGTAAGTCTTGTGTGAAATCTCTGGGCTCAACTCAGAGACTGCACGAGAAACTGCCGGGCTTGAGTATGGGAGAGGTGAGTGGAATTCCTGGTGTAGCGGTGAAATGCGTAGATATCAGGAGGAACACCTGTGGCGAAAGCGGCTCACTGGACCATAACTGACGCTGATGCA	Bacteria	Acidobacteriota	Acidobacteriae	Acidobacteriales	Acidobacteriaceae (Subgroup 1)	NA	NA
ASV_896	CGTTAATCGGAATTACTGGGCGTAAAGCGCGCGTAGACGGTTTTGTAAGTCAGATGTGAAATCCCCGGGCTCAACCTGGGAACTGCATTTGATACTGCATGGCTAGAGTATGGAAGAGGGAAGTGGAATTTCCGGTGTAGCGGTGAAATGCGTAGATATCGGAAGGAACACCAGTGGCGAAAGCGACTTCCTGGTCCAATACTGACGTTCATGTG	Bacteria	Proteobacteria	Gammaproteobacteria	WD260	NA	NA	NA
ASV_897	CGTTATTCGGAATTACTGGGCTTAAAGGGTGCGTAGGCGGCGCGGAAAGTAGGGTGTGAAATCCCTCGGCTCAACCGAGGAACTGCGCCCTAAACTACCGTGCTTGAGGGAGATAGAGGTGAGCGGAACTTAGGGTGGAGCGGTGAAATGCGTTGATATCCTAAGGAACACCGGTGGCGAAAGCGGCTCACTGGATCTCTTCTGACGCTGAGGCA	Bacteria	Planctomycetota	Planctomycetes	Pirellulales	Pirellulaceae	NA	NA
ASV_898	CGTTGTTCGGATTCACTGGGCGTAAAGGGTGCGTAGGTGGCAAGGTAAGTTTGATGTGAAATCTCCGGGCTTAACCCGGAAACTGCATTGAATACTATCTCGCTCGAGGATTGGAGGGGAGACTGGAATACTTGGTGTAGCAGTGAAATGCGTAGATATCAAGTGGAACACCAGTGGCGAAGGCGAGTCTCTGGACAAATCCTGACACTGAGGCA	Bacteria	Verrucomicrobiota	Verrucomicrobiae	Pedosphaerales	Pedosphaeraceae	NA	NA
ASV_899	CGTTGTTCGGAATTATTGGGCGTAAAGGGCGCGTAGGCGGTGCCACAAGTCACCTGTGAAATCTCCCGGCTTAACTGGGAGCCTGCAGGCGAAACTGTGGTGCTGGAGTATGGGAGAGGTGCGTGGAATTCCCGGTGTAGCGGTGAAATGCGTAGATATCGGGAGGAACACCTGTGGCGAAAGCGGCGCACTGGACCATAACTGACGCTGAGGCG	Bacteria	NA	NA	NA	NA	NA	NA
ASV_900	CGTTGCTCGGAATTACTGGGTGTAAAGGGTTCGTAGGCGGTGCGGCAAGTCGGGAGTGAAATCTCTGGGCTCAACTCAGAGGCTGCTTCCGAAACTGCTGTGCTGGAGTGTGGGAGAGGCGCGTGGAATTGCAGGTGTAGCGGTGAAATGCGTAGATATCTGCAGGAACACCCGTGGCGAAAGCGGCGCGCTGGACCACTACTGACGCTGAGGAA	Bacteria	Acidobacteriota	Acidobacteriae	Subgroup 2	NA	NA	NA
ASV_901	CGTTGTTCGGAATTACTGGGCGTAAAGGGCGTGTAGGCGGTGCGATAAGTTGGGCGTGAAATCCCCGGGCTTAACCCGGGGCGGTCGTTCAAGACTGTCGTGCTAGAGTGCAGGAGAGGGAAGTGGAATTCCCGGTGTAGCGGTGAAATGCGTAGATATCGGGAGGAACACCTGCGGCGAAGGCGGCTTCCTGGACTGCAACTGACGCTGAGGCG	Bacteria	Acidobacteriota	Acidobacteriae	Subgroup 13	NA	NA	NA
ASV_902	CGTTGTTCGGAATTACTGGGCGTAAAGGGCGCGTAGGCGGCTTGTTAAGTCGGCTGTGAAAGCCCGGGGCTCAACCCCGGAGAGTCGGCCGATACTGGCGAGCTGGAGTACGGAAGAGGTAGCTGGAATTCCCGGTGTAGCGGTGAAATGCGTAGATATCGGGAGGAACACCAGAGGCGAAGGCGGGCTACTGGGCCGATACTGACGCTGATGCG	Bacteria	Acidobacteriota	Blastocatellia	2024-11-01	NA	NA	NA
ASV_904	CGTTGTCCGGATTTATTGGGTGTAAAGGGCATGTAGGTGGCTTTGTAAGTCAAAGGTGAAATGGCCCGGCTCAACCAGGTCATTGCCTTTGAAACTGCCGAGCTTGAGTTCGGAAGAGGAAAGCGGAATTCCCAGTGTAGCGGTGAAATGCGTAGATATTGGGAGGAACACCGGTGGCGAAGGCGGCTTTCTGGTCCGAAACTGACACTGAGATG	Bacteria	FCPU426	NA	NA	NA	NA	NA
ASV_905	CGTTGTTCGGAGTTACTGGGCGTAAAGGGTGCGTAGGCGGTCTTTTAAGTTTGGTGTGAAATCTCCCGGCTCAACCGGGAGGGTGCGCCGAATACTGAGAGGCTAGAGTGTGGGAGAGGAAAGTGGAATTCCTGGTGTAGCGGTGAAATGCGTAGATATCAGGAGGAACACCGGTGGTGTAAACGGCTTTCTGGACCATAACTGACGCTGAAGCA	Bacteria	Acidobacteriota	Acidobacteriae	Solibacterales	Solibacteraceae	Candidatus Solibacter	NA
ASV_906	CGTTAATCGGAATTACTGGGCGTAAAGCGTGCGTAGGCGGTGAGTTAAGTCTGTCGTGAAATCCCCGGGCTCAACCTGGGAATGGCGATGGATACTGGCTCGCTAGAGTGTGATAGAGGATGGTGGAATTCCCGGTGTAGCGGTGAAATGCGTAGAGATCGGGAGGAACATCAGTGGCGAAGGCGGCCATCTGGATCAACACTGACGCTGAGGCA	Bacteria	Proteobacteria	Gammaproteobacteria	Xanthomonadales	Rhodanobacteraceae	Dyella	NA
ASV_908	CGTTGTTCGGATTCACTGGGCGTAAAGGGTGCGTAGGTGGCCGGGTAAGTCTGATGTGAAATCTCGAAGCTCAACTTCGAAACTGCATTGGATACTATCCGGCTGGAGGGTCGGAGGGGGGACTGGAATTCTCGGTGTAGCAGTGAAATGCGTAGATATCGAGAGGAACACCAGTGGCGAAGGCGAGTCCCTGGACGACTCCTGACACTGAGGCA	Bacteria	Verrucomicrobiota	Verrucomicrobiae	Pedosphaerales	Pedosphaeraceae	NA	NA
ASV_909	CGTTGTCCGGAATTATTGGGCGTAAAGAGCTCGTAGGCGGCCAGTTGCGTCCGCTGTGAAATCCCGGGGCTCAACCCCGGGCGTGCAGTGGATACGGGCTGGCTGGAGGCAGGCAGGGGAGAACGGAATTCCCGGTGTAGCGGTGAAATGCGCAGATATCGGGAGGAACACCGGTGGCGAAGGCGGTTCTCTGGGCCTGTACTGACGCTGAGGAG	Bacteria	Actinobacteriota	Actinobacteria	Frankiales	Acidothermaceae	Acidothermus	NA
ASV_910	CGTTGCTCGGAATTATTGGGCGTAAAGGGCAGGTAGGTGGTCTCATTTGTCAGGGGTGAAAGCCTTGGGCTTAACTCAAGAAGTGCCCTTGAAACGGTGAGACTGGAGTCTTGGAGAGGGTCGTGGAATTCCCGGTGTAGCGGTGAAATGCGTAGAGATCGGGAGGAACACCAGAGGCGAAGGCGGCGACCTGGACAAGTACTGACACTCAACTG	Bacteria	Bdellovibrionota	Oligoflexia	0319-6G20	NA	NA	NA
ASV_911	CGTTATTCGGAATCACTGGGCGTAAAGGGTGTGTAGACGGTCCATTAAGTTCGTCGTTAAAGGCTCCGGCCTAACTGGAGTTCTGCGATGAAAACTGGTGAGCTAGAGGGTGAGAGAGAGAAGTGGAATTCCCGGAGTAGCGGTAAAATGCGTGGATCTCGGGAGGAACACCAATGGCGAAGGCAGCTTCTTGGCTCATTCCTGACGTTGAGGCA	Bacteria	Dependentiae	Babeliae	Babeliales	Vermiphilaceae	NA	NA
ASV_912	CGTTATCCGGATTTACTGGGTTTAAAGGGTGTGTAGGCGGGCTATTAAGTCAGTGGTGAAATCTCCGAGCTTAACTTGGAAACTGCCATTGATACTATTAGTCTTGAATTCTGTTGAGGTAGGCGGAATAAGTCATGTAGCGGTGAAATGCATAGATATGACTTAGAACACCGATTGCGAAGGCAGCTTACTAAACAGACATTGACGCTGAGGCA	Bacteria	Bacteroidota	Bacteroidia	Chitinophagales	Chitinophagaceae	Edaphobaculum	NA
ASV_913	CGTTGCTCGGAATCATTGGGCGTAAAGCGCACGTAGGCGGTTCGTTATGTCGGATGTGAAAGCCCTTGGCTTAACCGAGGAAGTGCATCCGAAACTGGCGAGCTAGAGTACGAAAGAGGATCGCGGAATTCCCGGTGTAGAGGTGAAATTCGTAGATATCGGGAGGAACACCGGTGGCGAAGGCGGCGATCTGGGTCGATACTGACGCTGAGGTG	Bacteria	Myxococcota	Polyangia	Haliangiales	Haliangiaceae	Haliangium	NA
ASV_914	CGTTGTTCGGATTCACTGGGCGTAAAGGGTGCGTAGGTGGCGGGGTAAGTTTGATGTGAAATCTCCGGGCTTAACCCGGAAACTGCATTGAATACTATTCTGCTCGAGGGTTGGAGGGGGGACTGGAATACTTGGTGTAGCAGTGAAATGCGTAGATATCAAGTGGAACACCAGTGGCGAAGGCGAGTCCCTGGACAACTCCTGACACTGAGGCA	Bacteria	Verrucomicrobiota	Verrucomicrobiae	Pedosphaerales	Pedosphaeraceae	NA	NA
ASV_915	CGTTGTCCGGAATCATTGGGCGTAAAGAGCGTGTAGGCGGCTTGGTAAGTCTGCTGTGAAAGTCCAGGGCTCAACCCTGGAATGCCGGTGGAAACTGTCAAGCTAGAGTCCGGAAGAGGCGAGTGGAATTCCTGGTGTAGCGGTGAAATGCGCAGATATCAGGAGGAACACCAATGGCGAAGGCAGCTCGCTGGGACGGTACTGACGCTGAGACG	Bacteria	Actinobacteriota	Thermoleophilia	Solirubrobacterales	Solirubrobacteraceae	Conexibacter	NA
ASV_916	CGTTGTTCGGATTCACTGGGCGTAAAGGGTGCGTAGGCGGTGAGGTAAGTCTGACGTGAAATCTCCGGGCTCAACCCGGAAACTGCGTTGGATACTATCTCGCTCGAGGAATGGAGGGGAGACTGGAATACTTGGTGTAGCAGTGAAATGCGTAGATATCAAGTGGAACACCAGTGGCGAAGGCGAGTCTCTGGACATTTCCTGACGCTGAGGCA	Bacteria	NA	NA	NA	NA	NA	NA
ASV_917	CGTTGTCCGGAGTTACTGGGCGTAAAGCGCACGCAGGCGGTCATGTAAGTTTGGAGTGACAATCCTCGGCTTAACTGAGGAGGGCCTTCGAAGACTGCACGACTTGAGGGCTCACGAGGGACACGGAATTCCGGGTGGAGTGGTGAAATGCGTAGAGATCCGGAGGAACACCAAAGGCGAAGGCAGTGTCCTGGGGAGTACCTGACGCTCAGGTG	Bacteria	NA	NA	NA	NA	NA	NA
ASV_918	CGTTGTTCGGAATTACTGGGCGTAAAGAGTGTGTAGGCGGTGCTCTAAGTTCGGTGTGAAATCTCCTGGCTTAACTGGGAGGGTGCGCCGGAAACTGGAATGCTCGAGCGTGGGAGAGGAAAGCGGAATTCCTGGTGTAGCGGTGAAATGCGTAGATATCAGGAGGAACACCAGCGGTGTAGACGGCTTTCTGGACCATTGCTGACGCTGAGACA	Bacteria	Acidobacteriota	Acidobacteriae	Bryobacterales	Bryobacteraceae	Bryobacter	NA
ASV_919	CGTTGTTCGGAATTATTGGGCGTAAAGGGCGCGTAGGCGGTTTGGCAAGTTTCGTGTGAAATCTTCGGGCTCAACTCGAAGTCTGCACGGAAAACTGCCGGGCTTGAGTATGGGAGAGGTGAGTGGAATTTCCGGTGTAGCGGTGAAATGCGTAGATATCGGAAGGAACACCTGTGGCGAAAGCGGCTCACTGGACCATAACTGACGCTGAGGCG	Bacteria	Acidobacteriota	Acidobacteriae	Acidobacteriales	Acidobacteriaceae (Subgroup 1)	Terriglobus	NA
ASV_920	CGTTGTTCGGAATTATTGGGCGTAAAGGGTGCGTAGGCGGTTCCGCAAGTCCTGTGTGAAATCTTCGGGCTCAACTCGAAGTCTGCATGGGAAACTGCGGGGCTTGAGTGTGGGAGAGGTGAGTGGAATTCCCGGTGTAGCGGTGAAATGCGTAGATATCGGGAGGAACACCTGTGGCGAAAGCGGCTCACTGGACCATAACTGACGCTGATGCA	Bacteria	Acidobacteriota	Acidobacteriae	Acidobacteriales	Acidobacteriaceae (Subgroup 1)	Occallatibacter	NA
ASV_921	CGTTGTTCGGAATTACTGGGCGTAAAGCGTGTGTAGGCGGCCGCGCAAGTCGGATGTGAAATCCCCGGGCTCAACCCGGGAAGGGCACCCGAAACTGCGTGGCTCGAGTACCGGAGAGGTTGGTGGAATTCTCGGTGTAGAGGTGAAATTCGTAGATATCGAGAGGAACACCGGTGGCGAAGGCGGCCAACTGGACGAGTACTGACGCTGAGACA	Bacteria	Myxococcota	Polyangia	Polyangiales	Polyangiaceae	Pajaroellobacter	NA
ASV_922	CGTTGTTCGGAATTATTGGGCGTAAAGGGTGCGTAGGCGGTTCCGCAAGTCCTGTGTGAAATCTTCGGGCTCAACTCGAAGTCTGCACGGGAAACTGCGGGGCTTGAGTGTGGGAGAGGTGAGTGGAATTCCCGGTGTAGCGGTGAAATGCGTAGATATCGGGAGGAACACCTGTGGCGAAAGCGGCTCACTGGACCATAACTGACGCTGAGGCA	Bacteria	Acidobacteriota	Acidobacteriae	Acidobacteriales	Acidobacteriaceae (Subgroup 1)	Occallatibacter	NA
ASV_924	CGTTGTTCGGAATTACTGGGCGTAAAGCGTGCGTAGGCGGATCTGCAAGTCGGGGTTGAAATATCCGGGCTCAACTCGGGGCACGGCCTCGAAACTGCAGATCTCGAGTCGAGGAGAGGGTGATGGAATTCCCGGTGTAGCGGTGAAATGCGTAGATATCGGGAGGAACACCAGTGGCGAAGGCGGTCACCTGGCCTTGCACTGACGCTGAGGTA	Bacteria	NA	NA	NA	NA	NA	NA
ASV_925	CGTTATCCGGATTTATTGGGTTTAAAGGGTGCGTAGGTGGCCTGTTAAGTCAGGGGTGAAAGACGGTAGCTTAACTATCGCAGTGCCCTTGATACTGATGGGCTTGAATGAACTAGAGGTAGGCGGAATGTGACAAGTAGCGGTGAAATGCATAGATATGTCACAGAACACCAATTGCGAAGGCAGCTTACTATGGTTTTATTGACACTGAGGCA	Bacteria	Bacteroidota	Bacteroidia	Sphingobacteriales	Sphingobacteriaceae	Mucilaginibacter	NA
ASV_926	CGTTGTTCGGAATTATTGGGCGTAAAGGGCGCGTAGGCGGTTTGGCAAGTTTGGTGTGAAATCTTCGGGCTCAACTCGAAGTCTGCACCGAAAACTGCCGGGCTTGAGTATGGGAGAGGTGAGTGGAATTTCCGGTGTAGCGGTGAAATGCGTAGATATCGGAAGGAACACCTGTGGCGAAAGCGGCTCACTGGACCATTACTGACGCTGAGGCG	Bacteria	Acidobacteriota	Acidobacteriae	Acidobacteriales	Acidobacteriaceae (Subgroup 1)	Terriglobus	NA
ASV_927	CGTTGCTCGGAATCACTGGGCGTAAAGCGCACGTAGGCGGACTCTTAAGTCGGGGGTGAAATCCTGGAGCTCAACTCCAGAACTGCCTTCGATACTGGGAGTCTTGAGTTCGGGAGAGGTGAGTGGAACTGCGAGTGTAGAGGTGAAATTCGTAGATATTCGCAAGAACACCAGTGGCGAAGGCGGCTCACTGGCCCGATACTGACGCTGAGGTG	Bacteria	Proteobacteria	Alphaproteobacteria	Rhizobiales	Xanthobacteraceae	NA	NA
ASV_929	CGTTGTTCGGAATCACTGGGCGTAAAGAGCACGTAGGCGGATCTTTAAGTCAGGGGTGAAATCCCGAGGCTCAACCTCGGAACTGCCTTTGATACTGGGGATCTCGAGTCCGGGAGAGGTGAGTGGAACTGCGAGTGTAGAGGTGAAATTCGTAGATATTCGCAAGAACACCAGTGGCGAAGGCGGCTCACTGGCCCGGAACTGACGCTGAGGTG	Bacteria	Proteobacteria	Alphaproteobacteria	Rhizobiales	Beijerinckiaceae	NA	NA
ASV_930	CGTTGTTCGGATTTATTGGGCGTAAAGGGTGCGTAGGCGGTTTGGCAAGTCTTATGTGAAATCTTCGGGCTCAACCCGAAGTCTGCATAAGAAACTGCCGGGCTTGAGTATGGGAGAGGTGAGTGGAATTTCCGGTGTAGCGGTGAAATGCGTAGATATCGGAAGGAACACCTGTGGCGAAAGCGGCTCACTGGACCATAACTGACGCTGATGCA	Bacteria	Acidobacteriota	Acidobacteriae	Acidobacteriales	Acidobacteriaceae (Subgroup 1)	Granulicella	NA
ASV_934	CGTTAATCGGAGTTACTGGGCGTAAAGGGCGCGTAGGCGGTGAGATGTGTGTGATGTGAAAGCCCTGGGCTTAACCTAGGAAGTGCATCGCAAACTATCTGACTGGAGTATATGAGAGGGTGGCGGAATTTCCGGTGTAGCGGTGAAATGCGTAGAGATCGGAAGGAACGTCAATGGCGAAGGCAGCCACCTGGCATAATACTGACGCTGAGGCG	Bacteria	Proteobacteria	Gammaproteobacteria	Diplorickettsiales	Diplorickettsiaceae	Aquicella	NA
ASV_935	CGTTATTCGGAATCACTGGGCTTAAAGCGCGTGTAGGCGGGAGGGCACGTCCGTTGCTGAAATCCCCCGGCTCAACCGGGGAACGGGCGCGGATACGACCTTCCTGGAGGGACGTAGGGGGACCTGGAACTTCCGGTGGAGCGGTGAAATGCGTTGAGATCGGAAGGAACGCCCGTGGCGAAAGCGAGGTCCTGGACGTTTACTGACGCTGAGAC	Bacteria	Planctomycetota	Planctomycetes	Isosphaerales	Isosphaeraceae	Singulisphaera	NA
ASV_937	CGTTGTTCGGAATTACTGGGCGTAAAGGGCTCGTAGGCGGCTAACTAAGTCAGACGTGAAATCCCTCGGCTTAACCGGGGAACTGCGTCTGATACTGGATGGCTTGAGTGTGGGAGAGGGATGCGGAATTCCAGGTGTAGCGGTGAAATGCGTAGATATCTGGAGGAACACCGGTGGCGAAGGCGGCATCCTGGACCACGACTGACGCTGAGGAG	Bacteria	NA	NA	NA	NA	NA	NA
ASV_938	CGTTAATCGGAATTACTGGGCGTAAAGCGCGCGTAGACGGTTTTGTAAGTCAGATGTGAAATCCCTGGGCTCAACCTGGGAACTGCATTTGAAACTGCATGGCTAGAGTATCGAAGAGGGAAGTGGAATTTCCGGTGTAGCGGTGAAATGCGTAGATATCGGAAGGAACACCAGTGGCGAAAGCGACTTCCTGGTCGAATACTGACGTTCATGTG	Bacteria	Proteobacteria	Gammaproteobacteria	WD260	NA	NA	NA
ASV_939	CGTTGTTCGGAATTACTGGGCGTAAAGAGTGTGTAGGTGGTGCTCTAAGTTTGGTGTGAAATCTCCCGGCTTAACTGGGAGGGTGCATCGAAAACTGGAGTGCTTGAGTATGGGAGAGGTAAGCGGAATTCCTGGTGTAGCGGTGAAATGCGTAGATATCAGGAGGAACACCTGTGGTGTAGACAGCTTACTGGACCATCACTGACACTGAGACA	Bacteria	Acidobacteriota	Acidobacteriae	Bryobacterales	Bryobacteraceae	Bryobacter	NA
ASV_940	CGTTGTTCGGAATTACTGGGCGTAAAGAGTGTGTAGGCGGTGCCTTAAGTTCGGTGTGAAATCTCCCGGCTCAACTGGGAGGGTGCGCCGGAAACTGGGGTGCTCGAACGTGGGAGAGGAAAGCGGAATTCCTGGTGTAGCGGTGAAATGCGTAGATATCAGGAGGAACACCTGTGGTGTAGACGGCTTTCTGGACCATTGTTGACGCTGAGACA	Bacteria	Acidobacteriota	Acidobacteriae	Bryobacterales	Bryobacteraceae	Bryobacter	NA
ASV_941	CGTTGTTCGGAGTTACTGGGCGTAAAGAGTGTGTAGGCGGTTCTCTAAGTTCCGTGTGAAATCTCCCGGCTCAACTGGGAGGGTGCGCGGGAAACTGGAGGGCTGGAGTATGGGAGAGGAAAGCGGAATTCCTGGTGTAGCGGTGAAATGCGTAGATATCAGGAGGAACACCTGCGGTGTAGACAGCTTTCTGGACCATCACTGACGCTGAGACA	Bacteria	Acidobacteriota	Acidobacteriae	Bryobacterales	Bryobacteraceae	Bryobacter	NA
ASV_943	CGTTGTTCGGATTCACTGGGCGTAAAGGGTGCGTAGGTGGTGAGGTAAGTCGGATGTGAAAGCTCGGAGCTCAACTCCGAAATGGCATTGGAAACTACCTTGCTCGAGGGTTGGAGGGGGGACTGGAATGCTTGGTGTAGCAGTGAAATGCGTAGATATCAAGCGGAACACCAGTGGCGAAGGCGAGTCCCTGGACAACTCCTGACACTGAGGCA	Bacteria	Verrucomicrobiota	Verrucomicrobiae	Pedosphaerales	Pedosphaeraceae	ADurb.Bin063-1	NA
ASV_946	CGTTGTCCGGAATCATTGGGCGTAAAGAGCGTGTAGGCGGCTTGGTAAGTCCGCTGTGAAAGTCCAGGGCTCAACCCTGGAAAGCCAGTGGAAACTGTCAAGCTAGAGTCCGGAAGAGGCGAGTGGAACTCCTGGTGTAGCGGTGAAATGCGCAGATATCAGGAAGAACACCAATGGCGAAGGCAGCTCGCTGGGACGGTACTGACGCTGAGACG	Bacteria	Actinobacteriota	Thermoleophilia	Solirubrobacterales	Solirubrobacteraceae	Conexibacter	NA
ASV_947	CGTTGTCCGGAATTATTGGGCGTAAAGAGCTCGTAGGTGGTTTGCTGCGTCCGCTGTGAAAACCCAAGGCTTAACCTTGGGCTTGCAGTGGATACGGGCAGACTAGAGGTAGGTAGGGGAGAATGGAATTCCCGGTGTAGCGGTGAAATGCGCAGATATCGGGAGGAACACCGGTGGCGAAGGCGGTTCTCTGGGCCTTACCTGACACTGAGGAG	Bacteria	Actinobacteriota	Actinobacteria	Frankiales	Acidothermaceae	Acidothermus	NA
ASV_948	CGTTATCCGGATTTATTGGGTTTAAAGGGTGCGTAGGCGGCTTTTTAAGTCAGGGGTGAAAGACGGTAGCTTAACTATCGCAGTGCCCTTGATACTGAAGAGCTTGAATGTACTAGAGGTAGGCGGAATGTGACAAGTAGCGGTGAAATGCATAGATATGTCACAGAACACCAATTGCGAAGGCAGCTTACTATGGTATGATTGACGCTGAGGCA	Bacteria	Bacteroidota	Bacteroidia	Sphingobacteriales	Sphingobacteriaceae	Mucilaginibacter	NA
ASV_949	CGTTGCTCGGAATTACTGGGCGTAAAGGGCGCGTAGGCGGGTGTTTAAGTCAGAGGTTAAATCCCAGGGCTCAACCCTGGAACTGCCTTTGATACTGGGCACCTAGAGTTCGGGAGAGGTGTGTGGAACTCCGAGTGTAGAGGTGAAATTCGTAGATATTCGGAAGAACACCAGTGGCGAAGGCGACACACTGGCCCGATACTGACGCTGAGGCG	Bacteria	Proteobacteria	Alphaproteobacteria	NA	NA	NA	NA
ASV_950	CGTTATCCGGATTCACTGGGTTTAAAGGGTGCGTAGGTGGCTTGATAAGTCAGCGGTGAAAGCCTGGAGCTCAACTCCAGAATTGCCATTGATACTGTCGAGCTTGAATCAAGTTGAGGTGGATGGAATATTACATGTAGCGGTGAAATGCTTAGATATGTAATAGAACACCGATTGCGAAGGCAGTTCACTAAGCTTGTATTGACACTGAGGCA	Bacteria	Bacteroidota	Bacteroidia	Chitinophagales	37-13	NA	NA
ASV_951	CGTTGTTCGGATTTATTGGGCGTAAAGGGTGCGTAGGCGGTTTGGCAAGTCTTGTGTGAAATCTTTGGGCTCAACCCAAAGTCTGCACAAGAAACTGCCGGGCTTGAGTATGGGAGAGGTGAGTGGAATTTCCGGTGTAGCGGTGAAATGCGTAGATATCGGAAGGAACACCTGTGGCGAAAGCGGCTCACTGGACCATTACTGACGCTGAGGCA	Bacteria	Acidobacteriota	Acidobacteriae	Acidobacteriales	Acidobacteriaceae (Subgroup 1)	Granulicella	NA
ASV_952	CGTTGTCCGGATTTATTGGGTGTAAAGGGCATGTAGGTGGTTTTGTAAGTCAAAGGTGAAATGGCCCGGCTCAACCAGGTCATTGCCTTTGAAACTGCAGAGCTTGAGTACGGAAGAGGAAAGCGGAATTCCCAGTGTAGCGGTGAAATGCGTAGATATTGGGAGGAACACCGGTGGCGAAGGCGGCTTTCTGGTCCGATACTGACACTGAGATG	Bacteria	FCPU426	NA	NA	NA	NA	NA
ASV_953	CGTTGTTCGGATTCATTGGGCGTAAAGGGTGCGTAGGCGGTCGGGTAAGTCGGATGTGAAATCCTGGGGCTCAACCTCAGAACTGCATTCGATACTGCTTGGCTAGAGGACTGGAGAGGTGAGTGGAATTCACGGTGTAGCAGTGAAATGCGTAGATATCGTGAGGAAGACCAGCGGCGAAGGCGGCTCACTGGACAGTTCCTGACGCTGATGCA	Bacteria	Verrucomicrobiota	Verrucomicrobiae	Chthoniobacterales	Chthoniobacteraceae	LD29	NA
ASV_954	CGTTGTTCGGAATTATTGGGCGTAAAGGGCGCGTAGGCGGTGCGGTAAGTCACCTGTGAAACCTCTAGGCTTAACCTAGAGCCTGCAGGCGAAACTGCCGTGCTTGAGGGTGGGAGAGGTGCGTGGAATTCCCGGTGTAGCGGTGAAATGCGTAGATATCGGGAGGAACACCTGTGGCGAAAGCGGCGCACTGGACCACTTCTGACGCTGAGGCG	Bacteria	Acidobacteriota	Acidobacteriae	Acidobacteriales	Koribacteraceae	Candidatus Koribacter	NA
ASV_955	CGTTATCCGGATTCACTGGGTTTAAAGGGTGCGTAGGTGGCTTTGTAAGTCAGTGGTGAAAGCCCGGAGCTCAACTCCGGAACTGCCATTGATACTGCTTAGCTTGAATCACGTCGAGGTGGATGGAATATTACATGTAGCGGTGAAATGCTTAGATATGTAATAGAACACCGATTGCGAAGGCAGTTCACTAGGCGTGTATTGACACTGAGGCA	Bacteria	Bacteroidota	Bacteroidia	Chitinophagales	37-13	NA	NA
ASV_957	CGTTATCCGGATTTACTGGGTTTAAAGGGTGCGTAGGCGGGTAGGTAAGTCAGTGGTGAAATCTCCGAGCTTAACTCGGAAACTGCCTTTGATACTATTTATCTTGAATATTGTGGAGGTAAGCGGAATATGTCATGTAGCGGTGAAATGCTTAGATATGACATAGAACACCTATTGCGAAGGCAGCTTACTACGCATATATTGACGCTGAGGCA	Bacteria	Bacteroidota	Bacteroidia	Chitinophagales	Chitinophagaceae	NA	NA
ASV_958	CGTTGTTCGGAATTACTGGGCGTAAAGAGTGTGTAGGCGGTGCTCCAAGTCTGTTGTGAAATCTCCCGGCTTAACTGGGAGGGTGCGGCGGAAACTGGGGTGCTAGAGGATGGGAGAGGTAAGCGGAATTCCTGGTGTAGCGGTGAAATGCGTAGATATCAGGAGGAACACCTGTGGTGTAGACAGCTTACTGGACCATTTCTGACGCTGAGACA	Bacteria	Acidobacteriota	Acidobacteriae	Bryobacterales	Bryobacteraceae	Bryobacter	NA
ASV_960	CGTTGTTCGGAGTTACTGGGCGTAAAGGGTGCGTAGGCGGCTTCTTAAGTCTGGTGTGAAATCTCCCGGCTCAACTGGGAGGGTGCGCCGGATACTGAGGGGCTAGAGTGTGGGAGAGGAAAGTGGAATTCCTGGTGTAGCGGTGAAATGCGTAGATATCAGGAGGAACACCGGTGGTGTAAACGGCTTTCTGGACCATTACTGACGCTGATGCA	Bacteria	Acidobacteriota	Acidobacteriae	NA	NA	NA	NA
ASV_961	CGTTGCTCGGAATTATTGGGCGTAAAGGGTAGGTAGGTGGTCTGATTTGTCAGGGGTGAAAGCCTTGGGCTTAACCCAAGAAGTGCCCCTGAAACGGTCAGACTCGAGTCTTGGAGAGGGTCGTGGAATTCCCGGTGTAGCGGTGAAATGCGTAGAGATCGGGAGGAACACCAGAGGCGAAGGCGGCGACCTGGACAAGCACTGACACTCAACTA	Bacteria	Bdellovibrionota	Oligoflexia	0319-6G20	NA	NA	NA
ASV_962	CGTTGTCCGGAGTTACTGGGCGTAAAGCGCACGCAGGCGGTCGCCGAAGTTTGGAGTGACAGTGCCCGGCTTAACTGGGCAAGGGCTTCGAAAACTGGACGACTTGAGGGCTTCAGAGGGACACGGAATTCCGGGTGGAGTGGTGAAATGCGTAGATATCCGGAGGAACACCGAAGGCGAAGGCAGTGTCCTGGGGAGTACCTGACGCTGAGGTG	Bacteria	NA	NA	NA	NA	NA	NA
ASV_963	CGTTGTTCGGAATTACTGGGCGTAAAGGGCGCGTAGGCGGTGTACTAAGTCAGGCGTGAAAGCCCTGGGCTCAACCCGGGAATTGCGCTTGATACTGGTACGCTCGAATCCAGGAGAGGTTGGTGGAATTCCCAGTGTAGAGGTGAAATTCGTAGAGATTGGGAAGAACACCGGTGGCGAAGGCGGCCAACTGGACTGGTATTGACGCTGAGGCG	Bacteria	Proteobacteria	Alphaproteobacteria	Azospirillales	Inquilinaceae	Inquilinus	NA
ASV_965	CGTTGTTCGGAATTACTGGGTGTAAAGGGTTCGTAGGCGGTGCAGCAAGTCGGGAGTGAAATCTATGGGCTTAACCCATAGGCTGCTTCCGAAACTGCTGTGCTTGAGTGTGGGAGAGGCGCGTGGAATTGCAGGTGTAGCGGTGAAATGCGTAGATATCTGCAGGAACACCCGTGGCGAAAGCGGCGCGCTGGACCATTACTGACGCTGAGTGA	Bacteria	Acidobacteriota	Acidobacteriae	Subgroup 2	NA	NA	NA
ASV_966	CGTTGTCCGGAGTTACTGGGCGTAAAGGGCCCGCAGGCGGAACGGGGCGTTTGCTGTGACAGCGCGTGGCTAAACTGCGCGAGGATAGCAAAGACGGCCGTTCTTGAGGGCCAGAGAGGGACCTGGAAGTCCGGGTGGAGCGGTGAAATGCGTAGAGATCCGGAGGAACACCGAAAGCGAAGGCAGGGTCCTGGCTGGCACCTGACGCTCGTGGG	Bacteria	Chloroflexi	Ktedonobacteria	Ktedonobacterales	Ktedonobacteraceae	HSB OF53-F07	NA
ASV_968	CGTTATTCGGATTAACTGGGTGTAAAGGGTGTGTAGACGGCATATTAAGTTCGTTGTTAAATCCATCGGCCTAACTGATGGCTTGCGATGAAAACTGATACGCTTGAGGATGGAAGAGAGAAGTGGAATTCTCGGAGTAGCGGTAAAATGCGTAGATCTCGAGAGGAACACCGATGGCGAAGGCAGCTTCTTGGTCCATTTCTGACGTTGATACA	Bacteria	Dependentiae	Babeliae	Babeliales	NA	NA	NA
ASV_971	CGTTGCTCGGAATCACTGGGCGTAAAGCGCACGTAGGCGGATTGTTAAGTCAGGGGTGAAATCCTGGAGCTCAACTCCAGAACTGCCTTTGATACTGGCGATCTCGAGTCCGGGAGAGGTGAGTGGAACTGCGAGTGTAGAGGTGAAATTCGTAGATATTCGCAAGAACACCAGTGGCGAAGGCGGCTCACTGGCCCGGTACTGACGCTGAGGTG	Bacteria	Proteobacteria	Alphaproteobacteria	Rhizobiales	Xanthobacteraceae	NA	NA
ASV_973	CGTTGTCCGGAGTTACTGGGCGTAAAGCGTCCGCAGGCGGTTCTGCGCGTTTCCGGTGCCAGCCCTCGGCTTAACTGAGGGAGTGCCGGGAAGACGGCAGGACTCGAGGGCCTCAGAGGGACATAGAATTCCGGGTGGAGTGGTGAAATGCGTAGAGATCCGGAGGAATACCAATGGCGCAGGCAGTGTCCTGGGAGGCCACTGACGCTGAGGGA	Bacteria	Chloroflexi	Ktedonobacteria	Ktedonobacterales	Ktedonobacteraceae	1921-2	NA
ASV_974	CGTTGTTCGGAATTACTGGGCGTAAAGAGTGTGTAGGCGGTTCTCTAAGTTCGGTGTGAAATCTCCCGGCTTAACTGGGAGGGTGCGCCGGAAACTGGAGGGCTTGAGTATGGGAGAGGAAAGCGGAATTCCTGGTGTAGCGGTGAAATGCGTAGATATCAGGAGGAACACCTGCGGTGTAGACAGCTTTCTGGACCATCACTGACGCTGAGACA	Bacteria	Acidobacteriota	Acidobacteriae	Bryobacterales	Bryobacteraceae	Bryobacter	NA
ASV_975	CGTTGTTCGGAATTACTGGGTGTAAAGGGTTCGTAGGCGGTGTGGCAAGTCGGGAGTGAAATTTCTGGGCTCAACTCAGAGACTGCTTCCGAAACTGCTGTGCTGGAGTGTGGGAGAGGCGCGTGGAATTGCAGGTGTAGCGGTGAAATGCGTAGATATCTGCAGGAACACCCGTGGCGAAAGCGGCGCGCTGGACCACTACTGACGCTGAGGAA	Bacteria	Acidobacteriota	Acidobacteriae	Subgroup 2	NA	NA	NA
ASV_976	CGTTGTTCGGAGTTACTGGGCGTAAAGGGTGTGTAGGCGGCTTGTTAAGTTCCGTGTGAAATCTCCCGGCTCAACCGGGAGGGTGCGCGGAAAACTGGCGGGCTAGAGTGCGGGATGGGAGAGTGGAATTCCTGGTGTAGCGGTGAAATGCGTAGATATCAGGAGGAACACCGGTGGTGTAGACGGCTCTCTGGACCGTAACTGACGCTGATAAC	Bacteria	Acidobacteriota	Acidobacteriae	Solibacterales	Solibacteraceae	Candidatus Solibacter	NA
ASV_977	CGTTAGGCGGAATCACTGGGCTTAAAGCGTGTGTAGGCGGATTGGTAAGTACCTTGTGAAATCCCACGGCTTAACCGTGGAACTGCTTGGTATACTGCTCGTCTTGAGCCAACTAGGGGCTACCGGAACAAATGGTGGAGCGGTGAAATGCGTAGATATCATTTGGAACGCCAATGGTGAAAACAGGTAGCTGGGGTTGTGCTGACGCTGAGACA	Bacteria	Planctomycetota	Phycisphaerae	Tepidisphaerales	WD2101 soil group	NA	NA
ASV_978	CGTTGTTCGGAATTACTGGGCGTAAAGGGCGTGTAGGCGGTGTGGTAAGTTGGGCGTGAAATCCCCGGGCTTAACCCGGGGGGGCCGTTCAAGACTGCCATGCTAGGGTGCGGGAGAGGGCAGTGGAATTCCCGGTGTAGCGGTGAAATGCGTAGATATCGGGAGGAACACCTGCGGCGAAGGCGGCTGCCTGGACCGTAACCGACGCTGAGGCG	Bacteria	Acidobacteriota	Acidobacteriae	Subgroup 13	NA	NA	NA
ASV_979	GCGTTGTTCGGAATTACTGGGCGTAAAGGGTGCGTAGGCGGTCCGCTAAGTTAGATGTGAAAACTCTGGGCTCAACCCAGAGCCTGCATCTAATACTGACGGGCTAGAGTTCTGGAGGGGGTAGCGGAATTCCTGGTGTAGCGGTGAAATGCGTAGATATCAGGAGGAACACCGGTGGCGAAGGCGGCTACCTGGACAGAGTCTGACGCTGAGGC	Bacteria	Acidobacteriota	Subgroup 5	NA	NA	NA	NA
ASV_980	CGTTGTTCGGAATTATTGGGCGTAAAGGGCGCGTAGGCGGTGCGGTAAGTCTGTGGTGAAATCTCTGGGCTCAACTCAGAGTCTGCCACGGAAACTGCCGTGCTGGAGTGTGGGAGAGGTGAGTGGAATTCCCGGTGTAGCGGTGAAATGCGTAGATATCGGGAGGAACACCTGTGGCGAAAGCGGCTCACTGGACCATAACTGACGCTGATGCG	Bacteria	Acidobacteriota	Acidobacteriae	Acidobacteriales	NA	NA	NA
ASV_981	CGTTGCTCGGAATTATTGGGCGTAAAGGGTAGGTAGGTGGTCTCCTTTGTCTGGGGTGAAAGCCTTGGGCTTAACTCAAGAAGTGCCCCAGAAACGGGGAGACTGGAGTCCTGGAGAGGGTCGTGGAATTCCCGGTGTAGCGGTGAAATGCGTAGAGATCGGGAGGAACACCAGAGGCGAAAGCGGCGACCTGGACAGGCACTGACACTCAACTA	Bacteria	Bdellovibrionota	Oligoflexia	0319-6G20	NA	NA	NA
ASV_982	CGTTGCTCGGATTGACTGGGCGTAAAGGGCGCGTAGGCGGTTTGCATAGTCAGACGTGAAATTCCTGGGCTTAACCTGGGGGCTGCGTTTGATACATGCAGGCTTGAGTTCGGAAGAGGGTCGTGGAATTCCCAGTGTAGAGGTGAAATTCGTAGATATTGGGAAGAACACCGGTGGCGAAGGCGGCGACCTGGTCCGATACTGACGCTGAGGCG	Bacteria	Proteobacteria	Alphaproteobacteria	Acetobacterales	Acetobacteraceae	NA	NA
ASV_983	CGTTATTCGGAATTATTGGGCGTAAAGGGCGCGTAGGCGGCTGGGTAAGTCAAAGGTGAAATCCCTCGGCTCAACTGAGGAACTGCCTTTGAAACTGCCTAGCTCGAGGCCGGGAGGGGGTAGCGGAATTCCCAGTGTAGCGGTGAAATGCGTAGATATTGGGAGGAACACCAGTGGCGAAGGCGGCTACCTGGACCGGTTCTGACGCTGATGCG	Bacteria	Acidobacteriota	Thermoanaerobaculia	Thermoanaerobaculales	Thermoanaerobaculaceae	Subgroup 10	NA
ASV_984	CGTTGTTCGGAATTATTGGGCGTAAAGGGCGCGTAGGCGGTGCGGAAAGTCACCTGTGAAATCTCCTGGCTCAACTGGGAGCTTGCAGGCGAAACTGCCGTGCTGGAGTGTGGGAGAGGTGCGTGGAATTCCCGGTGTAGCGGTGAAATGCGTAGATATCGGGAGGAACACCTGTGGCGAAAGCGGCGCACTGGACCACAACTGACGCTGAGGCG	Bacteria	NA	NA	NA	NA	NA	NA
ASV_985	CGTTAATCGGAATTACTGGGCGTAAAGCGTGCGCAGGCGGTTTGCTAAGCTTGATGTGAAAGCCCCGGGCTTAACCTGGGAATGGCATTGAGGACTGGCAGGCTAGAGTGTGGCAGAGGGGGGTGGAATTCCACGGTGTAGCAGTGAAATGCGTAGAGATGTGGAGGAACACCGATGGCGAAGGCAGCCCCCTGGGCTAACACTGACGCTCAGGC	Bacteria	Proteobacteria	Gammaproteobacteria	Burkholderiales	NA	NA	NA
ASV_986	CGTTGTTCGGAATTACTGGGCGTAAAGCGCGCGCAGGCGGTCTTCCAAGTCAGTGGTGAAAGCCCGGAGCTCAACTCCGGAACTGCCATTGAAACTGTTGGACTTGAGGATGAGAGAGGTGAGTGGAATTCCCAGTGTAGAGGTGAAATTCGTAGATATTGGGAAGAACACCGGTGGCGAAGGCGGCTCACTGGCTCATTACTGACGCTCAGGCG	Bacteria	NA	NA	NA	NA	NA	NA
ASV_987	CGTTAATCGGAATTACTGGGCGTAAAGCGCATGTAGGCTGATATTTAAGTCGGTTGTGAAATCCCCGGGCTTAACCTGGGAATTGCATTCGATACTGAATATCTGGAGTATGGTAGAGGAAAGTGGAATTCCCGGTGTAGCGGTGAAATGCGTAGATATCGGGAGGAACACCAGTGGCGAAGGCGGCTTTCTGGACCAATACTGACGCTAAAGTG	Bacteria	NA	NA	NA	NA	NA	NA
ASV_988	CGTTGTCCGGAATTACTGGGCGTAAAGAGCTTGTAGGCGGTTTGTCACGTCGATTGTGAAAATTCACGGCTCAACCGTGGACCTGCAGTCGATACGGGCAGACTAGAGTACTTCAGGGGAGACTGGAATTCCTGGTGTAGCGGTGAAATGCGCAGATATCAGGAGGAACACCGGTGGCGAAGGCGGGTCTCTGGGAAGTAACTGACGCTGAGAAG	Bacteria	Actinobacteriota	Actinobacteria	Corynebacteriales	Nocardiaceae	Nocardia	NA
ASV_989	CGTTGCCCGGATTTATTGGGCGTAAAGGGCGCGTAGGCGGCTCTGCACGTCCGTTGTGAAATCGCCCGGCTCAACTGGGCGGGGTCAGCGGATACGGCCGAGCTTGAGCAAGCTAGGGGGCAATGGAATTCCCGGTGTAGTGGTGGAATGCGTAGATATCGGGAGGAACACCAGTGGCGAAGGCGGTTGCCTGGGGCTTTGCTGACGCTGATGCG	Bacteria	Chloroflexi	TK10	NA	NA	NA	NA
ASV_990	CGTTGTTCGGAATTACTGGGTGTAAAGGGTTCGTAGGCGGTGCGGCAAGTTGGGAGTGAAATCTCTGGGCTTAACCCAGAGGCTGCTTCCAAAACTGCTGTGCTTGAGTGTGGGAGAGGCGCGTGGAATTGCAGGTGTAGCGGTGAAATGCGTAGATATCTGCAGGAACACCCGTGGCGAAAGCGGCGCGCTGGACCACAACTGACGCTGAGGAA	Bacteria	Acidobacteriota	Acidobacteriae	Subgroup 2	NA	NA	NA
ASV_991	CGTTGCTCGGAATTACTGGGCGTAAAGGGTCCGTAGGCGGTGTGGCAAGTCGGAAGTGAAATCTCTGGGCTTAACTCAGAGGCTGCTCCCGAAACTGCTGCGCTAGAGTGCGAGAGAGGCGAGTGGAATTGCGGGTGTAGCGGTGAAATGCGTAGATATCCGCAGGAACATCCGAGGCGAAAGCGGCTCGCTGGATCGCAACTGACGCTGAGGGA	Bacteria	Acidobacteriota	Acidobacteriae	Subgroup 2	NA	NA	NA
ASV_992	TGTTATCCGGAATCACTGGGCGTAAAGCGTCTGTAGGTGGTTTAATAAGTCAACTGTTAAATCTTGAGGCTCAACCTCGAAACCGCAGTCGAAACTATTAGACTAGAGTATAGTAGGGGTAAAGGGAATTTCCAGTGGAGCGGTGAAATGCGTAGAGATTGGAAAGAACACCGATGGCGAAGGCACTTTACTGGGCTATTACTAACACTGAGAGA	Bacteria	Cyanobacteria	Cyanobacteriia	Chloroplast	NA	NA	NA
ASV_993	CGTTGTCCGGAATCATTGGGCGTAAAGAGCGTGTAGGCGGCTCGGTAAGTCCGCTGTGAAAGTCCAGGGCTCAACCCTGGAAAGCCGGTGGAAACTGTCGGGCTAGAGTCCGGAAGAGGCGAGTGGAATTCCTGGTGTAGCGGTGAAATGCGCAGATATCAGGAGGAACACCAATGGCGAAGGCAGCTCGCTGGGACGGTACTGACGCTGAGACG	Bacteria	Actinobacteriota	Thermoleophilia	Solirubrobacterales	Solirubrobacteraceae	Conexibacter	NA
ASV_994	CGTTGTTCGGAATTACTGGGCGTAAAGGGCGCGCAGGCGGCTCTGAAAGTCAGATGTGAAAGCCCCGGGCTTAACCTGGGAATTGCATTTGATACTCTGGAGCTTGAGTACGGGAGAGGATAGTGGAATTCCCAGTGTAGAGGTGAAATTCGTAGATATTGGGAAGAACACCGGTGGCGAAGGCGGCTATCTGGACCGTAACTGACGCTGAGGCG	Bacteria	NA	NA	NA	NA	NA	NA
ASV_995	CGTTGTTCGGAATCATTGGGCGTAAAGCGTGTGCAGGTGGCTTTGTAAGTTGGATGTGAAAGCCTTGGGCTTAACCCAAGAAGTGCATTCAAAACTACAGAGCTTGAGTATGGAAGAGGGTCGTGGAATTCCTGGTGTAGTGGTGAAATACGTAGATATCAGGAGGAACACCGGTGGCGAAGGCGGCGACCTGGTCCTATACTGACACTCATACA	Bacteria	Bdellovibrionota	Bdellovibrionia	Bdellovibrionales	Bdellovibrionaceae	Bdellovibrio	NA
ASV_996	CGTTGTCCGGATTTATTGGGCGTAAAGAGCTCGTAGGCGGTTTGATTAGTCGGGTGTGAAACCTCCAGGCTCAACCTGGAGCCGCCACTCGATACTGTCATGACTAGAATTCGGTAGGGGACCACGGAATTCCTGGTGTAGCGGTGAAATGCGCAGATATCAGGAGGAACACCAGCAGCGAAGGCGGTGGTCTGGGCCGACATTGACGCTGAGGA	Bacteria	Actinobacteriota	NA	NA	NA	NA	NA
ASV_997	CGTTGTTCGGAGTTACTGGGCGTAAAGGGTGTGTAGGCGGTTGGATAAGAGTGGTGTGAAATCTCCCGGCTTAACTGGGAGGGTGCGCTACAGACTGTCTGACTAGAGTGTGGGATGGGAGAGTGGAATTCCTGGTGTAGCGGTGAAATGCGTAGATATCAGGAGGAACACCGGTGGTGTAGACGGCTCTCTGGACCATAACTGACGCTGAGACA	Bacteria	Acidobacteriota	Acidobacteriae	Solibacterales	Solibacteraceae	Candidatus Solibacter	NA
ASV_998	CGTTGTTCGGAATTACTGGGCGTAAAGCGCGTGTAGGCGGTTGTCCAAGTTGGATGTGAAAGCCTTGAGCTTAACTCAAGAAATGCATTCAGGACTGGATGACTAGAGGACCGGAGAGGATAGTGGAATTCCCAGTGTAGTGGTGAAATACGTAGAGATTGGGAAGAACACCAGTGGCGAAGGCGGCTATCTGGACGGTTTCTGACGCTAAGACG	Bacteria	Proteobacteria	Alphaproteobacteria	Reyranellales	Reyranellaceae	Reyranella	NA
ASV_1000	CGTTGTTCGGAATTACTGGGCGTAAAGGGCTCGTAGGTGGCCAACTAAGTCAGACGTGAAATCCCTCGGCTTAACCGGGGAACTGCGTCTGATACTGGATGGCTTGAGGTTGGGAGAGGGATGCGGAATTCCAGGTGTAGCGGTGAAATGCGTAGATATCTGGAGGAACACCGGTGGCGAAGGCGGCATCCTGGACCAATTCTGACGCTGAGGAG	Bacteria	NA	NA	NA	NA	NA	NA
ASV_1001	CGTTGTCCGAAGTTACTGGGCGTAAAGCGCGCGTAGGTGGGTTGGCAAGTCCGCTGTGAAAGCCCGGAGCTTAACTCCGGAGGGTCGGTGGATACTGCCAGTCTTGAAGGTGCTAGGGGGAAGTGGAATTACCGGTGTAGCGGTGAAATGCGTAGATATCGGTAGGAACACCAGTGGCGAAGGCGGCTTCCTGGGGCATTCTTGACGCTGAGGCG	Bacteria	Armatimonadota	Chthonomonadetes	Chthonomonadales	Chthonomonadaceae	Chthonomonas	NA
ASV_1002	CGTTGTTCGGAATTACTGGGCGTAAAGCGTGTGTAGGCGGCCATGTAAGTCGGATGTGAAAGCCCTGGGCTCAACCCAGGAAGTGCACTCGATACTGCGTGGCTTGAGTACCGGAGAGGTTGGTGGAATTCTCGGTGTAGAGGTGAAATTCGTAGATATCGAGAGGAACACCGGTGGCGAAGGCGGCCAACTGGACGAGTACTGACGCTGAGACA	Bacteria	Myxococcota	Polyangia	Polyangiales	Polyangiaceae	Pajaroellobacter	NA
ASV_1003	CGTTGTTCGGAATTATTGGGCGTAAAGGGTGCGTAGGCGGTTTGATAAGTCATCTGTGAAATCTATGGGCTCAACCCATAGTCTGCAGGCGAAACTGTCGGGCTTGAGTATGGGAGAGGTGAGTGGAATTTCCGGTGTAGCGGTGAAATGCGTAGATATCGGAAGGAACACCTGTGGCGAAAGCGGCTCACTGGACCATTACTGACGCTGAGGCA	Bacteria	Acidobacteriota	Acidobacteriae	Acidobacteriales	Acidobacteriaceae (Subgroup 1)	NA	NA
ASV_1004	CGTTAATCGGAATTACTGGGCGTAAAGCGTGCGTAGACGGTCGTGCAAGTCGGGTGTGAAAGCCCCGGGCTCAACCCGGGAATTGCATTCGAGACTGCATGGCTAGGGTGCGGAAGAGGGAAGCGGAATTTCCGGTGTAGCGGTGAAATGCGTAGATATCGGAAGGAACACCAGTGGCGAAAGCGGCTTCCTGGTCCGACACCGACGTTCAGGCA	Bacteria	Proteobacteria	Gammaproteobacteria	Gammaproteobacteria Incertae Sedis	Unknown Family_4	Acidibacter	NA
ASV_1005	CGTTGTCCGGAATTATTGGGCGTAAAGGGCATGCAGGCGGTCTGCTAAGTTCGGGGTGAAAGTCACCAGCTTAACTGGTGAAGGACTTCGGAAACTGGTGGACTTGAGAGCGAGAGAGGGACCTGGAACTCCGGGTGGAGCGGTGAAATGCGTAGAGATCCGGAAGAACACCAAAGGCGAAGGCGGGGTCCTGGCTCGTTTCTGACGCTGAGGTG	Bacteria	Chloroflexi	Ktedonobacteria	Ktedonobacterales	Ktedonobacteraceae	FCPS473	NA
ASV_1006	CATTAATCGGATTTATTGGGCGTAAAGGGCGCGTAGGCGGGTTTGTAAGTCAGATGTGAAATTCCGAAGCTCAACTTCGGAGCTGCATTTGAAACTGCAAGTCTTGAGGGAAGGCGGAGAAAATGGAATTCCACGTGTAGCGGTGAAATGCGTAGATATGTGGAAGAACACCGGTGGCGAAAGCGATTTTCTAGCTTCTTCCTGACGCTGAGGCG	Bacteria	NA	NA	NA	NA	NA	NA
ASV_1007	CGTTGCTCGGAATTACTGGGCGTAAAGGGTCCGTAGGCGGTGTGGCAAGTCGGAAGTGAAATCTCTGGGCTTAACCCAGAGGCTGCTCCCGAAACTGCTATGCTAGAGTGCGAGAGAGGCGAGTGGAATTGCGGGTGTAGCGGTGAAATGCGTAGATATCCGCAGGAACATCCGAGGCGAAAGCGGCTCGCTGGATCGCAACTGACGCTGAGGGA	Bacteria	Acidobacteriota	Acidobacteriae	Subgroup 2	NA	NA	NA
ASV_1008	CGTTGCTCGGAATCACTGGGCGTAAAGCGCACGTAGGCGGCTTGCTAAGTCAGGGGTGAAATCCTGGAGCTCAACTCCAGAACTGCCTTTGATACTGGCGAGCTCGAGTCCGGGAGAGGTGAGTGGAACTCCGAGTGTAGAGGTGAAATTCGTAGATATTCGGAAGAACACCAGTGGCGAAGGCGGCTCACTGGCCCGGTACTGACGCTGAGGTG	Bacteria	Proteobacteria	Alphaproteobacteria	Rhizobiales	Xanthobacteraceae	NA	NA
ASV_1009	CGTTGTTCGGAATTACTGGGCGTAAAGAGTGTGTAGGCGGTGTTCCAAGTCTGGTGTGAAATCTCCCGGCTCAACTGGGAGGGTGCGCCGGAAACTGGGATGCTAGAGTGTGGGAGAGGTAAGCGGAATTCCTGGTGTAGCGGTGAAATGCGTAGATATCAGGAGGAACACCTGTGGTGTAGACAGCTTACTGGACCACGACTGACGCTGAGACA	Bacteria	Acidobacteriota	Acidobacteriae	Bryobacterales	Bryobacteraceae	Bryobacter	NA
ASV_1010	CGTTGTTCGGATTGACTGGGCGTAAAGGGCGTGTAGGCGGTCGGCCAAGTCTGATGTGAAAGCCCGGGGCTCAGCTCCGGAAGGGCGTCGGAAACTAGCTGGCTGGAGCGCGATAGAGGAGGGTGGAATTCCTGGTGTAGCGGTGAAATGCGTAGATATCAGGAGGAACACCGGCGGCGAAGGCGGCCCTCTGGATCGTTGCTGACGCTGAGACG	Bacteria	RCP2-54	NA	NA	NA	NA	NA
ASV_1012	CGTTGTCCGGATTTACTGGGCGTAAAGAGCGCGTAGGCGGCCCGGCTTGTCGGGTGGGAAAGGCGTGGGCTCAACCCACGGAGGTCACCCGAAACGGTGGGGCTGCGAGGGCAGTAGAGGAAGGTGGAATTCCGGGTGTAGTGGTGAAATGCGTAGAGATCCGGAGGAACACCGGTGGCGAAGGCGGCCTTCTGGGCTGGCCCTGACGCTGAGGC	Bacteria	Chloroflexi	SHA-26	NA	NA	NA	NA
ASV_1013	CGTTATCCGGATTCACTGGGTTTAAAGGGTGTGTAGGCGGGCATTTAAGTCAGTGGTGAAATCTCCAGGCTCAACCTGGAAACTGCCATTGATACTATTTGCCTTGAATACTGTTGAGGTGGGCGGAATATGTCATGTAGCGGTGAAATGCATAGATATGACATAGAACACCAATTGCGAAGGCAGCTCACTAAGCAGGCATTGACGCTGAGGCA	Bacteria	Bacteroidota	Bacteroidia	Chitinophagales	Chitinophagaceae	NA	NA
ASV_1014	CATTAATCGGATTTATTGGGCGTAAAGGGCGCGTAGGCGGAAGGATAAGTCAGATGTGAAATTCCGAGGCTCAACCTCGGAGCTGCATTTGAAACTATCCATCTAGAGGGTTGGCGGAGAAAATGGAATTCCACAAGTAGCGGTGAAATGCGTAGATATGTGGAAGAACACCGGTGGCGAAGGCGGTTTTCTAGCTTACACCTGACGCTGAGGCG	Bacteria	Verrucomicrobiota	Chlamydiae	Chlamydiales	NA	NA	NA
ASV_1015	CGTTGTTCGGAATTATTGGGCGTAAAGGGCGCGTAGGCGGTGCGGTAAGTCACCTGTGAAACCTCCGGGCTCAACTCGGAGCCTGCAGGCGAAACTGCCGTGCTGGAGTGTGGGAGAGGTGAGTGGAATTCCCGGTGTAGCGGTGAAATGCGTAGATATCGGGAGGAACACCTGTGGCGAAAGCGGCTCACTGGACCACAACTGACGCTGAGGCG	Bacteria	Acidobacteriota	Acidobacteriae	Acidobacteriales	Koribacteraceae	Candidatus Koribacter	NA
ASV_1016	CGTTGTTCGGAATTACTGGGCGTAAAGCGCGCGCAGGCGGTCTTTCAAGTCAGTGGTGAAAGCCCGGAGCTCAACTCCGGAATTGCCATTGAAACTGTCAGACTTGAGGATGAGAGAGGTGAGTGGAATTCCCAGTGTAGAGGTGAAATTCGTAGATATTGGGAAGAACACCGGTGGCGAAGGCGGCTCACTGGCTCATATCTGACGCTCAGGCG	Bacteria	NA	NA	NA	NA	NA	NA
ASV_1018	CGTTGTCCGGAATCATTGGGCGTAAAGCGCTCGTAGGTGGATCGGTAAGTCTGCAAAGAAAGACCCGGGCTCAACTCGGGGAACGGTGTAGATACTACCGATCTTGAGGCAATCAGAGGATGATGGAATTCCCGGTGTAGCGGTGAAATGCGTAGATATCGGGAGGAACACCAGTGGCGAAGGCGATCATCTGGGGTTGTTCTGACACTGAGGAG	Bacteria	WPS-2	NA	NA	NA	NA	NA
ASV_1019	CGTTATTCGGAATTACTGGGCTTAAAGGGTGCGTAGGCTGCGCGGAAAGTTGGGTGTGAAATCCCTCGGCTCAACCGAGGAACTGCGCTCAAAACTACCGTGCTCGAGGGAGACAGAGGTGAGCGGAACTTAGGGTGGAGCGGTGAAATGCGTTGATATCCTAAGGAACACCCGTGGCGAAAGCGGCTCACTGGGTCTCTTCTGACGCTGAGGCA	Bacteria	Planctomycetota	Planctomycetes	Pirellulales	Pirellulaceae	NA	NA
ASV_1021	CGTTGTTCGGAGTTACTGGGCGTAAAGGGTGCGTAGGCGGCTTTTTAAGTTTGGTGTGAAATCTCCCGGCTCAACCGGGAGGGTGCGCCGAATACTGAGAGGCTAGAGTGTCGGAGAGGTAAGTGGAATTCCTGGTGTAGCGGTGAAATGCGTAGATATCAGGAGGAACACCGGTGGTGTAAACGGCTTACTGGACGATAACTGACGCTGATGCA	Bacteria	Acidobacteriota	Acidobacteriae	NA	NA	NA	NA
ASV_1022	CGTTATCCGGATTTATTGGGTTTAAAGGGTGCGTAGGCGGCCTTGTAAGTCAGGGGTGAAAGACGGTAGCTTAACTATCGCAGTGCCCTTGATACTGCAGGGCTTGAATGTACTAGAGGTAGGCGGAATGTGACAAGTAGCGGTGAAATGCATAGATATGTCACAGAACACCAATTGCGAAGGCAGCTTACTATGGTATGATTGACGCTGAGGCA	Bacteria	Bacteroidota	Bacteroidia	Sphingobacteriales	Sphingobacteriaceae	Mucilaginibacter	NA
ASV_1023	CGTTGTTCGGAATTATTGGGCGTAAAGGGCGCGTAGGCGGTGCTGTAAGTCTGTGGTGAAATCTCTGGGCTCAACTCAGAGTCTGCCATAGAAACTGCAGTGCTGGAGTGTGGGAGAGGTGAGTGGAATTCCCGGTGTAGCGGTGAAATGCGTAGATATCGGGAGGAACACCTGTGGCGAAAGCGGCTCACTGGACCACAACTGACGCTGATGCG	Bacteria	Acidobacteriota	Acidobacteriae	Acidobacteriales	NA	NA	NA
ASV_1024	CGTTATTCGGAATTATTGGGCGTAAAGCGTGCGTAGGCGGATTCGTAAGTCGGGGTTGAAATATCCGGGCTCAACTCGGGGCACGGCCTCGATACTGCGAATCTCGAGTCGAGAAGAGGGTAGTGGAATTCCCGGTGTAGCGGTGAAATGCGTAGATATCGGGAGGAACACCAGTGGCGAAGGCGGCTACCTGGTCTTGCACTGACGCTGAGGCA	Bacteria	NA	NA	NA	NA	NA	NA
ASV_1025	CGTTGTTCGGAATTACTGGGCGTAAAGCGCGCGCAGGCGGTTCTCCAAGTCAGTGGTGAAAGCCCGGAGCTCAACTCCGGAATTGCCATTGAAACTGTTGAACTTGAGGACGAGAGAGGTGAGTGGAATTCCCAGTGTAGAGGTGAAATTCGTAGATATTGGGAAGAACACCGGTGGCGAAGGCGGCTCACTGGCTCGTTTCTGACGCTCAGGCG	Bacteria	Proteobacteria	Alphaproteobacteria	NA	NA	NA	NA
ASV_1026	CGTTATTCGGAATTATTGGGCGTAAAGGGTGTGTAGACGGCATATTAAGTCAACTGTTAAATTCTCCGGCCTAACTGGGGATCAGCGGTAGAAACTGATGTGCTAGAGGATGAAAGAGAGAAGTGGAATTCTCGGAGTAGCGGTAAAATGCGTAGATCTCGAGAGGAACACCGATGGCGAAGGCAGCTTCTTGGTTCATTCCTGACGTTGAGACA	Bacteria	Dependentiae	Babeliae	Babeliales	NA	NA	NA
ASV_1028	CGTTGTCCGGAGTTACTGGGCGTAAAGGGCGCGCAGGCGGCCTTCCATGTGTGCGGTGAAAGCTCCTGGCTTAACTAGGAGAGGTCCGTGCAAACGGGGAGGCTTGAGCGTCGGAGAGGGGCATGGAATTCCGGGTGGAGCGGTGAAATGCGTAGAGATCCGGAGGAACACCAATGGCGAAGGCAGTGCCCTGGCCGACGGCTGACGCTCAGGCG	Bacteria	Chloroflexi	Ktedonobacteria	Ktedonobacterales	JG30-KF-AS9	NA	NA
ASV_1029	CGTTGTCCGGATTTATTGGGCGTAAAGGGCTCGTAGGCGGCTTGTCGCGTCGGGAGTGAAAGCCCGCTGCTCAACGGCGGGTCTGCTTCCGGTACGGGCAGGCTGGAGTGTGGCAGGGGAGACTGGAATTCCTGGTGTAGCGGTGGAATGCGCAGATATCAGGAGGAACACCGGTGGCGAAGGCGGGTCTCTGGGCCATCACTGACGCTGAGGAG	Bacteria	Actinobacteriota	Actinobacteria	Catenulisporales	Actinospicaceae	Actinospica	NA
ASV_1030	CGTTATTCGGAATCACTGGGCTTAAAGGGCGCGTAGGCGGGCGGTCAAGTCAGAGGTGAAAGCCCACGGCTCAACCGTGGAAGTGCCCCTGATACTGGCCGTCTCGAGGGAGGTAGGGGCGTGCGGAACTTCCGGTGGAGCGGTGAAATGCGTAGATATCGGAAGGAACACCGGTGGCGAAAGCGGCGCGCTGGACCTCTTCTGACGCTGAGGCG	Bacteria	NA	NA	NA	NA	NA	NA
ASV_1033	CGTTGTTCGGAATTACTGGGTGTAAAGGGTTCGTAGGCGGTGTAGCAAGTCGGGAGTGAAATCTCTGGGCTTAACCCAGAGGCTGCTTCCGAAACTGCTGTGCTGGAGTGTGGGAGAGGCGCGTGGAATTGCAGGTGTAGCGGTGAAATGCGTAGATATCTGCAGGAACACCCGTGGCGAAAGCGGCGCGCTGGACCACTACTGACGCTGAGGAA	Bacteria	Acidobacteriota	Acidobacteriae	Subgroup 2	NA	NA	NA
ASV_1034	CGTTGTTCGGAATTATTGGGCGTAAAGGGCGCGTAGGCGGCGCGGTAAGTCACCTGTGAAATCTCCAAGCTTAACTTGGAGCCTGCAGGCGAAACTGCCGTGCTGGAGTATGGGAGAGGTGCGTGGAATTCCCGGTGTAGCGGTGAAATGCGTAGATATCGGGAGGAACACCTGTGGCGAAAGCGGCGCACTGGACCATAACTGACGCTGAGGCG	Bacteria	Acidobacteriota	Acidobacteriae	NA	NA	NA	NA
ASV_1035	CGTTAGGCGGAATCACTGGGCTTAAAGCGTGTGTAGGCGGATTCCTAAGTACCTTGTGAAATCCCACGGCTCAACCGTGGAACTGCTTGGTATACTGGGTGTCTTGAGCCACTTAGGGGCGACTGGAACAAATGGTGGAGCGGTGAAATGCGTAGATATCATTTGGAACGCCAATGGTGAAAACAGGTCGCTGGGAGTGTGCTGACGCTGAGACA	Bacteria	Planctomycetota	Phycisphaerae	Tepidisphaerales	WD2101 soil group	NA	NA
ASV_1036	CGTTGTTCGGATTTACTGGGCGTAAAGGGCGCGTAGGCGGGCGATTAAGTCAGGGGTGAAATCCCAAGGCTCAACCTTGGAACTGCCTTTGATACTGATTGTCTTGAGTCCGGGAGAGGTGAGTGGAACTGCGAGTGTAGAGGTGAAATTCGTAGATATTCGCAAGAACACCAGTGGCGAAGGCGGCTCACTGGCCCGGAACTGACGCTGAGGCG	Bacteria	Proteobacteria	Alphaproteobacteria	Rhizobiales	Beijerinckiaceae	1174-901-12	NA
ASV_1039	CGTTGTTCGGAATTACTGGGCGTAAAGGGCGCGTAGGCGGCTTGCTAAGTCAGACGTGAAATCCCATGGCTCAACCATGGAACTGCGTCTGATACTGGCGAGCTTGAATCCGGGAGAGGGATGCGGAATTCCAGGTGTAGCGGTGAAATGCGTAGATATCTGGAGGAACACCGGTGGCGAAGGCGGCATCCTGGACCGGCATTGACGCTGAGGCG	Bacteria	Acidobacteriota	Vicinamibacteria	Vicinamibacterales	Vicinamibacteraceae	NA	NA
ASV_1040	CGTTGTTCGGAATTATTGGGCGTAAAGGGCGCGTAGGCGGTGCGGTAAGTCTGATGTGAAATCTCCGGGCTCAACTCGGAGCGTGCATCAGAAACTGCCGTGCTTGAGTGTGGGAGAGGTGAGTGGAATTCCCGGTGTAGCGGTGAAATGCGTAGATATCGGGAGGAACACCTGTGGCGAAAGCGGCTCACTGGACCACAACTGACGCTGATGCG	Bacteria	Acidobacteriota	Acidobacteriae	Acidobacteriales	Koribacteraceae	Candidatus Koribacter	NA
ASV_1041	CGTTGTTCGGATTCACTGGGCGTAAAGGGTGCGTAGGTGGCAGGGTAAGTTTGATGTGAAATCTCCGGGCTTAACCCGGAAACTGCATTGAATACTATCCTGCTTGAGGATTGGAGGGGGGACTGGAATTCTCGGTGTAGCAGTGAAATGCGTAGATATCGAGAGGAACACCAGTGGCGAAGGCGAGTCCCTGGACAATACCTGACACTGAGGCA	Bacteria	Verrucomicrobiota	Verrucomicrobiae	Pedosphaerales	Pedosphaeraceae	Pedosphaera	NA
ASV_1042	CGTTGTTCGGAGTTACTGGGCGTAAAGGGTGCGTAGGCGGCTGTTTAAGTTTGGTGTGAAATCTCCCGGCTCAACCGGGAGGGTGCGCCGAATACTGAGCGGCTAGAGTGCGGGAGAGGAAAGTGGAATTCCTGGTGTAGCGGTGAAATGCGTAGATATCAGGAGGAACACCGGTGGTGTAAACGGCTTTCTGGACCGTAACTGACGCTGAGGCA	Bacteria	Acidobacteriota	Acidobacteriae	NA	NA	NA	NA
ASV_1046	CGTTATTCGGAATTATTGGGCGTAAAGCGCTCGTAGGCGGGACGAGAAGTCCGTGTATAAAGACCTGGGCTCAACTCAGGGAAAGGCACGGATACTCTCGTTCTTGAGGCAATCAGAGGGTGATGGAATTCCCGGTGTAGCGGTGAAATGCGTAGATATCGGGAGGAACACCAGTGGCGAAGGCGATCACCTGGGGTTGTTCTGACGCTGAGGAG	Bacteria	WPS-2	NA	NA	NA	NA	NA
ASV_1047	CGTTGTTCGGAGTTACTGGGCGTAAAGGGTGCGTAGGCGGCTTCTTAAGTCTGGTGTGAAATCTCCCGGCTCAACTGGGAGGGTGCGCCGGATACTGAGGGGCTAGAGTGTGGGAGAGGAAAGTGGAATTCCTGGTGTAGCGGTGAAATGCGTAGATATCAGGAGGAACACCGGTGGTGTAAACGGCTTTCTGGACCATAACTGACGCTGAGGCA	Bacteria	Acidobacteriota	Acidobacteriae	Solibacterales	Solibacteraceae	Candidatus Solibacter	NA
ASV_1048	CGTTATTCGGATTCACTGGGCGTAAAGGGTGCGCAGGCGGCCGTGTGTGTGAGGCGTGAAAGCCCGGAGCTCAACTCCGGAATTGCACCTCAAACTACACGGCTAGAGCATTGGAGAGGGTAGCAGAATTCACGGTGTAGCAGTGAAATGCGTAGATATCGTGAGGAATACCAGAGGCGAAGGCGGCTACCTGGACAATTGCTGACGCTCAGGCA	Bacteria	Verrucomicrobiota	Verrucomicrobiae	Opitutales	Opitutaceae	Opitutus	NA
ASV_1049	CGTTGTTCGGATTCATTGGGCGTAAAGGGTGCGTAGGCGGCGAGGTAAGTCAGATGTGAAATCCCGGAGCTTAACTCCGGAACTGCATTTGATACTGCCTTGCTTGAGGACTGGAGAGGAGATCGGAATTCACGGTGTAGCAGTGAAATGCGTAGATATCGTGAGGAAGGCCAGTGGCGAAGGCGGATCTCTGGACAGTTCCTGACGCTGAGGCA	Bacteria	Verrucomicrobiota	Verrucomicrobiae	Chthoniobacterales	Chthoniobacteraceae	NA	NA
ASV_1051	CGTTAATCGGAATTACTGGGCGTAAAGCGTGCGTAGACGGTTAGATAAGTCGGGTGTGAAAGCCCCGGGCTCAACCTGGGAATTGCATTCGAGACTGTTTAGCTAGGGTGCGGAAGAGGGAAGCGGAATTTCAGGTGTAGCGGTGAAATGCGTAGATATCTGAAGGAACACCAGTGGCGAAAGCGGCTTCCTGGTCCAGCACCGACGTTCAGGCA	Bacteria	Proteobacteria	Gammaproteobacteria	Gammaproteobacteria Incertae Sedis	Unknown Family_4	Acidibacter	NA
ASV_1053	CGTTGTTCGGAATTACTGGGCGTAAAGCGCGCGCAGGCGGCTCTTCAAGTCAGGGGTGAAAGCCCAGAGCTCAACTCTGGAACTGCCCTTGAAACTGTAGAGCTTGAGTACGGGAGAGGTGAGTGGAATTCCCAGTGTAGAGGTGAAATTCGTAGATATTGGGAAGAACACCGGTGGCGAAGGCGGCTCACTGGCCCGTTTCTGACGCTCATGCG	Bacteria	Proteobacteria	Alphaproteobacteria	Micropepsales	Micropepsaceae	NA	NA
ASV_1054	CGTTATCCGGATTTACTGGGTTTAAAGGGTGTGTAGGCGGGCTATTAAGTCAGCGGTGAAATCTCCGGGCTCAACCTGGAAACTGCCATTGATACTATTAGTCTTGAATTTTGTTGAGGTAGGCGGAATAAGTCATGTAGCGGTGAAATGCATAGATATGACTTAGAACACCAATTGCGAAGGCAGCTTGCTAAACAAATATTGACGCTGAGGCA	Bacteria	Bacteroidota	Bacteroidia	Chitinophagales	Chitinophagaceae	Edaphobaculum	NA
ASV_1055	CGTTATTCGGAATCATTGGGCGTACAGGGCGCGTAGACGGCGCATTAAGTCAACTGTTAAATTTCCTGGCCTAACCGGGAACCAGCAGTAGATACTGATGTGCTAGAGGATGGAAGAGAGAAGTGGAATTCTCGGAGTAGCGGTAAAATGCGTAGATCTCGAGAGGAACACCGATGGCGAAGGCAGCTTCTTGGTCCATACCTGACGTTGAGGCG	Bacteria	Dependentiae	Babeliae	Babeliales	Vermiphilaceae	NA	NA
ASV_1056	CGTTATCCGGATTCACTGGGTTTAAAGGGTGCGTAGGCGGGCAGGTAAGTCAGTGGTGAAATCTTCGAGCTTAACTCGGAAACTGCCATTGATACTATCTATCTTGAATATTGTGGAGGTAAGCGGAATATGTCATGTAGCGGTGAAATGCTTAGATATGACATAGAACACCCATTGCGAAGGCAGCTTACTACGCATATATTGACGCTGAGGCA	Bacteria	Bacteroidota	Bacteroidia	Chitinophagales	Chitinophagaceae	NA	NA
ASV_1057	CGTTGTTCGGAATTACTGGGTGTAAAGGGTTCGTAGGCGGTGTGGCAAGTTGGGAGTGAAATCTCTGGGCTTAACTCAGAGGCTGCTTCCAAAACTGCTGTGCTGGAGTGTGGGAGAGGCGCGTGGAATTGCAGGTGTAGCGGTGAAATGCGTAGATATCTGCAGGAACACCCGTGGCGAAAGCGGCGCGCTGGACCACTACTGACGCTGAGGAA	Bacteria	Acidobacteriota	Acidobacteriae	Subgroup 2	NA	NA	NA
ASV_1059	CGTTGTTCGGAATTATTGGGCGTAAAGGGTGCGTAGGCGGTGCGGTAAGTCTGTGGTGAAATCTCTGGGCTCAACTCAGAGTCTGCCATAGAAACTGCCGTGCTTGAGTATGGGAGAGGTGAGTGGAATTCCCGGTGTAGCGGTGAAATGCGTAGATATCGGGAGGAACACCTGTGGCGAAAGCGGCTCACTGGACCATAACTGACGCTGATGCA	Bacteria	Acidobacteriota	Acidobacteriae	Acidobacteriales	Koribacteraceae	Candidatus Koribacter	NA
ASV_1060	CGTTGTTCGGAATTACTGGGCGTAAAGAGTGCGTAGGCGGTGCTCTAAGTCTGTTGTGAAATCTCCCGGCTCAACTGGGAGGGTGCGGCGGAAACTAGAGTGCTAGAGTGTGGGAGAGGTAAGCGGAATTCCTGGTGTAGCGGTGAAATGCGTAGATATCAGGAGGAACACCTGTGGTGTAGACAGCTTACTGGACCACGACTGACGCTGAGGCA	Bacteria	Acidobacteriota	Acidobacteriae	Bryobacterales	Bryobacteraceae	Bryobacter	NA
ASV_1061	CGTTGTTCGGAATTACTGGGCGTAAAGGGTGCGTAGGCGGGTCTGTAAGTCGAGGTTGAAATATCCGGGCTCAACTCGGGGCACGGCCTCGATACTGCAGATCTCGAGTCAAGAAGAGGGTAGTGGAATTCCCGGTGTAGCGGTGAAATGCGTAGATATCGGGAGGAACACCAGTGGCGAAGGCGGCTACCTGGTCTTGTACTAACGCTGATGCA	Bacteria	WPS-2	NA	NA	NA	NA	NA
ASV_1062	CGTTAGGCGGAATCACTGGGCTTAAAGCGTGTGTAGGTGGACTGGTAAGTACCTTGTGAAATCCCACGGCTCAACCGTGGAACTGCTGGGTATACTGCTGGTCTTGAGCTACCTAGGGGCGAGCGGAACAAATGGTGGAGCGGTGAAATGCGTAGATATCATTTGGAACGCCAATGGTGAAAACAGCTCGCTGGGGGTATGCTGACACTGAGACA	Bacteria	Planctomycetota	Phycisphaerae	Tepidisphaerales	WD2101 soil group	NA	NA
ASV_1063	CGTTGTCCGGATTTATTGGGCGTAAAGGGCCCGTAGGCGGCTTGATAAGTCGGGTGTGAAAACTCCAGGCTCAACCTGGAGACGCCACCCGATACTGTCATGGCTTGAGTCTGGTAGGGGAGTGCGGAATTCCTGGTGTAGCGGTGAAATGCATAGATATCAGGAGGAACACCGGTGGCGAAGGCGGCACTCTGGGCCAGTACTGACGCTGATGG	Bacteria	Actinobacteriota	Acidimicrobiia	IMCC26256	NA	NA	NA
ASV_1064	CGTTGTTCGGAATTACTGGGCGTAAAGAGCGCGTAGGCGGTTATACAAGTCAGGGGTGAAATCCCGGAGCTTAACTCCGGAACTGCCTTTGAAACTGTATAGCTGGAGTGTGTGAGGGGATAGCGGAATTCCTAATGTAGAGGTGAAATTCGTAGATATTAGGAGGAACACCGGTGGCGAAGGCGGCTATCTGGCGCACAACTGACGCTGAGGCG	Bacteria	Proteobacteria	Alphaproteobacteria	Rickettsiales	SM2D12	NA	NA
ASV_1065	CGTTGTCCGGAATTACTGGGCGTAAAGAGCTCGTAGGTGGTTTGTCGCGTTGTCCGTGAAATTCCATGGCTTAACTGTGGGCGTGCGGGCGATACGGGCAGACTGGAGTACTGCAGGGGAGACTGGAATTCCTGGTGTAGCGGTGGAATGCGCAGATATCAGGAGGAACACCGGTGGCGAAGGCGGGTCTCTGGGCAGTAACTGACGCTGAGGAG	Bacteria	Actinobacteriota	Actinobacteria	Corynebacteriales	Mycobacteriaceae	Mycobacterium	NA
ASV_1066	CGTTGTTCGGATTCACTGGGCGTAAAGGGTGCGTAGGTGGCGGGGTAAGTTTGATGTGAAATCTCCGAGCTTAACTCGGAAACTGCATTGAATACTATTCTGCTTGAGGGTTGGAGGGGAGACTGGAATTCTCGGTGTAGCAGTGAAATGCGTAGATATCGAGAGGAACACCAGTGGCGAAGGCGAGTCTCTAGACAACTCCTGACACTGAGGCA	Bacteria	Verrucomicrobiota	Verrucomicrobiae	Pedosphaerales	Pedosphaeraceae	Pedosphaera	NA
ASV_1067	CGTTGTTCGGAATTACTGGGCGTAAAGGGCGCGTAGGCGGCCTAACAAGTCAGGCGTGAAAGCCCCGGGCTTAACCTGGGAATTGCGCTTGGGACTGTGAGGCTTGAGTACGGGAGAGGAGAGTGGAATTCCCAGTGTAGAGGTGAAATTCGTAGATATTGGGAAGAACACCGGTGGCGAAGGCGGCTCTCTGGACCGTAACTGACGCTGAGGCG	Bacteria	Proteobacteria	NA	NA	NA	NA	NA
ASV_1068	CGTTGCTCGGAATCACTGGGCGTAAAGGGTGCGTAGGCGGGTTTTTAAGTCAGGGGTGAAATCCTGGAGCTCAACTCCAGAACTGCCTTTGATACTGAAGATCTTGAGTCCGGGAGAGGTGAGTGGAACTGCGAGTGTAGAGGTGAAATTCGTAGATATTCGCAAGAACACCAGTGGCGAAGGCGGCTCACTGGCCCGGTACTGACGCTGAGGCA	Bacteria	Proteobacteria	Alphaproteobacteria	Rhizobiales	Xanthobacteraceae	Bradyrhizobium	NA
ASV_1071	CGTTGTCCGGATTTATTGGGCGTAAAGCGTTTCTAAAGGCGCTTTTGTAAGTTATCTTTTAAAGCCCGAGGCTCAACCTCGGAAAGGGGGATAATACTACAAGAGTTGAAATATTTCGGGGTTACTAGAACTATCGGTGTAGGGGTGAAATCCGTTGATATCGATAGGAATTCCAAGGGCGAAGGCAGGTAACTAGGAATTTTTTGACGCTGATG	Bacteria	Patescibacteria	Microgenomatia	Candidatus Woesebacteria	NA	NA	NA
ASV_1072	CGTTGTCCGGAGTTACTGGGCGTAAAGGGCGCGCAGGCGGCCTCCCGCGTGAGTGGTGAAAGCTCCTGGCTTAACTGGGAGAGGTCCATTCAGACGGGGAGGCTTGAGCGTCGGAGAGGGGCATGGAATTCCGGGTGGAGCGGTGAAATGCGTAGAGATCCGGAGGAACACCAATGGCGAAGGCAGTGCCCTGGCCGACGGCTGACGCTCAGGCG	Bacteria	Chloroflexi	Ktedonobacteria	Ktedonobacterales	JG30-KF-AS9	NA	NA
ASV_1073	CGTTGCTCGGAATTACTGGGCGTAAAGGGTCCGTAGGCGGTGTGACAAGTCGGTAGTGAAATCTCTGGGCTTAACCCAGAGGCTGCTGCCGAAACTGTTGTGCTAGAGTGTGAGAGAGGCGAGTGGAATTACGGGTGTAGCGGTGAAATGCGTAGATATCCGTAGGAACATCCGAGGCGAAAGCGGCTCGCTGGATCACAACTGACGCTGAGGGA	Bacteria	Acidobacteriota	Acidobacteriae	Subgroup 2	NA	NA	NA
ASV_1074	CGTTATTCGGAATCACTGGGCTTAAAGGGTGCGTAGGCTGCGCAGCAAGTTGGGTGTGAAATCCCTCGGCTCAACCGAGGAACTGCGCCCAAAACTGCTGTGCTCGAGGGAGATAGAGGTGAGCGGAACTTAGGGTGGAGCGGTGAAATGCGTTGATATCCTAAGGAACACCCGTGGCGAAAGCGGCTCACTGGATCTCTTCTGACGCTGAGGCA	Bacteria	Planctomycetota	Planctomycetes	Pirellulales	Pirellulaceae	NA	NA
ASV_1075	CGTTGTTCGGAATTATTGGGCGTAAAGCGCGTGTAGGCGGTTTGGTAAGTCTGATGTGAAAGCCCCGGGCTCAACCCGGGAAGTGCATTGGAAACTGTCAGACTTGAATACGGGAGAGGGTAGTGGAATTCCTGGTGTAGGAGTGAAATCCGTAGATATCAGGAGGAACACCGGTGGCGAAGGCGGCTGCCTGGACCGATATTGACGCTGAGACG	Bacteria	Desulfobacterota	Desulfuromonadia	Geobacterales	Geobacteraceae	NA	NA
ASV_1076	CGTTGTCCGGATTTATTGGGCGTAAAGCGCACGCAGGCGGTAGGACAAGTTTGAGGTTACAGCTCCTGGCTTAACTGGGAGAGCGCCTTGAAGACTGTTCGACTTGAGGGCCAGAGAGGGACACAGAATTCCGGGTGTAGTGGTGAAATGCGTAGATATCCGGAGGAATACCAAAGGCGAAGGCAGTGTCCTGGATGGTACCTGACGCTCAGGTG	Bacteria	Chloroflexi	Ktedonobacteria	Ktedonobacterales	Ktedonobacteraceae	NA	NA
ASV_1078	CGTTGTTCGGAATTATTGGGCGTAAAGGGCGCGTAGGCGGTTGGATAAGTCTTATGTGAAATCTCCGGGCTTAACTCGGAGCCTGCATGAGAAACTGTCTGGCTTGAGTGTGGGAGAGGTGAGTGGAATTCCCGGTGTAGCGGTGAAATGCGTAGATATCGGGAGGAACACCTGTGGCGAAAGCGGCTCACTGGACCACAACTGACGCTGAGGCG	Bacteria	Acidobacteriota	Acidobacteriae	Acidobacteriales	NA	NA	NA
ASV_1079	CGTTGTTCGGAATTACTGGGCGTAAAGCGTGTGTAGGCGGCCATTCAAGTCGGATGTGAAAGCCCCGGGCTCAACTCGGGAAGTGCACCCGATACTGTCTGGCTTGAGTCTCGGAGAGGTTGGTGGAATTCTCGGTGTAGAGGTGAAATTCGTAGATATCGAGAGGAACACCGGTGGCGAAGGCGGCCAACTGGACGAAGACTGACGCTGAGACA	Bacteria	Myxococcota	Polyangia	Polyangiales	Polyangiaceae	Pajaroellobacter	NA
ASV_1080	CGTTGCTCGGAATCATTGGGCGTAAAGCGAGCGCAGGTGGTCTTGTAAGTCAGGAGTGAAAGCCCAGGGCTCAACCCTGGAAGTGCTTTTGATACTGCGAGACTTGAATGTGGGAGAGGGTACTGGAATACCTAGTGTAGTGGTGAAATACGTAGATATTAGGTGGAACTCCGGTGGCGAAGGCGGGTACCTGGCCCAACATTGACACTTAGGCT	Bacteria	Bdellovibrionota	Bdellovibrionia	Bdellovibrionales	Bdellovibrionaceae	Bdellovibrio	NA
ASV_1081	CGTTATTCGGAATCATTGGGCGTACAGGGCGCGTAGACGGCATGTTAAGTCAACTGTTAAATTCCCCGGCCTAACTGGGGACATGCAGTAGATACTGGCAAGCTTGAGGATGGAAGAGAGAAGTGGAATTCTCGGAGTAGCGGTAAAATGCGTAGATCTCGAGAGGAACACCGATGGCGAAGGCAGCTTCTTGGTCCATACCTGACGTTGAGGCG	Bacteria	Dependentiae	Babeliae	Babeliales	Vermiphilaceae	NA	NA
ASV_1082	CGTTGTTCGGATTGACTGGGCGTAAAGGGCGTGTAGGCGGTCGGTCAAGTCTGATGTGAAAGCCCGGGGCTCAGCTCCGGAAGGGCATCGGAAACTAGCCGGCTGGAGCGCGATAGAGGAGGGCGGAATTCCTGGTGTAGCGGTGAAATGCGTAGATATCAGGAGGAACACCGGCGGCGAAGGCGGCCCTCTGGATCGTTGCTGACGCTGAGACG	Bacteria	RCP2-54	NA	NA	NA	NA	NA
ASV_1083	CGTTATCCGGATTTATTGGGTTTAAAGGGTGCGTAGGCGGCCTGGTAAGTCAGGGGTGAAAGACGGCAGCTTAACTGTCGCAGTGCCTTTGATACTGCCGGGCTTGAATGCACTTGAAGTAGGCGGAATGTGACAAGTAGCGGTGAAATGCATAGATATGTCACAGAACACCGATTGCGAAGGCAGCTTACTAAAGTGTGATTGACGCTGAGGCA	Bacteria	Bacteroidota	Bacteroidia	Sphingobacteriales	Sphingobacteriaceae	Mucilaginibacter	NA
ASV_1087	CGTTGTTCGGAATTACTGGGCGTAAAGAGTGTGTAGGCGGTTTTCTAAGTTCGGTGTGAAATCTCCCGGCTTAACTGGGAGGGTGCGCCGAAAACTGGAAGGCTTGAGTGCCGGAGAGGATAGCGGAATTCCCGGTGTAGCGGTGAAATGCGTAGATATCGGGAGGAACACCTGCGGTGTAGACGGCTATCTGGACGGCACTGACGCTGAGACAC	Bacteria	Acidobacteriota	Acidobacteriae	NA	NA	NA	NA
ASV_1088	CGTTGTTCGGAATTACTGGGCGTAAAGAGTGTGTAGGCGGTGCTCTAAGTTCGGTGTGAAATCTCCTGGCTTAACTGGGAGGGTGCGCCGGAAACTGGAGTGCTCGAACGTGGGAGAGGAAAGCGGAATTCCTGGTGTAGCGGTGAAATGCGTAGATATCAGGAGGAACACCTGCGGTGTAGACGGCTTTCTGGACCATTGTTGACGCTGAGACA	Bacteria	Acidobacteriota	Acidobacteriae	Bryobacterales	Bryobacteraceae	Bryobacter	NA
ASV_1089	CGTTGCTCGGAATTACTGGGCGTAAAGGGCGCGTAGGCGGGTGTTTAAGTCAGAGGTTAAATCCCAGGGCTCAACCCTGGAACTGCCTTTGATACTGGACACCTAGAGTATGGGAGAGGTGAGTGGAACTCCGAGTGTAGAGGTGAAATTCGTAGATATTCGGAAGAACACCAGTGGCGAAGGCGACTCACTGGCCCATTACTGACGCTGAGGCG	Bacteria	Proteobacteria	Alphaproteobacteria	NA	NA	NA	NA
ASV_1090	CGTTGTCCGGAGTTACTGGGCGTAAAGCGTCCGCAGGCGGTTCGGCGCGTTTCCGGTGCCAGCTCCTTGCTTAACGAGGAGAGTGCCGGGAAGACGGTCGGACTCGAGGGCCTCAGAGGGACATAGAATTCCGGGTGGAGTGGTGAAATGCGTAGAGATCCGGAGGAATACCAATGGCGTAGGCAGTGTCCTGGGAGGCAACTGACGCTGAGGGA	Bacteria	NA	NA	NA	NA	NA	NA
ASV_1092	CGTTGTTCGGAATTACTGGGCGTAAAGAGTGTGTAGGCGGTGCTCTAAGTTCGGTGTGAAATCTCCTGGCTCAACTGGGAGGGTGCGCCGGAAACTGGAGTGCTTGAGCGTGGGAGAGGAAAGCGGAATTCCTGGTGTAGCGGTGAAATGCGTAGATATCAGGAGGAACACCTGTGGTGTAGACGGCTTTCTGGACCATAGCTGACGCTGAGACA	Bacteria	Acidobacteriota	Acidobacteriae	Bryobacterales	Bryobacteraceae	Bryobacter	NA
ASV_1097	CATTGATCGGAATTACTGGGCGTAAAGGGCGCGTAGGCGGTCTGAAAAGTCAGATGTGAAATTCCGGGGCTCAACCCCGGAGCTGCATTTGAAACTTTCAGACTTGAGGTTGGTAAGGGAAAACGGAATTCCACGTGTAGCGGTGAAATGCGTAGATATGTGGAAGAACACCGGTGGTGAAGACGGTTTTCTGTGCCAAACCTGACGCTGAGGCG	Bacteria	Verrucomicrobiota	Chlamydiae	Chlamydiales	cvE6	NA	NA
ASV_1098	CGTTGTCCGGAATTATTGGGCGTAAAGAGCTCGTAGGCGGTCTGCTACGTCCGCTGTGAAAACCTAGGGCTTAACCCTGGGCTTGCAGTAGATACGGGTAGACTAGAGGTAGGTAGGGGAGAATGGAATTCCCGGTGTAGCGGTGAAATGCGCAGATATCGGGAGGAACACCGGTGGCGAAGGCGGTTCTCTGGGCCTTACCTGACGCTGAGGAG	Bacteria	Actinobacteriota	Actinobacteria	Frankiales	Acidothermaceae	Acidothermus	NA
ASV_1099	CGTTGCTCGGATTGACTGGGCGTAAAGGGCGCGTAGGCGGTTTGTACAGTCAGACGTGAAATTCCTGGGCTCAACCTGGGGGCTGCGTTTGATACGTGCAGACTTGAGTTCGGAAGAGGGTCGTGGAATTCCCAGTGTAGAGGTGAAATTCGTAGATATTGGGAAGAACACCGGTGGCGAAGGCGGCGACCTGGTCCGATACTGACGCTGAGGCG	Bacteria	Proteobacteria	Alphaproteobacteria	Acetobacterales	Acetobacteraceae	NA	NA
ASV_1101	CGTTGTTCGGAATTATTGGGCGTAAAGGGCGCGTAGGCGGTGCGGTAAGTCTGTGGTGAAATCTCTGGGCTCAACTCAGAGTCTGCCCCGGAAACTGCCGTGCTGGAGTGTGGGAGAGGTGCGTGGAATTCCCGGTGTAGCGGTGAAATGCGTAGATATCGGGAGGAACACCTGTGGCGAAAGCGGCGCACTGGACCACAACTGACGCTGAGGCG	Bacteria	Acidobacteriota	Acidobacteriae	Acidobacteriales	NA	NA	NA
ASV_1102	CGTTAATCGGAGTTACTGGGCGTAAAGGGCGCGTAGGCGGTTATATGAGTGTGATGTGAAAGCCCTGGGCTTAACCTGGGAAGTGCATCGCAAACGATATGACTAGAGTATGAGAGAGGGTGATGGAATTTCCGGTGTAGCGGTGAAATGCGTAGAGATCGGAAGGAACGTCGATGGCGAAGGCAGTCACCTGGCTCAATACTGACGCTGAGGCG	Bacteria	Proteobacteria	Gammaproteobacteria	NA	NA	NA	NA
ASV_1103	CGTTATCCGGATTTATTGGGTTTAAAGGGTGCGTAGGCGGCCTGGTAAGTCAGGGGTGAAAGACGGTAGCTTAACTATCGCAGTGCCTTTGATACTGCCGGGCTTGAATGTACTTGAGGTAGGCGGAATGTGACAAGTAGCGGTGAAATGCATAGATATGTCACAGAACACCAATTGCGAAGGCAGCTTACTAAAGTATGATTGACGCTGAGGCA	Bacteria	Bacteroidota	Bacteroidia	Sphingobacteriales	Sphingobacteriaceae	Mucilaginibacter	NA
ASV_1105	CGTTATTCGGAATTATTGGGCGTAAAGGGCGCGTAGGCGGCTTCGCAAGTGGATGGTGAAATCCCTCGGCTTAACCGAGGAATTGCCGTCCAAACTGCGTTGCTTGAGGCCGGGAGAGGCGAGTGGAATTCCCAGTGTAGCGGTGAAATGCGTAGATATTGGGAGGAACACCAGTGGCGAAGGCGGCTCGCTGGACCGGTTCTGACGCTGAGGCG	Bacteria	Acidobacteriota	Holophagae	Subgroup 7	NA	NA	NA
ASV_1106	CGTTGCTCGGAATCACTGGGCGTAAAGCGCACGTAGGCGGATTGCTAAGTCAGGGGTGAAATCCTGGAGCTCAACTCCAGAACTGCCCTTGATACTGGCGACCTCGAGTCCGGGAGAGGTGAGTGGAACTGCGAGTGTAGAGGTGAAATTCGTAGATATTCGCAAGAACACCAGTGGCGAAGGCGGCTCACTGGCCCGGTACTGACGCTGAGGTG	Bacteria	Proteobacteria	Alphaproteobacteria	Rhizobiales	Xanthobacteraceae	NA	NA
ASV_1108	CGTTATTCGGAATCATTGGGCGTAAAGGGTGCGTAGACGGTATATTAAGTCTGTTGTTAAATTCTCCGGCCTAACTGGAGACTCGCAGTGGAAACTAATATGCTAGAGGATGGAAGAGAGAAGTGGAATTCTCGGAGTAGCGGTAAAATGCGTAGATCTCGAGAGGAACACCAATGGCGAAGGCAGCTTCTTGGTCCATATCTGACGTTGAGGCA	Bacteria	Dependentiae	Babeliae	Babeliales	NA	NA	NA
ASV_1109	CGTTGTTCGGAATTATTGGGCGTAAAGGGTGCGTAGGCGGTTTGATAAGTCTGATGTGAAATCTATGGGCTCAACCCATAGTCTGCATTAGAAACTGTCGGGCTTGAGTATGGGAGAGGTGAGTGGAATTTCCGGTGTAGCGGTGAAATGCGTAGATATCGGAAGGAACACCTGTGGCGAAAGCGGCTCACTGGACCATTACTGACGCTGATGCA	Bacteria	Acidobacteriota	Acidobacteriae	Acidobacteriales	Acidobacteriaceae (Subgroup 1)	Edaphobacter	NA
ASV_1110	CGTTGTTCGGAATTACTGGGCGTAAAGCGCGTGTAGGCGGGTCTTTAAGTCAGGGGTGAAATGCCAAGGCTCAACCTTGGAACTGCCTCTGATACTGGAGATCTTGAGTCCGGGAGAGGTGAGTGGAACTGCGAGTGTAGAGGTGAAATTCGTAGATATTCGCAAGAACACCAGTGGCGAAGGCGGCTCACTGGCCCGGTACTGACGCTGAGATG	Bacteria	Proteobacteria	Alphaproteobacteria	Rhizobiales	Beijerinckiaceae	Roseiarcus	NA
ASV_1111	CGTTGTTCGGAATTATTGGGCGTAAAGGGTGCGTAGGCGGCGCGGTAAGTCACCTGTGAAATCTCCGGGCTCAACTCGGAGCCTGCAGGCGAAACTGCCGTGCTGGAGTATGGGAGAGGTGCGTGGAATTCCCGGTGTAGCGGTGAAATGCGTAGATATCGGGAGGAACACCTGTGGCGAAAGCGGCGCACTGGACCATAACTGACGCTGATGCA	Bacteria	Acidobacteriota	Acidobacteriae	Acidobacteriales	NA	NA	NA
ASV_1112	CGTTGTTCGGAATTACTGGGCGTAAAGCGCGCGCAGGCGGCCATCCAAGTCAGTGGTGAAAGCCCGGAGCTCAACTCCGGAATTGCCATTGAAACTGTTTGGCTCGAGTACGGGAGAGGTGAGTGGAATTCCCAGTGTAGAGGTGAAATTCGTAGATATTGGGAAGAACACCGGTGGCGAAGGCGGCTCACTGGCCCGTTTCTGACGCTCATGCG	Bacteria	Proteobacteria	Alphaproteobacteria	NA	NA	NA	NA
ASV_1113	CGTTAATCGGAATTACTGGGCGTAAAGCGTGCGCAGGCGGTTTTGTAAGTCTGACGTGAAATCCCCGGGCTTAACCTGGGAATTGCGTTGGAGACTGCAAGGCTGGAGTCTGGCAGAGGGGGGTAGAATTCCACGTGTAGCAGTGAAATGCGTAGAGATGTGGAGGAACACCGATGGCGAAGGCAGCCCCCTGGGTCAAGACTGACGCTCATGCA	Bacteria	Proteobacteria	Gammaproteobacteria	Burkholderiales	Oxalobacteraceae	Massilia	NA
ASV_1115	CGTTGCTCGGAATCACTGGGCGTAAAGCGCTCGTAGGCGGATTGTTAAGTCGGGGGTGAAATCCTGGAGCTCAACTCCAGAACTGCCTTCGATACTGGCAATCTTGAGTCCGGGAGAGGTGAGTGGAACTCCGAGTGTAGAGGTGAAATTCGTAGATATTCGGAAGAACACCAGTGGCGAAGGCGGCTCACTGGCCCGGTACTGACGCTGAGGTG	Bacteria	Proteobacteria	Alphaproteobacteria	Rhizobiales	Xanthobacteraceae	NA	NA
ASV_1116	CGTTGTCCGGAATCATTGGGCGTAAAGCGCTCGTAGGTGGATCGGTAAGTCTGCAAGCAAAGACCTGGGCTCAACTCAGGTTTCCGTGTAGAAACTGCCAATCTTGAGGCAATCAGAGGATGATGGAATTCCCGGTGTAGCGGTGAAATGCGTAGATATCGGGAGGAACACCAGTGGCGAAGGCGATCATCTGGGGTTGTTCTGACACTGAGGAG	Bacteria	WPS-2	NA	NA	NA	NA	NA
ASV_1119	CGTTGTTCGGAATTACTGGGTGTAAAGGGTTCGTAGGCGGTGTAGCAAGTCGGGAGTGAAATCTCTGGGCTTAACCCAGAGGCTGCTTCCGAAACTGCTGTGCTTGAGTGTGGGAGAGGCGCGTGGAATTGCAGGTGTAGCGGTGAAATGCGTAGATATCTGCAGGAACACCCGTGGCGAAAGCGGCGCGCTGGACCACTACTGACGCTGAGGAA	Bacteria	Acidobacteriota	Acidobacteriae	Subgroup 2	NA	NA	NA
ASV_1120	CGTTGTTCGGAATTATTGGGCGTAAAGGGTGCGTAGGCGGTCTGACAAGTCTTATGTGAAATCTCTGGGCTCAACCCAGAGTCTGCATGGGAAACTGTCGGGCTTGAGTATGGGAGAGGTGAGTGGAATTTCCGGTGTAGCGGTGAAATGCGTAGATATCGGAAGGAACACCTGTGGCGAAAGCGGCTCACTGGACCATAACTGACGCTGATGCA	Bacteria	Acidobacteriota	Acidobacteriae	Acidobacteriales	Acidobacteriaceae (Subgroup 1)	NA	NA
ASV_1121	CGTTGTTCGGAATTACTGGGCGTAAAGAGTGTGTAGGCGGTGTTCTAAGTTCGGTGTGAAATCTCCTGGCTCAACTGGGAGGGTGCGCCGAAAACTGGGATGCTCGAGCGTGGGAGAGGAAAGCGGAATTCCTGGTGTAGCGGTGAAATGCGTAGATATCAGGAGGAACACCAGCGGTGTAGACGGCTTTCTGGACCATTGCTGACGCTGAGACA	Bacteria	Acidobacteriota	Acidobacteriae	Bryobacterales	Bryobacteraceae	Bryobacter	NA
ASV_1122	CGTTATTCGGAATCACTGGGCTTAAAGCGCGTGTAGGCGGATGGGGACGTCGGTTGTTGAAAGCCCCCGGCTCAACCGGGGAATGGGCACCGAAACGCCCCGTCTCGAGGGACGTAGGGGGACCTGGAACTTCCGGTGGAGCGGTGAAATGCGTTGAGATCGGAAGGAACGCCCGTGGCGAAAGCGAGGTCCTGGACGTCTACTGACGCTGAGAC	Bacteria	Planctomycetota	Planctomycetes	Isosphaerales	Isosphaeraceae	NA	NA
ASV_1123	CGTTGTTCGGATTGACTGGGCGTAAAGGGCGTGTAGGCGGTCGGTCCAGTCCGGTGTGAAAGCCCGGGGCTCAGCCCCGGAAGTGCATCGGAAACTAGCCGACTTGAGCGCGATAGAGGAGGGTGGAATTCCTGGTGTAGCGGTGAAATGCGTAGATATCAGGAGGAACACCGGCGGCGAAGGCGGCCCTCTGGATCGTTGCTGACGCTGAGACG	Bacteria	RCP2-54	NA	NA	NA	NA	NA
ASV_1124	CGTTGTTCGGAATTATTGGGCGTAAAGGGTGCGTAGGCGGTTTGATAAGTCTTATGTGAAATCTATGGGCTCAACCCATAGTCTGCATAGGAAACTGTCGGGCTTGAGAGTGGGAGAGGTGAGTGGAATTTCCGGTGTAGCGGTGAAATGCGTAGATATCGGAAGGAACACCTGTGGCGAAAGCGGCTCACTGGACCATTTCTGACGCTGATGCA	Bacteria	Acidobacteriota	Acidobacteriae	Acidobacteriales	Acidobacteriaceae (Subgroup 1)	NA	NA
ASV_1125	CGTTGTCCGGATTTATTGGGCGTAAAGAGCTCGTAGGCGGCTTGTCGCGTCGGATGTGAAAACCCGCAGCTTAACTGCGGGCTTGCATCCGGTACGGGCAGGCTAGAGTGCGGTAGGGGAGACTGGAATTCCTGGTGTAGCGGTGGAATGCGCAGATATCAGGAGGAACACCGGTGGCGAAGGCGGGTCTCTGGGCCGTTACTGACGCTGAGGAG	Bacteria	Actinobacteriota	Actinobacteria	NA	NA	NA	NA
ASV_1126	CGTTGTTCGGATTTACTGGGCGTAAAGGGCGCGTAGGCGGCCGCTCAAGTCGCGTGTGAAAGCCCCGGGCTCAACCTGGGAGGTGCGCGCGAGACTGGGTGGCTGGAGTTCGGGAGAGGAGCGTGGAATTCCCAGTGTAGAGGTGAAATTCGTAGATATTGGGAAGAACACCGGTGGCGAAGGCGGCGCTCTGGACCGAGACTGACGCTGAGGCG	Bacteria	NA	NA	NA	NA	NA	NA
ASV_1128	CGTTGTTCGGATTTATTGGGCGTAAAGGGTGCGTAGGCGGTTTGGCAAGTCTTGTGTGAAATCTATGGGCTCAACCCATAGCCTGCACGAGAAACTACCGGGCTTGAGTGATGGAGAGGTGAGTGGAATTTCCGGTGTAGCGGTGAAATGCGTAGATATCGGAAGGAACACCTGTGGCGAAAGCGGCTCACTGGACATTAACTGACGCTGATGCA	Bacteria	Acidobacteriota	Acidobacteriae	Acidobacteriales	Acidobacteriaceae (Subgroup 1)	Granulicella	NA
ASV_1131	CGTTGTTCGGAATTACTGGGCGTAAAGCGCGTGTAGGCGGTTGTTCAAGTCGGGTGTGAAAGCCTTGAGCTCAACTCAAGAAATGCACTCGATACTGGATGACTTGAGGACCGGAGAGGATAGTGGAATTCCCAGTGTAGTGGTGAAATACGTAGAGATTGGGAAGAACACCAGTGGCGAAGGCGGCTATCTGGACGGTTTCTGACGCTAAGACG	Bacteria	Proteobacteria	Alphaproteobacteria	Reyranellales	Reyranellaceae	Reyranella	NA
ASV_1132	CGTTGTCCGGAGTTACTGGGCGTAAAGGGCATGCAGGCGGTCGGACGCGTTTTGTGTGACAGCGGGTGGCTTAACTACCCGAGTATGCGAAAGACGGTCTGACTTGAGGGCTCGAGAGGGACACGGAATTCCGGGTGGAGTGGTGAAATGCGTAGAGATCCGGAGGAACACCGAAGGCGAAGGCAGTGTCCTGGCGAGTGACTGACGCTGAGGTG	Bacteria	Chloroflexi	Ktedonobacteria	Ktedonobacterales	Ktedonobacteraceae	HSB OF53-F07	NA
ASV_1133	CGTTAGGCGGAATCACTGGGCTTAAAGCGTGTGTAGGCGGATCGTTAAGTGTCTTGTGAAATCCCCCGGCTCAACCGGGGAACTGCTGGGCATACTGGCGATCTTGAGCGATCTAGGGGCAGATGGAACAAGTGGTGGAGCGGTGAAATGCGTAGATATCACTTGGAACGCCAAAGGTGAAAACAGTCTGCTGGGGATCTGCTGACGCTGAGACA	Bacteria	Planctomycetota	Phycisphaerae	NA	NA	NA	NA
ASV_1134	CGTTACTCGGATTCACTGGGCGTAAAGCGCGCGTAGGCGGCTGGTCAAGCGTGGTGTGAAATCTCCGGGCTCAACCCGGAAACTGCATCGCGAACTGGCCTGGCTGGAGTGCAGGAGAGGGAAGGGAATTCCCGGTGTAGCGGTGAAATGCGTAGATATCGGGAGGAACACCAGTGGCGAAGGCGCCTTCCTGGCCTGTAACTGACGCTGATGTG	Bacteria	Chloroflexi	AD3	NA	NA	NA	NA
ASV_1135	CGTTATCCAGATTTACTGGGCGTAAAGCGCGTGTAGGCGGCTGGTTAGGTGTGATGTGAAATCTTCCGGCTCAACCGGAAAACTGCATTGCAAACCGGCCTGGCTAGAGTGCAGGAGAGGGAAGCGGAATTCCAGGTGTAGCGGTGAAATGCGTAGATATCTGGAGGAACACCAGTGGCGAAGGCGGCTTCCTGGCCTGCAACTGACGCTGAGAC	Bacteria	Chloroflexi	AD3	NA	NA	NA	NA
ASV_1136	CGTTGTTCGGAATTACTGGGCGTAAAGAGCGCGTAGGCGGTTATACAAGTCAGGGGTGAAATCCCGGAGCTTAACTCCGGAACTGCCTTTGAAACTGTATAGCTGGAGTATGTGAGGGGATAGCGGAATTCCTAATGTAGAGGTGAAATTCGTAGATATTAGGAGGAACACCGGTGGCGAAGGCGGCTATCTGGCACATAACTGACGCTGAGGCG	Bacteria	Proteobacteria	Alphaproteobacteria	Rickettsiales	SM2D12	NA	NA
ASV_1137	CGTTAATCGGATTTACTGGGCGTAAAGCGTGCGTAGGCGGTTTGTTAAGTCGGTTGTGAAAGCCCTGGGCTTAACCTGGGAATTGCAGTCGATACTGGCAGGCTAGAGAACGGTAGAGGGAGGCGGAACTCCAGGTGTAGCGGTGAAATGCGTAGATATCTGGAAGAACACCGATGGCGAAGGCAACCTCCTGGGCCTGTTCTGACGCTGAGGCA	Bacteria	Proteobacteria	Gammaproteobacteria	Salinisphaerales	Solimonadaceae	Nevskia	NA
ASV_1141	CGTTATCCGGATTCACTGGGTTTAAAGGGTGCGTAGGTGGGCAGGTAAGTCAGTGGTGAAATCTCCGGGCTTAACCCGGAAACTGCCGTTGATACTATCTGTCTTGAATGTAGTGGAGGTGAGCGGAATATGTCATGTAGCGGTGAAATGCTTAGATATGACATAGAACATCGATTGCGAAGGCAGCTCGCTACACTATTATTGACACTGAGGCA	Bacteria	Bacteroidota	Bacteroidia	Chitinophagales	Chitinophagaceae	Puia	NA
ASV_1142	CGTTACCCGGATTTACTGGGCGTAAAGCGCGTGTAGGCGGCTGGTCAAGCGTGGTGTGAAATCTCCGGGCTTAACCTGGAAACTGCACCGCGAACTGGCCTGGCTAGAGTGCAGGAGAGGGAAGCGGAATTCCCGGTGTAGCGGTGAAATGCGTAGATATCGGGAGGAACACCAGTGGCGAAGGCGGCTTCCTGGCCTGTAACTGACGCTGAGAC	Bacteria	Chloroflexi	AD3	NA	NA	NA	NA
ASV_1143	CGTTATCCGGATTTATTGGGTTTAAAGGGTGCGTAGGCGGCCTGTTAAGTCAGAGGTGAAAGGCGGTAGCTTAACTATCGGAGTGCCTTTGATACTGACGGGCTTGAATGCAGCTGAGGTAGGCGGAATGTGACAAGTAGCGGTGAAATGCATAGATATGTCACAGAACACCGATTGCGAAGGCAGCTTACTAAAGTGCGATTGACGCTGAGGCA	Bacteria	Bacteroidota	Bacteroidia	Sphingobacteriales	Sphingobacteriaceae	Mucilaginibacter	NA
ASV_1144	CGTTAATCGGAATAACTGGGCGTAAAGGGCGCGTAGGCGGTTATATGAGTGTGATGTGAAAGCCCTGGGCTTAACCTAGGAAGTGCATCGCAAACGATATAACTGGAGTATTGGAGAGGGTAGTGGAATTTCCGGTGTAGCGGTGAAATGCGTAGATATCGGAAGGAACGTCAATGGCGAAGGCAGCTACCTGGCCAAATACTGACGCTGAGGCG	Bacteria	Proteobacteria	Gammaproteobacteria	Diplorickettsiales	Diplorickettsiaceae	Aquicella	NA
ASV_1145	CGTTGCTCGGATTGACTGGGCGTAAAGGGCGCGTAGGCGGTTCGTACAGTCAGACGTGAAATTCCTGGGCTCAACCTGGGGGCTGCGTTTGATACGTGCGGGCTTGAGTCCGGAAGAGGGTCGTGGAATTCCCAGTGTAGAGGTGAAATTCGTAGATATTGGGAAGAACACCGGTGGCGAAGGCGGCGACCTGGTCCGGTACTGACGCTGAGGCG	Bacteria	Proteobacteria	Alphaproteobacteria	Acetobacterales	Acetobacteraceae	NA	NA
ASV_1146	CGTTGTCCGGAATTATTGGGCGTAAAGAGCGTGTAGGCGGCTTGATAAGTCTGCTGTGAAAGTCCAGGGCTCAACCCTGGAATGCCGGTGGATACTGTCAAGCTAGAGTCCGGAAGGGGCGAGTGGAATTCCTGGTGTAGCGGTGAAATGCGCAGATATCAGGAGGAACACCAATGGCGAAGGCAGCTCGCTGGGACGTGACTGACGCTGAGACG	Bacteria	Actinobacteriota	Thermoleophilia	Solirubrobacterales	Solirubrobacteraceae	NA	NA
ASV_1149	CGTTGTTCGGAATCACTGGGCGTAAAGCGCACGTAGGCGGATTTGTAAGTCAGGGGTGAAATCCCGGGGCTCAACCTCGGAACTGCCTTTGATACTGCAAATCTCGAGTCCGATAGAGGTGGGTGGAATTCCTAGTGTAGAGGTGAAATTCGTAGATATTAGGAAGAACACCGGTGGCGAAGGCGGCCCACTGGATCGGTACTGACGCTGAGGTG	Bacteria	Proteobacteria	Alphaproteobacteria	Rhizobiales	Hyphomicrobiaceae	Hyphomicrobium	NA
ASV_1150	CGTTAATCGGAATTACTGGGCGTAAAGGGTGCGTAGGTGGTTATGTAAGCCAGATGTGAAATCCCCGGGCTTAACCTGGGAATGGCATTTGGGACTGCATGGCTAGAGTGAGTCAGAGGGGGGTAGAATTCCACGTGTAGCAGTGAAATGCGTAGAGATGTGGAGGAATACCGATGGCGAAGGCAGCCCCCTGGGATATCACTGACACTGAAGCA	Bacteria	Proteobacteria	Gammaproteobacteria	Burkholderiales	NA	NA	NA
ASV_1151	CGTTGTTCGGATTCACTGGGCGTAAAGGGTGCGTAGGTGGCGGGGTAAGTTTGATGTGAAATCTCCGGGCTTAACCCGGAAATGGCATTGAATACTATTCTGCTGGAGGGTTGGAAGGGAGACTGGAATTCTCGGTGTAGCAGTGAAATGCGTAGATATCGAGAGGAACACCAGTGGCGAAGGCGAGTCTCTGGACAACTCCTGACACTGAGGCA	Bacteria	Verrucomicrobiota	Verrucomicrobiae	Pedosphaerales	Pedosphaeraceae	NA	NA
ASV_1152	CGTTGTCCGGATTTATTGGGCGTAAAGAGTTCGTAGGCGGTTTGTTAAGTCTGATGTTAAAGATCGGGGCCCAACCCCGGGACTGCATTGGATACTGGCAGACTGGAGTGCGGTAGAGGTAAGTGGAATTCCTGGTGTAGCGGTGAAATGCGTAGATATCAGGAAGAACACCGGTGGCGTAGGCGACTTACTGGGCCGTAACTGACGCTGAGGAA	Bacteria	NA	NA	NA	NA	NA	NA
ASV_1153	GCGTTGTTCGGAATTACTGGGCGTAAAGGGCTCGTAGGTGGCCAACTAAGTCAGACGTGAAATCCCTCAGCTTAACTGGGGAACTGCGTCTGATACTGGATGGCTTGAGTTTGGGAGAGGGATGCGGAATTCCAGGTGTAGCGGTGAAATGCGTAGATATCTGGAGGAACACCGGTGGCGAAGGCGGCATCCTGGACCAACACTGACACTGAGGA	Bacteria	NA	NA	NA	NA	NA	NA
ASV_1154	CGTTATCCGGAATGATTGGGCGTAAAGGGTCCGCAGGTGGCCCGGTCAGTCCGCTGTCAAAGCCTGGGGCTCAACCCTGGAGAGGCGGCGGAGACCACCGGGCTTGAGTCCGGTAGGGGCAGAGGGAATTCCCGGTGGAGCGGTGAAATGCGTAGAGATCGGGAAGAACGCCAAGGGCGAAGGCACTCTGCTAGGCCTGATTTCGCGACTGACAC	Bacteria	Cyanobacteria	Cyanobacteriia	Chloroplast	NA	NA	NA
ASV_1156	CGTTGTCCGGAATCATTGGGCGTAAAGCGCGTGTAGGCGGCTTGATAAGTCTGCTGTGAAAGTCCAGGGCTCAACCCTGGAATGCCGGTGGAAACTGTCAAGCTAGAGTCCGGAAGAGGCGAGTGGAATTCCTGGTGTAGCGGTGAAATGCGCAGATATCAGGAGGAACACCAATGGCGAAGGCAGCTCGCTGGGACGGTACTGACGCTGAGACG	Bacteria	Actinobacteriota	Thermoleophilia	Solirubrobacterales	Solirubrobacteraceae	NA	NA
ASV_1157	CGTTGTTCGGATTTACTGGGCGTAAAGGGCGCGTAGGCGGCCGATCAAGTCAGGCGTGAAAGCCCCGGGCTCAACCTGGGAGGTGCGCTTGGGACTGATTGGCTGGAGTTCGGGAGAGGAGCGTGGAATTCCCAGTGTAGAGGTGAAATTCGTAGATATTGGGAAGAACACCGGTGGCGAAGGCGGCGCTCTGGACCGAGACTGACGCTGAGGCG	Bacteria	NA	NA	NA	NA	NA	NA
ASV_1159	CGTTGTTCGGAATTACTGGGCGTAAAGCGTGTGTAGGCGGCCGCGAAAGTCGGATGTGAAATCCCCGGGCTCAACCCGGGAAGGGCACCCGAAACTGCGTGGCTCGAGTACCGGAGAGGTTGGTGGAATTCTCGGTGTAGAGGTGAAATTCGTAGATATCGAGAGGAACACCGGTGGCGAAGGCGGCCAACTGGACGAGTACTGACGCTGAGACA	Bacteria	Myxococcota	Polyangia	Polyangiales	Polyangiaceae	Pajaroellobacter	NA
ASV_1160	CGTTGTTCGGAATTATTGGGCGTAAAGGGCGCGTAGGCGGTGTGGTAAGTCACCTGTGAAACCTCTAGGCTTAACCTAGAGCCTGCAGGCGAAACTGCCGTGCTGGAGGGTGGGAGAGGTGCGTGGAATTCCCGGTGTAGCGGTGAAATGCGTAGATATCGGGAGGAACACCTGTGGCGAAAGCGGCGCACTGGACCACATCTGACGCTGAGGCG	Bacteria	Acidobacteriota	Acidobacteriae	Acidobacteriales	Koribacteraceae	Candidatus Koribacter	NA
ASV_1161	CGTTATCCGGATTCACTGGGTTTAAAGGGTGCGTAGGTGGGCAGGTAAGTCAGTGGTGAAATCTCCGGGCTTAACCCGGAAACTGCCGTTGATACTATCTGTCTTGAATATCGTGGAGGTGGGCGGAATATGTCATGTAGCGGTGAAATGCTTAGATATGACATAGAACACCAATTGCGAAGGCAGCTCGCTACACGGTTATTGACACTGAGGCA	Bacteria	Bacteroidota	Bacteroidia	Chitinophagales	Chitinophagaceae	Puia	NA
ASV_1163	CGTTGTCCGGAATTATTGGGCGTAAAGAGCTCGTAGGCGGTTTGTCGCGTCTGCTGTGAAATCCCGAGGCTCAACCTCGGGCTTGCAGTGGGTACGGGCAGACTAGAGTGCGGTAGGGGAGATTGGAATTCCTGGTGTAGCGGTGGAATGCGCAGATATCAGGAGGAACACCGATGGCGAAGGCAGATCTCTGGGCCGTAACTGACGCTGAGGAG	Bacteria	Actinobacteriota	Actinobacteria	Micrococcales	Microbacteriaceae	NA	NA
ASV_1164	CGTTGTTCGGAATTACTGGGCGTAAAGGGCTCGTAGGCGGCCAACTAAGTCAGACGTGAAATCCCTCAGCTTAACTGGGGAACTGCGTCTGATACTGGATGGCTTGGATTCGGGAGAGGGATGCGGAATTCCAGGTGTAGCGGTGAAATGCGTAGATATCTGGAGGAACACCGGTGGCGAAGGCGGCATCCTGGACCGACATTGACGCTGAGGAG	Bacteria	Acidobacteriota	Vicinamibacteria	Vicinamibacterales	Vicinamibacteraceae	NA	NA
ASV_1165	CGTTGCTCGGAATGACTGGGCGTAAAGGGCGCGTAGGCGGATGACACAGTCAGATGTGAAATTCCCGGGCTTAACCTGGGGGCTGCATTTGATACGTGTTGTCTTGAGTGAGGAAGAGGGTCGTGGAATTCCCAGTGTAGAGGTGAAATTCGTAGATATTGGGAAGAACACCGGTGGCGAAGGCGGCGACCTGGTCCTTGACTGACGCTGAGGCG	Bacteria	Proteobacteria	Alphaproteobacteria	Acetobacterales	Acetobacteraceae	NA	NA
ASV_1167	CGTTGCTCGGAATGACTGGGCGTAAAGGGCGCGTAGGCGGATTGTACAGTCAGATGTGAAATTCCCGGGCTTAACCTGGGGGCTGCATTTGATACGTATGATCTAGAGTGAGGAAGAGGGTTGTGGAATTCCCAGTGTAGAGGTGAAATTCGTAGATATTGGGAAGAACACCGGTGGCGAAGGCGGCAACCTGGTCCTTGACTGACGCTGAGGCG	Bacteria	Proteobacteria	Alphaproteobacteria	Acetobacterales	Acetobacteraceae	NA	NA
ASV_1168	CGTTGTTCGGAGTTACTGGGCGTAAAGGGTGTGTAGGCGGCCTCTTAAGTTTGGTGTGAAATCTCCCGGCTCAACCGGGAGGGTGCGCCGAATACTGAGGGGCTCGAGTGCGGGAGAGGAAAGTGGAATTCCTGGTGTAGCGGTGAAATGCGTAGATATCAGGAGGAACACCGGTGGTGTAGACGGCTTTCTGGACCGTAACTGACGCTGAGACA	Bacteria	Acidobacteriota	Acidobacteriae	Solibacterales	Solibacteraceae	Candidatus Solibacter	NA
ASV_1169	CGTTGTCCGGAGTTACTGGGCGTAAAGGGCACGCAGGCGGTTGTGTCAGTTTGCGGGGACAGTGGGCGGCTTAACTGCCCAAGGGTCGCAAAGACGGCACGACTGGAGAGCGAGAGAGGGACCTGGAACTCCGGGTGGAGCGGTGAAATGCGTAGAGATCCGGAAGAACACCACTGGCGCAGGCAAGGTCCTGGCTCGTATCTGACGCTGAGGTG	Bacteria	Chloroflexi	Ktedonobacteria	Ktedonobacterales	Ktedonobacteraceae	FCPS473	NA
ASV_1170	CGTTACTCGGAATCACTAGGCGTAAAGCGCGTGTAGGCGGGTGCTTAAGTCTGCTGTGAAATCTCCCGGCTCAACTGGGAGGGGTCAGCAGATACTGGGCGTCTGGAGTGAGGCAGGGGGTACTGGAATTCCCGGTGTAGCGGTGAAATGCGTAGATATCGGGAGGAACATCAATGGCGAAGGCAGGTACCTGGGCCTTTACTGACGCTAAGACG	Bacteria	NA	NA	NA	NA	NA	NA
ASV_1171	CGTTGTCCGGAATCACTGGGCGTAAAGCGCGTGCAGGCGGCCTGGTAAGTCCCGTGTGAAAGCCTACGGCTCAACTGTAGGAGGTCGCGGGAGACCGCCGGGCTTGAGGGCAGGAGAGGGAAGTAGAATTCCCGGTGTAGCGGTGAAATGCGTAGATATCGGGAGGAATGCCAGTGGCGAAGGCGGCTTCCTGGCCTGCTTCTGACGCTGAGACG	Bacteria	GAL15	NA	NA	NA	NA	NA
ASV_1172	CGTTAATCGGAATTACTGGGCGTAAAGCGTGCGTAGACGGTTATGTAAGTCGGGTGTGAAAGCCCCGGGCTCAACCTGGGAATGCCATTCGAGACTGCATAGCTAGGGTGCGGAAGAGGGAAGCGGAATTTCCGGTGTAGCGGTGAAATGCGTAGATATCGGAAGGAACACCAGTGGCGAAAGCGGCTTCCTGGTCCAGCACCGACGTTCAGGCA	Bacteria	Proteobacteria	Gammaproteobacteria	Gammaproteobacteria Incertae Sedis	Unknown Family_4	Acidibacter	NA
ASV_1173	CGTTGTTCGGATTTATTGGGCGTAAAGGGTGCGTAGGCGGTTTGATAAGTCTGATGTGAAATCTATGGGCTCAACCCATAGTCTGCATTAGAAACTGTCGGGCTTGAGTATGGGAGAGGTGAGTGGAATTTCCGGTGTAGCGGTGAAATGCGTAGATATCGGAAGGAACACCTGTGGCGAAAGCGGCTCACTGGACCATAACTGACGCTGATGCA	Bacteria	Acidobacteriota	Acidobacteriae	Acidobacteriales	Acidobacteriaceae (Subgroup 1)	Granulicella	NA
ASV_1174	TGGTCAGGGCGTTTATTGGGCCTAAAGCATCCGTAGCCTGCTTGGTAGGTCTCCTGTTAAATCCAACGGCTCAACCGTTGGTCTGCAGGAGATACCGCTAGGCTAGGAGGCGGGAGAGGCGGACGGTACTCCGAGGGTAGGGGTAAAATCCTTTGATCCCCGGAAGACCACCAGTGGCGAAGGCGGTCCGCCAGAACGCGCTCGACGGTGAGGGA	Archaea	Crenarchaeota	Nitrososphaeria	NA	NA	NA	NA
ASV_1175	CGTTGTCCGGATTTATTGGGCGTAAAGAGTTCGTAGGCGGTTTGTTAAGTCTGATGTTAAAGATCAGGGCTCAACCCTGGGAGTGCATTGGATACTGGCAGACTCGAGTGTGGTAGAGGTAAGTGGAATTCCTGGTGTAGCGGTGAAATGCGTAGATATCAGGAAGAACACCGGTGGCGTAGGCGACTTACTGGGCCATAACTGACGCTGAGGAA	Bacteria	NA	NA	NA	NA	NA	NA
ASV_1176	CGTTGTTCGGAATTACTGGGCGTAAAGAGTGTGTAGGCGGTGCTCTAAGTTCGGTGTGAAATCTCCTGGCTTAACTGGGAGGGTGCGCCGGAAACTGGAGTGCTTGAACGTGGGAGAGGAAAGCGGAATTCCCGGTGTAGCGGTGAAATGCGTAGATATCGGGAGGAACACCTGCGGTGTAGACGGCTTTCTGGACCATTGTTGACGCTGAGACA	Bacteria	Acidobacteriota	Acidobacteriae	Bryobacterales	Bryobacteraceae	Bryobacter	NA
ASV_1177	CGTTGTTCGGAATTATTGGGCGTAAAGGGCGCGTAGGCGGTGCGGTAAGTCTGTGGTGAAATCTCTGGGCTCAACTCAGAGTCTGCCACGGAAACTGCCGTGCTTGAGTGTGGGAGAGGTGAGTGGAATTCCCGGTGTAGCGGTGAAATGCGTAGATATCGGGAGGAACACCTGTGGCGAAAGCGGCTCACTGGACCACAACTGACGCTGAGGCG	Bacteria	Acidobacteriota	Acidobacteriae	Acidobacteriales	Koribacteraceae	Candidatus Koribacter	NA
ASV_1178	CGTTGTCCGGAGTTACTGGGCGTAAAGGGCGCGCAGGCGGCCCGCCGCGTTGGTGGTGAAAGCTCCTGGCTCAACTAGGAGAGGTCCACCAAAACGGGCGGGCTTGAGCGTCGGAGAGGGGCATGGAATTCCGGGTGGAGCGGTGAAATGCGTAGAGATCCGGAGGAACACCAATGGCGAAGGCAGTGCCCTGGCCGACTGCTGACGCTCAGGCG	Bacteria	Chloroflexi	Ktedonobacteria	Ktedonobacterales	JG30-KF-AS9	NA	NA
ASV_1179	CGTTATCCGGATTCACTGGGTTTAAAGGGTGTGTAGGCGGGCATTTAAGTCAGTGGTGAAATCTCCAGGCTCAACCTGGAAACTGCCATTGATACTATATGTCTTGAATACCGTTGAGGTGGGCGGAATATGTCATGTAGCGGTGAAATGCATAGATATGACATAGAACACCAATTGCGAAGGCAGCTCACTAAGCGGTTATTGACGCTGAGGCA	Bacteria	Bacteroidota	Bacteroidia	Chitinophagales	Chitinophagaceae	NA	NA
ASV_1181	CGTTGTTCGGAGTTACTGGGCGTAAAGGGCGCGTAGGCGGCTTCTCAAGTCGGGTGTGAAAGCCCGGGGCTCAACCCCGGAATTGCACTCGAGACTGAAAGGCTTGAGGACGGGAGAGGATGGTGGAATTCCCAGTGTAGAGGTGAAATTCGTAGATATTGGGAAGAACACCGGTGGCGAAGGCGGCCATCTGGACCGTTTCTGACGCTGAGGCG	Bacteria	NA	NA	NA	NA	NA	NA
ASV_1182	CGTTGTCCGGAATTATTGGGCGTAAAGAGCTCGTAGGCGGCCTGTTGCGTCCGCTGTGAAAGCCCGGGGCTTAACCCCGGGTCGGCAGTGGATACGGGCAGGCTAGAGGTAGGTAGGGGAGAATGGAATTCCCGGTGTAGCGGTGAAATGCGCAGATATCGGGAGGAACACCGGTGGCGAAGGCGGTTCTCTGGGCCTTACCTGACGCTGAGGAG	Bacteria	Actinobacteriota	Actinobacteria	Frankiales	Acidothermaceae	Acidothermus	NA
ASV_1183	CGTTGTCCGGAGTTACTGGGCGTAAAGCGCACGCAGGCGGTCTCTTAAGTTTGTAGGGACAGGGCACAGCTTAACTGTGTCAGGCTTACGAAAACTGGGAGACTTGAGGGCTCAAGAGGGATGGGGAATTCCGGGTGGAGTGGTGAAATGCGTAGAGATCCGGAAGAACACCAAAGGCGAAGGCACCATCCTGGGGAGTCACTGACGCTCGGGTG	Bacteria	Chloroflexi	Ktedonobacteria	Ktedonobacterales	Ktedonobacteraceae	Thermosporothrix	NA
ASV_1184	CGTTGTTCGGAATTACTGGGCGTAAAGCGTGTGTAGGCGGCCTTGCAAGTCGGATGTGAAAGCCCCGGGCTCAACCCGGGAAGTGCACCCGATACTGCTAGGCTTGAGTACCGGAGAGGTTGGTGGAATTCTCGGTGTAGAGGTGAAATTCGTAGATATCGAGAGGAACACCGGTGGCGAAGGCGGCCAACTGGACGAGTACTGACGCTGAGACA	Bacteria	Myxococcota	Polyangia	Polyangiales	Polyangiaceae	Pajaroellobacter	NA
ASV_1185	CGTTAGGCGGAATCACTGGGCTTAAAGCGTGTGTAGGCGGGTTCGTAAGTACCTTGTGAAATCCCACGGCTTAACCGTGGAACTGCTCGGTATACTGCGAGTCTTGAGCCAACTAGGGGCTACTGGAACAAATGGTGGAGCGGTGAAATGCGTAGATATCATTTGGAACGCCAATGGTGAAAACAGGTAGCTGGGGTTGTGCTGACGCTGAGACA	Bacteria	Planctomycetota	Phycisphaerae	Tepidisphaerales	WD2101 soil group	NA	NA
ASV_1186	CGTTGTTCGGAATTACTGGGCGTAAAGAGTGTGTAGGCGGTGCTCTAAGTCTGTCGTGAAATCTCCCGGCTTAACTGGGAGGGTGCGGCGGAAACTAGTGTGCTAGAGGGTGGGAGAGGTAAGCGGAATTCCTGGTGTAGCGGTGAAATGCGTAGATATCAGGAGGAACACCTGTGGTGTAGACAGCTTACTGGACCACTTCTGACGCTGAGACA	Bacteria	Acidobacteriota	Acidobacteriae	Bryobacterales	Bryobacteraceae	Bryobacter	NA
ASV_1188	CGTTGCTCGGAATTACTGGGCGTAAAGGGCGCGTAGGCGGACATCTAAGTCGGGGGTGAAAGCCCAGGGCTCAACCCTGGAATTGCCTTCGATACTGGATGTCTTGAGTTCGGGAGAGGTGAGTGGAATGCCGAGTGTAGAGGTGAAATTCGTAGATATTCGGCGGAACACCAGTGGCGAAGGCGACTCACTGGCCCGATACTGACGCTGAGGCG	Bacteria	Proteobacteria	Alphaproteobacteria	Caulobacterales	Caulobacteraceae	Phenylobacterium	NA
[truncated: 910 more rows]

## Sheet: Table S6. Fig. 4 values
Table S6. Differences in percent potential respiration between the adapted and unadapted temperature response curves at 4.5°C of warming.
		Instantaneous soil temperature (°C)
[truncated: 252 more rows]
[truncated: 5,000 more columns]

## Sheet: Table S7. CO2 flux values
Table S7. Raw data of the respiration rates (Rs) at each measured incubation temperature for each sampled soil.
[truncated: 1,341 more rows]

[truncated: 3 more sheets: Table S8. AIC values MMRT, Table S9. MMRT values, Table S10. Fatty acid biomarker]
